# Supplementary material for: Trem2 deletion enhances tau dispersion and pathology through microglia exosomes
Source: Mol Neurodegener. 2022 Sep 2;17:58. doi: 10.1186/s13024-022-00562-8 (PMC9438095; doi:10.1186/s13024-022-00562-8)
Supplement: Supplementary file 8 — Additional file 8: Table S1. Proteomic analysis of cell lysates from Trem2 KO and WT microglia under steady-state and tau (run 1) and LPS/ATP-treated (run 2) conditions; includes raw data, Log2 fold-change and adj-p values between various treatment groups, and z-score values of DEPs. [file 13024_2022_562_MOESM8_ESM.xlsx]

## Sheet: Inventory
Worksheet	description
1- Raw data	run 1, WT and Trem2 KO (KO) with tau - includes Log2 fold-change, adj p, p-value
	notes: tau treatment is indicated by a "_TAU" designation
2- Raw data	run 2, WT and Trem2 KO (KO) with LPS/ATP treatment - includes Log2 fold-change, adj p, p-value
	abbreviations: KO - Trem2 KO, WT - wildtype, "A" (+LPS/ATP), "C" (untreated)
3 - Sorted significiant (adjp<0.05) DEPs, run 1 (tau)	run 1, WT and Trem2 KO (KO) with tau, L2FC and adj pvalues of 2770 DEPs (adjp<0.05)
	Trem2 KO (KO), "T" indicates tau treatment, "U" indicates untreated
4 - Sorted significiant (adjp<0.05) DEPs, run 2 (LPS/ATP)	run 2, WT and Trem2 KO (KO) with tau, L2FC and adj pvalues of 3481 DEPs (adjp<0.05)
	abbreviations: KO - Trem2 KO, WT - wildtype, "A" (+LPS/ATP), "C" (untreated)
5 - Z-scores run 1 (tau)	Z-scores for individual replicate samples for each genotype/treatment (tau)
	notes: tau treatment is indicated by a "_TAU" designation, 6 replicates per treatment group
6 - Z-scores run 1 (LPS/ATP)	Z-scores for individual replicate samples for each genotype/treatment, run 2 (LPS/ATP)
	abbreviations: KO - Trem2 KO, WT - wildtype, "A" (+LPS/ATP), "C" (untreated)

## Sheet: 1 - Raw data, run 1
Proteins	Genes	Descriptions	Label	log2FC	SE	Tvalue	DF	pvalue	adj.pvalue	issue	MissingPercentage	ImputationPercentage	Intensity_TREM2_KO	Intensity_TREM2_KO_Tau	Intensity_WT	Intensity_WT_Tau	nFeatures_TREM2_KO	nFeatures_TREM2_KO_Tau	nFeatures_WT	nFeatures_WT_Tau	Detection_TREM2_KO	Detection_TREM2_KO_Tau	Detection_WT	Detection_WT_Tau
A0A0B4J1G0	Fcgr4	Low affinity immunoglobulin gamma Fc region receptor IV	WT_Tau vs WT	1.21692	0.375398	3.24169	18	0.00452753	0.0205506	NA	0.5	0.333333	1.23768e+06	1.64507e+06	77220.9	653913	2	3	1	3	6	6	5	5
A0A0B4J1G0	Fcgr4	Low affinity immunoglobulin gamma Fc region receptor IV	TREM2_KO_Tau vs TREM2_KO	0.233737	0.34269	0.682064	18	0.503881	0.635494	NA	0.166667	0.166667	1.23768e+06	1.64507e+06	77220.9	653913	2	3	1	3	6	6	5	5
A0A0B4J1G0	Fcgr4	Low affinity immunoglobulin gamma Fc region receptor IV	TREM2_KO vs WT	1.39035	0.359417	3.86834	18	0.00112613	0.00793329	NA	0.416667	0.333333	1.23768e+06	1.64507e+06	77220.9	653913	2	3	1	3	6	6	5	5
A0A0B4J1G0	Fcgr4	Low affinity immunoglobulin gamma Fc region receptor IV	TREM2_KO_Tau vs WT_Tau	0.407158	0.359417	1.13283	18	0.27215	0.462248	NA	0.25	0.166667	1.23768e+06	1.64507e+06	77220.9	653913	2	3	1	3	6	6	5	5
A0A0M3U1B0	Sycp2l	Synaptonemal complex protein 2-like	TREM2_KO_Tau vs TREM2_KO	8.57953	NA	NA	NA	0.01	0.02	oneConditionMissing	NA	NA	1	6.70426e+07	1	1	0	1	0	0	0	5	0	0
A0A0M3U1B0	Sycp2l	Synaptonemal complex protein 2-like	TREM2_KO_Tau vs WT_Tau	8.57953	NA	NA	NA	0.01	0.02	oneConditionMissing	NA	NA	1	6.70426e+07	1	1	0	1	0	0	0	5	0	0
A1L314	Mpeg1	Macrophage-expressed gene 1 protein	WT_Tau vs WT	0.568356	0.151519	3.75106	20	0.00125826	0.00755576	NA	0.376667	0.376667	4.81639e+08	3.93673e+08	3.28795e+08	4.11577e+08	24	25	16	21	6	6	6	6
A1L314	Mpeg1	Macrophage-expressed gene 1 protein	TREM2_KO_Tau vs TREM2_KO	-0.0899837	0.151519	-0.593877	20	0.559252	0.685637	NA	0.303333	0.303333	4.81639e+08	3.93673e+08	3.28795e+08	4.11577e+08	24	25	16	21	6	6	6	6
A1L314	Mpeg1	Macrophage-expressed gene 1 protein	TREM2_KO vs WT	0.650723	0.151519	4.29467	20	0.000353238	0.00311211	NA	0.363333	0.363333	4.81639e+08	3.93673e+08	3.28795e+08	4.11577e+08	24	25	16	21	6	6	6	6
A1L314	Mpeg1	Macrophage-expressed gene 1 protein	TREM2_KO_Tau vs WT_Tau	-0.00761633	0.151519	-0.0502665	20	0.960409	0.979512	NA	0.316667	0.316667	4.81639e+08	3.93673e+08	3.28795e+08	4.11577e+08	24	25	16	21	6	6	6	6
A2A5R2	Arfgef2	Brefeldin A-inhibited guanine nucleotide-exchange protein 2	WT_Tau vs WT	5.78153	NA	NA	NA	0.002	0.004	oneConditionMissing	0.916667	0	302151	2.82983e+06	1	187923	3	2	0	5	5	3	0	5
A2A5R2	Arfgef2	Brefeldin A-inhibited guanine nucleotide-exchange protein 2	TREM2_KO_Tau vs TREM2_KO	6.49941	0.772361	8.41498	2	0.0138297	0.0377628	NA	0.666667	0	302151	2.82983e+06	1	187923	3	2	0	5	5	3	0	5
A2A5R2	Arfgef2	Brefeldin A-inhibited guanine nucleotide-exchange protein 2	TREM2_KO vs WT	6.00762	NA	NA	NA	0.00333333	0.00666667	oneConditionMissing	0.75	0	302151	2.82983e+06	1	187923	3	2	0	5	5	3	0	5
A2A5R2	Arfgef2	Brefeldin A-inhibited guanine nucleotide-exchange protein 2	TREM2_KO_Tau vs WT_Tau	7.20565	0.945946	7.61741	2	0.0168009	0.0637509	NA	0.833333	0	302151	2.82983e+06	1	187923	3	2	0	5	5	3	0	5
A2A7S8	Kiaa1522	Uncharacterized protein KIAA1522	WT_Tau vs WT	-6.89839	NA	NA	NA	0.00833333	0.0166667	oneConditionMissing	NA	NA	8778.33	1	1.96242e+06	1	1	0	2	0	1	0	3	0
A2A7S8	Kiaa1522	Uncharacterized protein KIAA1522	TREM2_KO vs WT	-2.57548	NA	NA	NA	0.00833333	0.0166667	oneConditionMissing	NA	NA	8778.33	1	1.96242e+06	1	1	0	2	0	1	0	3	0
A2A884	Hivep3	Transcription factor HIVEP3	WT_Tau vs WT	6.64317	NA	NA	NA	0.00833333	0.0166667	oneConditionMissing	0.875	0.125	490981	714218	1	1.1481e+06	1	3	0	2	1	4	0	3
A2A884	Hivep3	Transcription factor HIVEP3	TREM2_KO_Tau vs TREM2_KO	-0.855925	0.828423	-1.0332	5	0.348873	0.487867	NA	0.791667	0.208333	490981	714218	1	1.1481e+06	1	3	0	2	1	4	0	3
A2A884	Hivep3	Transcription factor HIVEP3	TREM2_KO vs WT	6.23875	NA	NA	NA	0.05	0.1	oneConditionMissing	0.958333	0.0416667	490981	714218	1	1.1481e+06	1	3	0	2	1	4	0	3
A2A884	Hivep3	Transcription factor HIVEP3	TREM2_KO_Tau vs WT_Tau	-1.01766	0.565921	-1.79824	5	0.132056	0.286134	NA	0.708333	0.291667	490981	714218	1	1.1481e+06	1	3	0	2	1	4	0	3
A2A8Z1	Osbpl9	Oxysterol-binding protein-related protein 9	WT_Tau vs WT	-0.789946	0.340982	-2.31668	20	0.0312468	0.0882759	NA	0.6125	0.6125	1.47789e+07	3.97904e+07	2.96234e+07	1.04245e+07	20	16	16	15	6	6	6	6
A2A8Z1	Osbpl9	Oxysterol-binding protein-related protein 9	TREM2_KO_Tau vs TREM2_KO	-0.30955	0.340982	-0.90782	20	0.374783	0.517906	NA	0.570833	0.570833	1.47789e+07	3.97904e+07	2.96234e+07	1.04245e+07	20	16	16	15	6	6	6	6
A2A8Z1	Osbpl9	Oxysterol-binding protein-related protein 9	TREM2_KO vs WT	0.347504	0.340982	1.01913	20	0.320313	0.522094	NA	0.55	0.55	1.47789e+07	3.97904e+07	2.96234e+07	1.04245e+07	20	16	16	15	6	6	6	6
A2A8Z1	Osbpl9	Oxysterol-binding protein-related protein 9	TREM2_KO_Tau vs WT_Tau	0.8279	0.340982	2.42799	20	0.024744	0.08591	NA	0.633333	0.633333	1.47789e+07	3.97904e+07	2.96234e+07	1.04245e+07	20	16	16	15	6	6	6	6
A2AAY5	Sh3pxd2b	SH3 and PX domain-containing protein 2B	WT_Tau vs WT	0.177672	0.342478	0.518783	20	0.609605	0.739888	NA	0.444444	0.444444	3.24002e+07	7.61948e+07	7.31671e+07	7.19543e+07	22	36	33	38	6	6	6	6
A2AAY5	Sh3pxd2b	SH3 and PX domain-containing protein 2B	TREM2_KO_Tau vs TREM2_KO	1.69089	0.342478	4.93724	20	7.94085e-05	0.000489863	NA	0.516667	0.516667	3.24002e+07	7.61948e+07	7.31671e+07	7.19543e+07	22	36	33	38	6	6	6	6
A2AAY5	Sh3pxd2b	SH3 and PX domain-containing protein 2B	TREM2_KO vs WT	-1.44008	0.342478	-4.20487	20	0.000435724	0.00362411	NA	0.561111	0.561111	3.24002e+07	7.61948e+07	7.31671e+07	7.19543e+07	22	36	33	38	6	6	6	6
A2AAY5	Sh3pxd2b	SH3 and PX domain-containing protein 2B	TREM2_KO_Tau vs WT_Tau	0.0731463	0.342478	0.21358	20	0.833037	0.914314	NA	0.4	0.4	3.24002e+07	7.61948e+07	7.31671e+07	7.19543e+07	22	36	33	38	6	6	6	6
A2AB59	Arhgap27	Rho GTPase-activating protein 27	TREM2_KO_Tau vs TREM2_KO	0.472798	NA	NA	NA	0.00625	0.0125	oneConditionMissing	NA	NA	163100	440296	18045.8	1	4	2	1	0	4	4	1	0
A2AB59	Arhgap27	Rho GTPase-activating protein 27	TREM2_KO_Tau vs WT_Tau	6.18688	NA	NA	NA	0.00625	0.0125	oneConditionMissing	NA	NA	163100	440296	18045.8	1	4	2	1	0	4	4	1	0
A2ADY9	Ddi2	Protein DDI1 homolog 2	WT_Tau vs WT	-1.37103	0.181507	-7.55359	20	2.79744e-07	7.53456e-06	NA	0.353333	0.353333	8.44835e+07	5.65901e+07	1.44584e+08	7.79927e+07	24	19	28	23	6	6	6	6
A2ADY9	Ddi2	Protein DDI1 homolog 2	TREM2_KO_Tau vs TREM2_KO	-0.625985	0.181507	-3.44881	20	0.00253856	0.00928123	NA	0.556667	0.556667	8.44835e+07	5.65901e+07	1.44584e+08	7.79927e+07	24	19	28	23	6	6	6	6
A2ADY9	Ddi2	Protein DDI1 homolog 2	TREM2_KO vs WT	-1.56311	0.181507	-8.61182	20	3.66552e-08	1.95189e-06	NA	0.393333	0.393333	8.44835e+07	5.65901e+07	1.44584e+08	7.79927e+07	24	19	28	23	6	6	6	6
A2ADY9	Ddi2	Protein DDI1 homolog 2	TREM2_KO_Tau vs WT_Tau	-0.818062	0.181507	-4.50705	20	0.000215208	0.00226779	NA	0.516667	0.516667	8.44835e+07	5.65901e+07	1.44584e+08	7.79927e+07	24	19	28	23	6	6	6	6
A2AF47	Dock11	Dedicator of cytokinesis protein 11	WT_Tau vs WT	0.355126	0.577186	0.615272	7	0.55784	0.698587	NA	0.75	0.25	55497.4	1.26729e+06	383914	2.17883e+06	1	9	1	10	1	5	1	5
A2AF47	Dock11	Dedicator of cytokinesis protein 11	TREM2_KO_Tau vs TREM2_KO	0.69731	0.589088	1.18371	7	0.275162	0.412739	NA	0.833333	0.25	55497.4	1.26729e+06	383914	2.17883e+06	1	9	1	10	1	5	1	5
A2AF47	Dock11	Dedicator of cytokinesis protein 11	TREM2_KO vs WT	-0.412783	0.745143	-0.553965	7	0.596847	0.759179	NA	0.944444	0.111111	55497.4	1.26729e+06	383914	2.17883e+06	1	9	1	10	1	5	1	5
A2AF47	Dock11	Dedicator of cytokinesis protein 11	TREM2_KO_Tau vs WT_Tau	-0.0705997	0.353453	-0.199743	7	0.84736	0.921376	NA	0.638889	0.388889	55497.4	1.26729e+06	383914	2.17883e+06	1	9	1	10	1	5	1	5
A2AGT5	Ckap5	Cytoskeleton-associated protein 5	WT_Tau vs WT	6.45506	NA	NA	NA	0.025	0.05	oneConditionMissing	0.958333	0.125	2.19259e+06	4.06992e+06	1	773366	5	9	0	1	5	5	0	2
A2AGT5	Ckap5	Cytoskeleton-associated protein 5	TREM2_KO_Tau vs TREM2_KO	0.419645	0.30704	1.36674	9	0.204873	0.329889	NA	0.625	0.458333	2.19259e+06	4.06992e+06	1	773366	5	9	0	1	5	5	0	2
A2AGT5	Ckap5	Cytoskeleton-associated protein 5	TREM2_KO vs WT	6.95119	NA	NA	NA	0.002	0.004	oneConditionMissing	0.833333	0.25	2.19259e+06	4.06992e+06	1	773366	5	9	0	1	5	5	0	2
A2AGT5	Ckap5	Cytoskeleton-associated protein 5	TREM2_KO_Tau vs WT_Tau	1.08124	0.406176	2.66201	9	0.0259602	0.0886552	NA	0.75	0.333333	2.19259e+06	4.06992e+06	1	773366	5	9	0	1	5	5	0	2
A2AIV2	Virma	Protein virilizer homolog	TREM2_KO_Tau vs TREM2_KO	5.02517	NA	NA	NA	0.0125	0.025	oneConditionMissing	NA	NA	1	38372.3	1	1	0	1	0	0	0	4	0	0
A2AIV2	Virma	Protein virilizer homolog	TREM2_KO_Tau vs WT_Tau	5.02517	NA	NA	NA	0.0125	0.025	oneConditionMissing	NA	NA	1	38372.3	1	1	0	1	0	0	0	4	0	0
A2AIV8	Card9	Caspase recruitment domain-containing protein 9	WT_Tau vs WT	-1.33165	0.601103	-2.21534	20	0.0385043	0.102974	NA	0.347222	0.347222	1.36087e+07	3.83292e+06	8.01812e+06	1.20421e+07	12	5	9	8	6	6	6	6
A2AIV8	Card9	Caspase recruitment domain-containing protein 9	TREM2_KO_Tau vs TREM2_KO	-0.797068	0.601103	-1.32601	20	0.199783	0.323813	NA	0.472222	0.472222	1.36087e+07	3.83292e+06	8.01812e+06	1.20421e+07	12	5	9	8	6	6	6	6
A2AIV8	Card9	Caspase recruitment domain-containing protein 9	TREM2_KO vs WT	-0.322659	0.601103	-0.536778	20	0.597342	0.759179	NA	0.333333	0.333333	1.36087e+07	3.83292e+06	8.01812e+06	1.20421e+07	12	5	9	8	6	6	6	6
A2AIV8	Card9	Caspase recruitment domain-containing protein 9	TREM2_KO_Tau vs WT_Tau	0.211921	0.601103	0.352554	20	0.728111	0.854843	NA	0.486111	0.486111	1.36087e+07	3.83292e+06	8.01812e+06	1.20421e+07	12	5	9	8	6	6	6	6
A2AJI0	Map7d1	MAP7 domain-containing protein 1	WT_Tau vs WT	-2.79937	0.46105	-6.07173	16	1.61794e-05	0.0002195	NA	0.527778	0.527778	573438	457767	6.96897e+06	1.37697e+06	5	3	12	8	4	4	6	6
A2AJI0	Map7d1	MAP7 domain-containing protein 1	TREM2_KO_Tau vs TREM2_KO	0.103122	0.564668	0.182624	16	0.857387	0.910188	NA	0.861111	0.527778	573438	457767	6.96897e+06	1.37697e+06	5	3	12	8	4	4	6	6
A2AJI0	Map7d1	MAP7 domain-containing protein 1	TREM2_KO vs WT	-3.04467	0.515469	-5.90661	16	2.21108e-05	0.000321739	NA	0.611111	0.444444	573438	457767	6.96897e+06	1.37697e+06	5	3	12	8	4	4	6	6
A2AJI0	Map7d1	MAP7 domain-containing protein 1	TREM2_KO_Tau vs WT_Tau	-0.142181	0.515469	-0.275828	16	0.786211	0.890778	NA	0.777778	0.611111	573438	457767	6.96897e+06	1.37697e+06	5	3	12	8	4	4	6	6
A2AN08	Ubr4	E3 ubiquitin-protein ligase UBR4	WT_Tau vs WT	7.1119	NA	NA	NA	0.000714286	0.00142857	oneConditionMissing	0.875	0.208333	454839	1.41534e+07	1	3.07302e+06	2	11	0	14	2	5	0	5
A2AN08	Ubr4	E3 ubiquitin-protein ligase UBR4	TREM2_KO_Tau vs TREM2_KO	0.819585	0.974226	0.841268	7	0.427998	0.568148	NA	0.770833	0.270833	454839	1.41534e+07	1	3.07302e+06	2	11	0	14	2	5	0	5
A2AN08	Ubr4	E3 ubiquitin-protein ligase UBR4	TREM2_KO vs WT	6.20235	NA	NA	NA	0.0125	0.025	oneConditionMissing	0.979167	0.0625	454839	1.41534e+07	1	3.07302e+06	2	11	0	14	2	5	0	5
A2AN08	Ubr4	E3 ubiquitin-protein ligase UBR4	TREM2_KO_Tau vs WT_Tau	0.460156	0.596589	0.771312	7	0.465756	0.658034	NA	0.666667	0.416667	454839	1.41534e+07	1	3.07302e+06	2	11	0	14	2	5	0	5
A2APV2	Fmnl2	Formin-like protein 2	WT_Tau vs WT	0.474962	NA	NA	NA	0.00104167	0.00208333	oneConditionMissing	0.708333	0.125	6.02977e+06	9.18415e+06	3.58578e+06	9.72411e+06	5	11	5	8	6	6	6	6
A2APV2	Fmnl2	Formin-like protein 2	TREM2_KO_Tau vs TREM2_KO	0.200324	NA	NA	NA	0.000757576	0.00151515	oneConditionMissing	0.666667	0.0833333	6.02977e+06	9.18415e+06	3.58578e+06	9.72411e+06	5	11	5	8	6	6	6	6
A2APV2	Fmnl2	Formin-like protein 2	TREM2_KO_Tau vs WT_Tau	0.0857455	0.262921	0.326127	8	0.752696	0.870841	NA	0.375	0.208333	6.02977e+06	9.18415e+06	3.58578e+06	9.72411e+06	5	11	5	8	6	6	6	6
A2APY7	Ndufaf5	Arginine-hydroxylase NDUFAF5, mitochondrial	WT_Tau vs WT	-0.0366358	0.910921	-0.0402184	1	0.97441	0.986583	NA	0.75	0	1	161951	82437.9	295629	0	1	1	2	0	1	1	3
A2APY7	Ndufaf5	Arginine-hydroxylase NDUFAF5, mitochondrial	TREM2_KO_Tau vs TREM2_KO	5.71071	NA	NA	NA	0.05	0.1	oneConditionMissing	0.916667	0	1	161951	82437.9	295629	0	1	1	2	0	1	1	3
A2APY7	Ndufaf5	Arginine-hydroxylase NDUFAF5, mitochondrial	TREM2_KO vs WT	-5.38924	NA	NA	NA	0.05	0.1	oneConditionMissing	0.916667	0	1	161951	82437.9	295629	0	1	1	2	0	1	1	3
A2APY7	Ndufaf5	Arginine-hydroxylase NDUFAF5, mitochondrial	TREM2_KO_Tau vs WT_Tau	1.01081	0.910921	1.10966	1	0.466939	0.658596	NA	0.75	0	1	161951	82437.9	295629	0	1	1	2	0	1	1	3
A2AQ19	Rtf1	RNA polymerase-associated protein RTF1 homolog	WT_Tau vs WT	0.213618	0.967515	0.22079	13	0.828686	0.898683	NA	0.729167	0.395833	2.81698e+06	2.29333e+06	1.34521e+06	802454	5	5	6	4	6	4	6	2
A2AQ19	Rtf1	RNA polymerase-associated protein RTF1 homolog	TREM2_KO_Tau vs TREM2_KO	-0.617718	0.837893	-0.737228	13	0.47408	0.607155	NA	0.6875	0.4375	2.81698e+06	2.29333e+06	1.34521e+06	802454	5	5	6	4	6	4	6	2
A2AQ19	Rtf1	RNA polymerase-associated protein RTF1 homolog	TREM2_KO vs WT	0.651679	0.684137	0.952557	13	0.358191	0.558334	NA	0.583333	0.583333	2.81698e+06	2.29333e+06	1.34521e+06	802454	5	5	6	4	6	4	6	2
A2AQ19	Rtf1	RNA polymerase-associated protein RTF1 homolog	TREM2_KO_Tau vs WT_Tau	-0.179657	1.08172	-0.166085	13	0.870645	0.931725	NA	0.833333	0.25	2.81698e+06	2.29333e+06	1.34521e+06	802454	5	5	6	4	6	4	6	2
A2AR02	Ppig	Peptidyl-prolyl cis-trans isomerase G	WT_Tau vs WT	-0.499529	0.78944	-0.632764	18	0.534844	0.677198	NA	0.733333	0.566667	6.28532e+06	1.19137e+07	2.43309e+06	1.90617e+06	4	5	4	4	6	6	5	5
A2AR02	Ppig	Peptidyl-prolyl cis-trans isomerase G	TREM2_KO_Tau vs TREM2_KO	0.0947673	0.720657	0.131501	18	0.896837	0.934058	NA	0.55	0.55	6.28532e+06	1.19137e+07	2.43309e+06	1.90617e+06	4	5	4	4	6	6	5	5
A2AR02	Ppig	Peptidyl-prolyl cis-trans isomerase G	TREM2_KO vs WT	1.18925	0.755831	1.57343	18	0.133032	0.291592	NA	0.633333	0.55	6.28532e+06	1.19137e+07	2.43309e+06	1.90617e+06	4	5	4	4	6	6	5	5
A2AR02	Ppig	Peptidyl-prolyl cis-trans isomerase G	TREM2_KO_Tau vs WT_Tau	1.78354	0.755831	2.35971	18	0.0297847	0.0983496	NA	0.65	0.566667	6.28532e+06	1.19137e+07	2.43309e+06	1.90617e+06	4	5	4	4	6	6	5	5
A2AWA9	Rabgap1	Rab GTPase-activating protein 1	WT_Tau vs WT	0.93476	1.20336	0.776792	10	0.455263	0.60597	NA	0.875	0.291667	490712	570419	56381.9	395349	4	6	2	4	4	5	2	3
A2AWA9	Rabgap1	Rab GTPase-activating protein 1	TREM2_KO_Tau vs TREM2_KO	0.134329	0.884285	0.151907	10	0.882281	0.924757	NA	0.6875	0.4375	490712	570419	56381.9	395349	4	6	2	4	4	5	2	3
A2AWA9	Rabgap1	Rab GTPase-activating protein 1	TREM2_KO vs WT	1.42686	1.14161	1.24987	10	0.239805	0.430509	NA	0.854167	0.354167	490712	570419	56381.9	395349	4	6	2	4	4	5	2	3
A2AWA9	Rabgap1	Rab GTPase-activating protein 1	TREM2_KO_Tau vs WT_Tau	0.626431	0.962688	0.650711	10	0.5299	0.712503	NA	0.708333	0.375	490712	570419	56381.9	395349	4	6	2	4	4	5	2	3
A2BDX3	Mocs3	Adenylyltransferase and sulfurtransferase MOCS3	WT_Tau vs WT	-1.16117	0.94142	-1.23342	18	0.233284	0.384745	NA	0.555556	0.555556	6.1546e+06	1.16673e+07	1.38893e+07	9.9308e+06	4	2	3	7	5	5	6	6
A2BDX3	Mocs3	Adenylyltransferase and sulfurtransferase MOCS3	TREM2_KO_Tau vs TREM2_KO	-0.438649	1.03127	-0.425347	18	0.675626	0.780822	NA	0.555556	0.388889	6.1546e+06	1.16673e+07	1.38893e+07	9.9308e+06	4	2	3	7	5	5	6	6
A2BDX3	Mocs3	Adenylyltransferase and sulfurtransferase MOCS3	TREM2_KO vs WT	0.934325	0.98737	0.946277	18	0.356538	0.556957	NA	0.555556	0.472222	6.1546e+06	1.16673e+07	1.38893e+07	9.9308e+06	4	2	3	7	5	5	6	6
A2BDX3	Mocs3	Adenylyltransferase and sulfurtransferase MOCS3	TREM2_KO_Tau vs WT_Tau	1.65684	0.98737	1.67804	18	0.110617	0.252993	NA	0.555556	0.472222	6.1546e+06	1.16673e+07	1.38893e+07	9.9308e+06	4	2	3	7	5	5	6	6
A2BE28	Las1l	Ribosomal biogenesis protein LAS1L	WT_Tau vs WT	1.88608	0.719575	2.6211	5	0.0470353	0.119232	NA	0.833333	0.166667	406739	86518.6	68537.4	2.03695e+06	3	2	1	2	5	2	2	2
A2BE28	Las1l	Ribosomal biogenesis protein LAS1L	TREM2_KO_Tau vs TREM2_KO	-0.112183	0.80451	-0.139442	5	0.894543	0.932722	NA	0.75	0.166667	406739	86518.6	68537.4	2.03695e+06	3	2	1	2	5	2	2	2
A2BE28	Las1l	Ribosomal biogenesis protein LAS1L	TREM2_KO vs WT	1.25976	0.623171	2.02153	5	0.0991762	0.234315	NA	0.708333	0.208333	406739	86518.6	68537.4	2.03695e+06	3	2	1	2	5	2	2	2
A2BE28	Las1l	Ribosomal biogenesis protein LAS1L	TREM2_KO_Tau vs WT_Tau	-0.738502	0.881296	-0.837973	5	0.440252	0.634167	NA	0.875	0.125	406739	86518.6	68537.4	2.03695e+06	3	2	1	2	5	2	2	2
A2BH40	Arid1a	AT-rich interactive domain-containing protein 1A	WT_Tau vs WT	-1.41559	NA	NA	NA	0.002	0.004	oneConditionMissing	0.916667	0.25	966366	2.07171e+06	1.70186e+06	87016.5	5	11	5	1	6	6	5	1
A2BH40	Arid1a	AT-rich interactive domain-containing protein 1A	TREM2_KO_Tau vs TREM2_KO	1.44533	0.644598	2.24222	10	0.0488201	0.106107	NA	0.75	0.5	966366	2.07171e+06	1.70186e+06	87016.5	5	11	5	1	6	6	5	1
A2BH40	Arid1a	AT-rich interactive domain-containing protein 1A	TREM2_KO vs WT	-0.329994	0.644598	-0.511937	10	0.61981	0.774709	NA	0.833333	0.583333	966366	2.07171e+06	1.70186e+06	87016.5	5	11	5	1	6	6	5	1
A2BH40	Arid1a	AT-rich interactive domain-containing protein 1A	TREM2_KO_Tau vs WT_Tau	1.50922	NA	NA	NA	0.000757576	0.00151515	oneConditionMissing	0.833333	0.166667	966366	2.07171e+06	1.70186e+06	87016.5	5	11	5	1	6	6	5	1
A2I7N0	TREMBL:A2I7N0;Q28922;Q3ZEJ6	(Bos taurus) SERPINA3-4	WT_Tau vs WT	-0.505244	0.818226	-0.617487	13	0.547578	0.688797	NA	0.566667	0.4	2.77109e+06	296906	7.18633e+06	3.67301e+06	4	2	5	5	4	3	6	4
A2I7N0	TREMBL:A2I7N0;Q28922;Q3ZEJ6	(Bos taurus) SERPINA3-4	TREM2_KO_Tau vs TREM2_KO	-1.90066	0.968138	-1.96321	13	0.0713792	0.144697	NA	0.816667	0.4	2.77109e+06	296906	7.18633e+06	3.67301e+06	4	2	5	5	4	3	6	4
A2I7N0	TREMBL:A2I7N0;Q28922;Q3ZEJ6	(Bos taurus) SERPINA3-4	TREM2_KO vs WT	-1.21175	0.818226	-1.48095	13	0.162446	0.330274	NA	0.583333	0.416667	2.77109e+06	296906	7.18633e+06	3.67301e+06	4	2	5	5	4	3	6	4
A2I7N0	TREMBL:A2I7N0;Q28922;Q3ZEJ6	(Bos taurus) SERPINA3-4	TREM2_KO_Tau vs WT_Tau	-2.60717	0.968138	-2.69297	13	0.0184394	0.0685528	NA	0.8	0.383333	2.77109e+06	296906	7.18633e+06	3.67301e+06	4	2	5	5	4	3	6	4
A2I7N1	TREMBL:A2I7N1	(Bos taurus) SERPINA3-5	WT_Tau vs WT	-0.492116	0.705571	-0.697472	18	0.494419	0.643817	NA	0.0833333	0	7.05962e+07	2.71919e+07	7.28157e+07	7.36135e+07	6	4	3	6	6	6	6	6
A2I7N1	TREMBL:A2I7N1	(Bos taurus) SERPINA3-5	TREM2_KO_Tau vs TREM2_KO	-1.11895	0.705571	-1.58589	18	0.130176	0.230176	NA	0.0833333	0	7.05962e+07	2.71919e+07	7.28157e+07	7.36135e+07	6	4	3	6	6	6	6	6
A2I7N1	TREMBL:A2I7N1	(Bos taurus) SERPINA3-5	TREM2_KO vs WT	-1.28463	0.705571	-1.82069	18	0.0853212	0.209456	NA	0.0833333	0	7.05962e+07	2.71919e+07	7.28157e+07	7.36135e+07	6	4	3	6	6	6	6	6
A2I7N1	TREMBL:A2I7N1	(Bos taurus) SERPINA3-5	TREM2_KO_Tau vs WT_Tau	-1.91146	0.705571	-2.7091	18	0.014371	0.0568797	NA	0.0833333	0	7.05962e+07	2.71919e+07	7.28157e+07	7.36135e+07	6	4	3	6	6	6	6	6
A2I7N3	TREMBL:A2I7N3;Q27984	(Bos taurus) SERPINA3-7	WT_Tau vs WT	0.149071	0.386096	0.386098	20	0.703501	0.812329	NA	0.166667	0.166667	2.61539e+07	1.64087e+07	3.01927e+07	4.39093e+07	3	2	3	3	6	6	6	6
A2I7N3	TREMBL:A2I7N3;Q27984	(Bos taurus) SERPINA3-7	TREM2_KO_Tau vs TREM2_KO	-1.85077	0.386096	-4.79355	20	0.000110646	0.000645842	NA	0.333333	0.333333	2.61539e+07	1.64087e+07	3.01927e+07	4.39093e+07	3	2	3	3	6	6	6	6
A2I7N3	TREMBL:A2I7N3;Q27984	(Bos taurus) SERPINA3-7	TREM2_KO vs WT	-0.775671	0.386096	-2.00901	20	0.058227	0.157579	NA	0.166667	0.166667	2.61539e+07	1.64087e+07	3.01927e+07	4.39093e+07	3	2	3	3	6	6	6	6
A2I7N3	TREMBL:A2I7N3;Q27984	(Bos taurus) SERPINA3-7	TREM2_KO_Tau vs WT_Tau	-2.77551	0.386096	-7.18866	20	5.83711e-07	1.89289e-05	NA	0.333333	0.333333	2.61539e+07	1.64087e+07	3.01927e+07	4.39093e+07	3	2	3	3	6	6	6	6
A2RSY6	Trmt1l	TRMT1-like protein	TREM2_KO_Tau vs TREM2_KO	6.75999	NA	NA	NA	0.00138889	0.00277778	oneConditionMissing	NA	NA	1	1.4674e+06	1	1	0	6	0	0	0	6	0	0
A2RSY6	Trmt1l	TRMT1-like protein	TREM2_KO_Tau vs WT_Tau	6.75999	NA	NA	NA	0.00138889	0.00277778	oneConditionMissing	NA	NA	1	1.4674e+06	1	1	0	6	0	0	0	6	0	0
A3KGF7	Plcb2	1-phosphatidylinositol 4,5-bisphosphate phosphodiesterase beta-2	WT_Tau vs WT	1.30793	NA	NA	NA	0.00555556	0.0111111	oneConditionMissing	0.972222	0.0555556	1.25848e+06	1.64355e+06	28004.7	436861	4	11	1	3	6	6	1	3
A3KGF7	Plcb2	1-phosphatidylinositol 4,5-bisphosphate phosphodiesterase beta-2	TREM2_KO_Tau vs TREM2_KO	-0.153195	0.413292	-0.370671	10	0.718614	0.811347	NA	0.5	0.5	1.25848e+06	1.64355e+06	28004.7	436861	4	11	1	3	6	6	1	3
A3KGF7	Plcb2	1-phosphatidylinositol 4,5-bisphosphate phosphodiesterase beta-2	TREM2_KO vs WT	1.81166	NA	NA	NA	0.00208333	0.00416667	oneConditionMissing	0.75	0.25	1.25848e+06	1.64355e+06	28004.7	436861	4	11	1	3	6	6	1	3
A3KGF7	Plcb2	1-phosphatidylinositol 4,5-bisphosphate phosphodiesterase beta-2	TREM2_KO_Tau vs WT_Tau	0.483632	0.773199	0.625495	10	0.545655	0.727352	NA	0.722222	0.305556	1.25848e+06	1.64355e+06	28004.7	436861	4	11	1	3	6	6	1	3
A3KMP2	Ttc38	Tetratricopeptide repeat protein 38	WT_Tau vs WT	-6.66298	NA	NA	NA	0.00138889	0.00277778	oneConditionMissing	0.791667	0.208333	468942	27170.7	1.19689e+06	1	4	1	6	0	4	1	6	0
A3KMP2	Ttc38	Tetratricopeptide repeat protein 38	TREM2_KO_Tau vs TREM2_KO	-0.795876	1.11979	-0.710735	7	0.500237	0.631545	NA	0.854167	0.270833	468942	27170.7	1.19689e+06	1	4	1	6	0	4	1	6	0
A3KMP2	Ttc38	Tetratricopeptide repeat protein 38	TREM2_KO vs WT	-1.158	0.671875	-1.72353	7	0.128455	0.284661	NA	0.666667	0.416667	468942	27170.7	1.19689e+06	1	4	1	6	0	4	1	6	0
A3KMP2	Ttc38	Tetratricopeptide repeat protein 38	TREM2_KO_Tau vs WT_Tau	4.86082	NA	NA	NA	0.05	0.1	oneConditionMissing	0.979167	0.0625	468942	27170.7	1.19689e+06	1	4	1	6	0	4	1	6	0
A6H5X4	Phf11	PHD finger protein 11	WT_Tau vs WT	5.08901	0.290294	17.5306	20	1.3145e-13	3.43931e-11	NA	0.592593	0.592593	4.50372e+07	2.28592e+08	3.84095e+06	1.75853e+08	12	20	3	21	6	6	6	6
A6H5X4	Phf11	PHD finger protein 11	TREM2_KO_Tau vs TREM2_KO	2.65094	0.290294	9.13192	20	1.42393e-08	3.3246e-07	NA	0.398148	0.398148	4.50372e+07	2.28592e+08	3.84095e+06	1.75853e+08	12	20	3	21	6	6	6	6
A6H5X4	Phf11	PHD finger protein 11	TREM2_KO vs WT	2.83502	0.290294	9.76603	20	4.70381e-09	3.785e-07	NA	0.75463	0.75463	4.50372e+07	2.28592e+08	3.84095e+06	1.75853e+08	12	20	3	21	6	6	6	6
A6H5X4	Phf11	PHD finger protein 11	TREM2_KO_Tau vs WT_Tau	0.396943	0.290294	1.36739	20	0.186676	0.36182	NA	0.236111	0.236111	4.50372e+07	2.28592e+08	3.84095e+06	1.75853e+08	12	20	3	21	6	6	6	6
A6H5Y3	Mtr	Methionine synthase	WT_Tau vs WT	-0.318019	0.29436	-1.08037	20	0.292832	0.45451	NA	0.733333	0.733333	3.98098e+07	4.87903e+06	1.6213e+07	9.38671e+06	20	10	11	14	6	6	6	6
A6H5Y3	Mtr	Methionine synthase	TREM2_KO_Tau vs TREM2_KO	-2.18148	0.29436	-7.41095	20	3.72125e-07	4.85078e-06	NA	0.616667	0.616667	3.98098e+07	4.87903e+06	1.6213e+07	9.38671e+06	20	10	11	14	6	6	6	6
A6H5Y3	Mtr	Methionine synthase	TREM2_KO vs WT	1.70191	0.29436	5.78173	20	1.17287e-05	0.000190446	NA	0.605556	0.605556	3.98098e+07	4.87903e+06	1.6213e+07	9.38671e+06	20	10	11	14	6	6	6	6
A6H5Y3	Mtr	Methionine synthase	TREM2_KO_Tau vs WT_Tau	-0.161558	0.29436	-0.548845	20	0.589187	0.760935	NA	0.744444	0.744444	3.98098e+07	4.87903e+06	1.6213e+07	9.38671e+06	20	10	11	14	6	6	6	6
A6H630	Armt1	Damage-control phosphatase ARMT1	WT_Tau vs WT	0.702276	1.17995	0.595172	1	0.658223	0.778016	NA	0.75	0	1	1	48965.6	24056.8	0	0	2	1	0	0	2	1
A6H630	Armt1	Damage-control phosphatase ARMT1	TREM2_KO vs WT	-5.14123	NA	NA	NA	0.0125	0.025	oneConditionMissing	0.833333	0	1	1	48965.6	24056.8	0	0	2	1	0	0	2	1
A6H630	Armt1	Damage-control phosphatase ARMT1	TREM2_KO_Tau vs WT_Tau	-4.80287	NA	NA	NA	0.05	0.1	oneConditionMissing	0.916667	0	1	1	48965.6	24056.8	0	0	2	1	0	0	2	1
A6H8H2	Dennd4c	DENN domain-containing protein 4C	WT_Tau vs WT	-2.23909	0.484261	-4.62373	17	0.000242493	0.00206091	NA	0.666667	0.416667	1.36934e+06	1.02568e+06	5.19307e+06	651872	6	7	8	7	6	6	6	3
A6H8H2	Dennd4c	DENN domain-containing protein 4C	TREM2_KO_Tau vs TREM2_KO	-1.07546	0.395398	-2.71994	17	0.0145558	0.0393381	NA	0.822917	0.822917	1.36934e+06	1.02568e+06	5.19307e+06	651872	6	7	8	7	6	6	6	3
A6H8H2	Dennd4c	DENN domain-containing protein 4C	TREM2_KO vs WT	-1.87254	0.395398	-4.73584	17	0.000191118	0.00192768	NA	0.614583	0.614583	1.36934e+06	1.02568e+06	5.19307e+06	651872	6	7	8	7	6	6	6	3
A6H8H2	Dennd4c	DENN domain-containing protein 4C	TREM2_KO_Tau vs WT_Tau	-0.708906	0.484261	-1.46389	17	0.16147	0.3287	NA	0.875	0.625	1.36934e+06	1.02568e+06	5.19307e+06	651872	6	7	8	7	6	6	6	3
A6X8Z5	Arhgap31	Rho GTPase-activating protein 31	WT_Tau vs WT	-0.223734	0.582601	-0.384026	20	0.705012	0.813116	NA	0.740741	0.740741	4.05429e+06	1.83359e+06	2.36711e+06	1.86749e+06	5	12	8	10	6	6	6	6
A6X8Z5	Arhgap31	Rho GTPase-activating protein 31	TREM2_KO_Tau vs TREM2_KO	1.97527	0.582601	3.39044	20	0.00290469	0.0103331	NA	0.759259	0.759259	4.05429e+06	1.83359e+06	2.36711e+06	1.86749e+06	5	12	8	10	6	6	6	6
A6X8Z5	Arhgap31	Rho GTPase-activating protein 31	TREM2_KO vs WT	-1.40591	0.582601	-2.41315	20	0.0255313	0.0861591	NA	0.787037	0.787037	4.05429e+06	1.83359e+06	2.36711e+06	1.86749e+06	5	12	8	10	6	6	6	6
A6X8Z5	Arhgap31	Rho GTPase-activating protein 31	TREM2_KO_Tau vs WT_Tau	0.793101	0.582601	1.36131	20	0.188557	0.364259	NA	0.712963	0.712963	4.05429e+06	1.83359e+06	2.36711e+06	1.86749e+06	5	12	8	10	6	6	6	6
B1AR13	Cisd3	CDGSH iron-sulfur domain-containing protein 3, mitochondrial	WT_Tau vs WT	1.99429	1.48974	1.33869	10	0.21031	0.355992	NA	0.583333	0.25	1.03104e+06	175999	62451.8	1.14643e+06	2	1	2	2	4	2	2	6
B1AR13	Cisd3	CDGSH iron-sulfur domain-containing protein 3, mitochondrial	TREM2_KO_Tau vs TREM2_KO	-2.62284	1.58011	-1.65991	10	0.12792	0.227727	NA	0.75	0.25	1.03104e+06	175999	62451.8	1.14643e+06	2	1	2	2	4	2	2	6
B1AR13	Cisd3	CDGSH iron-sulfur domain-containing protein 3, mitochondrial	TREM2_KO vs WT	3.03209	1.58011	1.91891	10	0.0839594	0.207237	NA	0.75	0.25	1.03104e+06	175999	62451.8	1.14643e+06	2	1	2	2	4	2	2	6
B1AR13	Cisd3	CDGSH iron-sulfur domain-containing protein 3, mitochondrial	TREM2_KO_Tau vs WT_Tau	-1.58504	1.48974	-1.06397	10	0.31236	0.507109	NA	0.583333	0.25	1.03104e+06	175999	62451.8	1.14643e+06	2	1	2	2	4	2	2	6
B1ARD6	Slfn9	Schlafen family member 9	WT_Tau vs WT	6.26182	NA	NA	NA	0.00833333	0.0166667	oneConditionMissing	0.944444	0.0277778	1	2.05857e+06	1	515359	0	8	0	3	0	6	0	2
B1ARD6	Slfn9	Schlafen family member 9	TREM2_KO_Tau vs TREM2_KO	6.92116	NA	NA	NA	0.00104167	0.00208333	oneConditionMissing	0.638889	0.138889	1	2.05857e+06	1	515359	0	8	0	3	0	6	0	2
B1ARD6	Slfn9	Schlafen family member 9	TREM2_KO_Tau vs WT_Tau	0.643912	0.854396	0.753645	5	0.485017	0.672541	NA	0.583333	0.166667	1	2.05857e+06	1	515359	0	8	0	3	0	6	0	2
B1ARD8	Slfn8	Schlafen family member 8	WT_Tau vs WT	5.08216	NA	NA	NA	0.0166667	0.0333333	oneConditionMissing	0.833333	0	1	60756.4	1	43252.2	0	1	0	1	0	3	0	3
B1ARD8	Slfn8	Schlafen family member 8	TREM2_KO_Tau vs TREM2_KO	5.24395	NA	NA	NA	0.0166667	0.0333333	oneConditionMissing	0.833333	0	1	60756.4	1	43252.2	0	1	0	1	0	3	0	3
B1ARD8	Slfn8	Schlafen family member 8	TREM2_KO_Tau vs WT_Tau	0.346316	1.72094	0.201237	2	0.859123	0.926677	NA	0.666667	0	1	60756.4	1	43252.2	0	1	0	1	0	3	0	3
B1AVH7	Tbc1d2	TBC1 domain family member 2A	WT_Tau vs WT	0.0451017	0.768802	0.0586649	11	0.954271	0.975307	NA	0.833333	0.416667	1.24377e+06	4.36205e+06	371904	2.05142e+06	7	10	2	7	4	6	3	5
B1AVH7	Tbc1d2	TBC1 domain family member 2A	TREM2_KO_Tau vs TREM2_KO	0.784783	0.735115	1.06756	11	0.308586	0.448003	NA	0.766667	0.433333	1.24377e+06	4.36205e+06	371904	2.05142e+06	7	10	2	7	4	6	3	5
B1AVH7	Tbc1d2	TBC1 domain family member 2A	TREM2_KO vs WT	-0.0123831	0.821884	-0.0150667	11	0.988249	0.996782	NA	0.866667	0.366667	1.24377e+06	4.36205e+06	371904	2.05142e+06	7	10	2	7	4	6	3	5
B1AVH7	Tbc1d2	TBC1 domain family member 2A	TREM2_KO_Tau vs WT_Tau	0.727298	0.675247	1.07709	11	0.304497	0.500022	NA	0.733333	0.483333	1.24377e+06	4.36205e+06	371904	2.05142e+06	7	10	2	7	4	6	3	5
B1AVY7	Kif16b	Kinesin-like protein KIF16B	WT_Tau vs WT	-6.86281	NA	NA	NA	0.00277778	0.00555556	oneConditionMissing	0.75	0	38052.7	11424.5	1.82113e+06	1	1	1	3	0	2	3	6	0
B1AVY7	Kif16b	Kinesin-like protein KIF16B	TREM2_KO_Tau vs TREM2_KO	-1.07461	2.25634	-0.476265	4	0.658733	0.767551	NA	0.666667	0	38052.7	11424.5	1.82113e+06	1	1	1	3	0	2	3	6	0
B1AVY7	Kif16b	Kinesin-like protein KIF16B	TREM2_KO vs WT	-0.816844	2.05974	-0.396576	4	0.711928	0.840799	NA	0.583333	0	38052.7	11424.5	1.82113e+06	1	1	1	3	0	2	3	6	0
B1AVY7	Kif16b	Kinesin-like protein KIF16B	TREM2_KO_Tau vs WT_Tau	4.44835	NA	NA	NA	0.0166667	0.0333333	oneConditionMissing	0.833333	0	38052.7	11424.5	1.82113e+06	1	1	1	3	0	2	3	6	0
B1AVZ0	Uprt	Uracil phosphoribosyltransferase homolog	WT_Tau vs WT	0.297234	0.705665	0.421211	18	0.678588	0.794143	NA	0.55	0.55	1.99851e+06	896735	2.16737e+06	2.3406e+06	6	4	4	6	6	4	6	6
B1AVZ0	Uprt	Uracil phosphoribosyltransferase homolog	TREM2_KO_Tau vs TREM2_KO	-0.531542	0.788958	-0.673727	18	0.509044	0.640036	NA	0.666667	0.5	1.99851e+06	896735	2.16737e+06	2.3406e+06	6	4	4	6	6	4	6	6
B1AVZ0	Uprt	Uracil phosphoribosyltransferase homolog	TREM2_KO vs WT	-0.183088	0.705665	-0.259455	18	0.798228	0.896685	NA	0.566667	0.566667	1.99851e+06	896735	2.16737e+06	2.3406e+06	6	4	4	6	6	4	6	6
B1AVZ0	Uprt	Uracil phosphoribosyltransferase homolog	TREM2_KO_Tau vs WT_Tau	-1.01186	0.788958	-1.28253	18	0.215926	0.399375	NA	0.65	0.483333	1.99851e+06	896735	2.16737e+06	2.3406e+06	6	4	4	6	6	4	6	6
B1AXP6	Tomm5	Mitochondrial import receptor subunit TOM5 homolog	WT_Tau vs WT	2.01278	0.952653	2.11281	14	0.0530594	0.130528	NA	0.583333	0.25	122956	630592	150282	3.52632e+06	2	3	2	5	5	5	2	6
B1AXP6	Tomm5	Mitochondrial import receptor subunit TOM5 homolog	TREM2_KO_Tau vs TREM2_KO	1.64516	0.737922	2.22945	14	0.0426743	0.0957575	NA	0.611111	0.444444	122956	630592	150282	3.52632e+06	2	3	2	5	5	5	2	6
B1AXP6	Tomm5	Mitochondrial import receptor subunit TOM5 homolog	TREM2_KO vs WT	-1.37829	0.976178	-1.41192	14	0.179812	0.355404	NA	0.75	0.333333	122956	630592	150282	3.52632e+06	2	3	2	5	5	5	2	6
B1AXP6	Tomm5	Mitochondrial import receptor subunit TOM5 homolog	TREM2_KO_Tau vs WT_Tau	-1.74591	0.706506	-2.47118	14	0.0269229	0.090897	NA	0.444444	0.361111	122956	630592	150282	3.52632e+06	2	3	2	5	5	5	2	6
B1AZP2	Dlgap4	Disks large-associated protein 4	WT_Tau vs WT	-0.933612	0.795649	-1.1734	20	0.254422	0.411638	NA	0.513889	0.513889	4.19166e+06	3.20758e+07	3.87272e+06	2.75613e+06	5	6	5	5	6	6	6	6
B1AZP2	Dlgap4	Disks large-associated protein 4	TREM2_KO_Tau vs TREM2_KO	-1.37395	0.795649	-1.72682	20	0.0996137	0.188159	NA	0.597222	0.597222	4.19166e+06	3.20758e+07	3.87272e+06	2.75613e+06	5	6	5	5	6	6	6	6
B1AZP2	Dlgap4	Disks large-associated protein 4	TREM2_KO vs WT	-0.219483	0.795649	-0.275854	20	0.785491	0.888079	NA	0.513889	0.513889	4.19166e+06	3.20758e+07	3.87272e+06	2.75613e+06	5	6	5	5	6	6	6	6
B1AZP2	Dlgap4	Disks large-associated protein 4	TREM2_KO_Tau vs WT_Tau	-0.659817	0.795649	-0.829281	20	0.416734	0.612957	NA	0.597222	0.597222	4.19166e+06	3.20758e+07	3.87272e+06	2.75613e+06	5	6	5	5	6	6	6	6
B2RQC6	Cad	CAD protein	WT_Tau vs WT	1.80563	0.444989	4.0577	19	0.000671586	0.00471268	NA	0.820833	0.7375	1.58833e+07	2.19683e+07	1.0951e+06	6.77648e+06	18	32	7	14	6	6	6	5
B2RQC6	Cad	CAD protein	TREM2_KO_Tau vs TREM2_KO	1.40579	0.424281	3.31335	19	0.00365379	0.0125618	NA	0.508333	0.508333	1.58833e+07	2.19683e+07	1.0951e+06	6.77648e+06	18	32	7	14	6	6	6	5
B2RQC6	Cad	CAD protein	TREM2_KO vs WT	2.58915	0.424281	6.10244	19	7.22915e-06	0.000133555	NA	0.7625	0.7625	1.58833e+07	2.19683e+07	1.0951e+06	6.77648e+06	18	32	7	14	6	6	6	5
B2RQC6	Cad	CAD protein	TREM2_KO_Tau vs WT_Tau	2.1893	0.444989	4.9199	19	9.50959e-05	0.00119148	NA	0.566667	0.483333	1.58833e+07	2.19683e+07	1.0951e+06	6.77648e+06	18	32	7	14	6	6	6	5
B2RRE7	Otud4	OTU domain-containing protein 4	WT_Tau vs WT	0.960955	0.391662	2.45353	15	0.0268544	0.0784722	NA	0.5	0.5	7285.64	422110	626142	763186	1	3	5	5	2	5	6	6
B2RRE7	Otud4	OTU domain-containing protein 4	TREM2_KO_Tau vs TREM2_KO	1.17658	0.567572	2.07301	15	0.0558136	0.118672	NA	0.833333	0.416667	7285.64	422110	626142	763186	1	3	5	5	2	5	6	6
B2RRE7	Otud4	OTU domain-containing protein 4	TREM2_KO vs WT	-1.71508	0.553894	-3.09641	15	0.00737108	0.0341313	NA	0.75	0.416667	7285.64	422110	626142	763186	1	3	5	5	2	5	6	6
B2RRE7	Otud4	OTU domain-containing protein 4	TREM2_KO_Tau vs WT_Tau	-1.49946	0.410778	-3.65028	15	0.00236849	0.0148316	NA	0.583333	0.5	7285.64	422110	626142	763186	1	3	5	5	2	5	6	6
B2RUI1	Znf551	Zinc finger protein 551	WT_Tau vs WT	2.38464	1.87907	1.26905	4	0.273241	0.43216	NA	0.583333	0	3.14428e+06	380284	141950	303438	1	1	1	1	2	1	4	2
B2RUI1	Znf551	Zinc finger protein 551	TREM2_KO_Tau vs TREM2_KO	-0.797909	2.52104	-0.3165	4	0.767452	0.84739	NA	0.75	0	3.14428e+06	380284	141950	303438	1	1	1	1	2	1	4	2
B2RUI1	Znf551	Zinc finger protein 551	TREM2_KO vs WT	4.50903	1.87907	2.3996	4	0.0743885	0.189691	NA	0.583333	0	3.14428e+06	380284	141950	303438	1	1	1	1	2	1	4	2
B2RUI1	Znf551	Zinc finger protein 551	TREM2_KO_Tau vs WT_Tau	1.32648	2.52104	0.526164	4	0.626598	0.784885	NA	0.75	0	3.14428e+06	380284	141950	303438	1	1	1	1	2	1	4	2
B2RUJ5	Apba1	Amyloid-beta A4 precursor protein-binding family A member 1	TREM2_KO_Tau vs TREM2_KO	7.12047	NA	NA	NA	0.005	0.01	oneConditionMissing	NA	NA	1	3.1288e+06	1	1	0	2	0	0	0	5	0	0
B2RUJ5	Apba1	Amyloid-beta A4 precursor protein-binding family A member 1	TREM2_KO_Tau vs WT_Tau	7.12047	NA	NA	NA	0.005	0.01	oneConditionMissing	NA	NA	1	3.1288e+06	1	1	0	2	0	0	0	5	0	0
B2RWS6	Ep300	Histone acetyltransferase p300	WT_Tau vs WT	-0.804879	NA	NA	NA	0.0025	0.005	oneConditionMissing	0.958333	0.0416667	971050	384722	807270	148867	7	6	4	2	6	5	5	3
B2RWS6	Ep300	Histone acetyltransferase p300	TREM2_KO_Tau vs TREM2_KO	-1.7993	1.78887	-1.00583	4	0.371406	0.514115	NA	0.708333	0.208333	971050	384722	807270	148867	7	6	4	2	6	5	5	3
B2RWS6	Ep300	Histone acetyltransferase p300	TREM2_KO vs WT	0.101419	1.78887	0.0566943	4	0.957508	0.983585	NA	0.708333	0.208333	971050	384722	807270	148867	7	6	4	2	6	5	5	3
B2RWS6	Ep300	Histone acetyltransferase p300	TREM2_KO_Tau vs WT_Tau	0.452032	NA	NA	NA	0.00166667	0.00333333	oneConditionMissing	0.958333	0.0416667	971050	384722	807270	148867	7	6	4	2	6	5	5	3
B2RXC1	Trappc11	Trafficking protein particle complex subunit 11	WT_Tau vs WT	6.84515	NA	NA	NA	0.00555556	0.0111111	oneConditionMissing	0.916667	0	1	705867	1	1.7548e+06	0	3	0	3	0	3	0	3
B2RXC1	Trappc11	Trafficking protein particle complex subunit 11	TREM2_KO_Tau vs TREM2_KO	6.41158	NA	NA	NA	0.00555556	0.0111111	oneConditionMissing	0.833333	0	1	705867	1	1.7548e+06	0	3	0	3	0	3	0	3
B2RXC1	Trappc11	Trafficking protein particle complex subunit 11	TREM2_KO_Tau vs WT_Tau	0.728918	0.767905	0.949229	1	0.516578	0.702175	NA	0.75	0	1	705867	1	1.7548e+06	0	3	0	3	0	3	0	3
B2RXR6	Ankrd44	Serine/threonine-protein phosphatase 6 regulatory ankyrin repeat subunit B	WT_Tau vs WT	-1.36156	0.358411	-3.79887	20	0.00112548	0.00692879	NA	0.635417	0.635417	5.46258e+07	1.58407e+07	2.04418e+07	1.02699e+07	30	14	21	21	6	6	6	6
B2RXR6	Ankrd44	Serine/threonine-protein phosphatase 6 regulatory ankyrin repeat subunit B	TREM2_KO_Tau vs TREM2_KO	-3.03485	0.358411	-8.46749	20	4.79456e-08	8.95152e-07	NA	0.5625	0.5625	5.46258e+07	1.58407e+07	2.04418e+07	1.02699e+07	30	14	21	21	6	6	6	6
B2RXR6	Ankrd44	Serine/threonine-protein phosphatase 6 regulatory ankyrin repeat subunit B	TREM2_KO vs WT	1.2447	0.358411	3.47282	20	0.00240152	0.0141397	NA	0.46875	0.46875	5.46258e+07	1.58407e+07	2.04418e+07	1.02699e+07	30	14	21	21	6	6	6	6
B2RXR6	Ankrd44	Serine/threonine-protein phosphatase 6 regulatory ankyrin repeat subunit B	TREM2_KO_Tau vs WT_Tau	-0.428588	0.358411	-1.1958	20	0.24576	0.433839	NA	0.729167	0.729167	5.46258e+07	1.58407e+07	2.04418e+07	1.02699e+07	30	14	21	21	6	6	6	6
B2RXS4	Plxnb2	Plexin-B2	WT_Tau vs WT	-1.05145	0.280009	-3.75505	20	0.00124661	0.0074981	NA	0.502525	0.502525	1.16115e+08	2.60002e+07	6.44387e+07	4.39533e+07	38	22	36	29	6	6	6	6
B2RXS4	Plxnb2	Plexin-B2	TREM2_KO_Tau vs TREM2_KO	-2.64552	0.280009	-9.44798	20	8.14877e-09	2.07316e-07	NA	0.530303	0.530303	1.16115e+08	2.60002e+07	6.44387e+07	4.39533e+07	38	22	36	29	6	6	6	6
B2RXS4	Plxnb2	Plexin-B2	TREM2_KO vs WT	0.6095	0.280009	2.17672	20	0.0416546	0.122866	NA	0.401515	0.401515	1.16115e+08	2.60002e+07	6.44387e+07	4.39533e+07	38	22	36	29	6	6	6	6
B2RXS4	Plxnb2	Plexin-B2	TREM2_KO_Tau vs WT_Tau	-0.98457	0.280009	-3.51621	20	0.00217203	0.0138575	NA	0.631313	0.631313	1.16115e+08	2.60002e+07	6.44387e+07	4.39533e+07	38	22	36	29	6	6	6	6
B2RY56	Rbm25	RNA-binding protein 25	WT_Tau vs WT	0.0628334	0.229865	0.273349	20	0.787388	0.867951	NA	0.663194	0.663194	3.14316e+07	8.86626e+07	2.67114e+07	3.95227e+07	17	22	18	22	6	6	6	6
B2RY56	Rbm25	RNA-binding protein 25	TREM2_KO_Tau vs TREM2_KO	0.511154	0.229865	2.22371	20	0.037851	0.0867822	NA	0.541667	0.541667	3.14316e+07	8.86626e+07	2.67114e+07	3.95227e+07	17	22	18	22	6	6	6	6
B2RY56	Rbm25	RNA-binding protein 25	TREM2_KO vs WT	0.419767	0.229865	1.82614	20	0.0827962	0.205205	NA	0.638889	0.638889	3.14316e+07	8.86626e+07	2.67114e+07	3.95227e+07	17	22	18	22	6	6	6	6
B2RY56	Rbm25	RNA-binding protein 25	TREM2_KO_Tau vs WT_Tau	0.868087	0.229865	3.7765	20	0.00118577	0.00852121	NA	0.565972	0.565972	3.14316e+07	8.86626e+07	2.67114e+07	3.95227e+07	17	22	18	22	6	6	6	6
B6A8R8	Tarm1	T-cell-interacting, activating receptor on myeloid cells protein 1	WT_Tau vs WT	5.71242	NA	NA	NA	0.025	0.05	oneConditionMissing	0.833333	0	1	539503	1	162532	0	2	0	1	0	5	0	2
B6A8R8	Tarm1	T-cell-interacting, activating receptor on myeloid cells protein 1	TREM2_KO_Tau vs TREM2_KO	6.28362	NA	NA	NA	0.005	0.01	oneConditionMissing	0.75	0	1	539503	1	162532	0	2	0	1	0	5	0	2
B6A8R8	Tarm1	T-cell-interacting, activating receptor on myeloid cells protein 1	TREM2_KO_Tau vs WT_Tau	0.649912	0.280459	2.31731	3	0.103337	0.241052	NA	0.583333	0	1	539503	1	162532	0	2	0	1	0	5	0	2
B7ZMP1	Xpnpep3	Xaa-Pro aminopeptidase 3	WT_Tau vs WT	-0.0469461	0.686838	-0.0683511	12	0.946632	0.972654	NA	0.458333	0.291667	374222	38603.7	2.00962e+06	3.953e+06	1	1	2	5	5	1	5	6
B7ZMP1	Xpnpep3	Xaa-Pro aminopeptidase 3	TREM2_KO_Tau vs TREM2_KO	-1.08144	NA	NA	NA	0.01	0.02	oneConditionMissing	0.791667	0.208333	374222	38603.7	2.00962e+06	3.953e+06	1	1	2	5	5	1	5	6
B7ZMP1	Xpnpep3	Xaa-Pro aminopeptidase 3	TREM2_KO vs WT	-0.954764	0.686838	-1.39009	12	0.189749	0.368512	NA	0.5	0.333333	374222	38603.7	2.00962e+06	3.953e+06	1	1	2	5	5	1	5	6
B7ZMP1	Xpnpep3	Xaa-Pro aminopeptidase 3	TREM2_KO_Tau vs WT_Tau	-2.20376	NA	NA	NA	0.00166667	0.00333333	oneConditionMissing	0.75	0.166667	374222	38603.7	2.00962e+06	3.953e+06	1	1	2	5	5	1	5	6
B9EJ86	Osbpl8	Oxysterol-binding protein-related protein 8	WT_Tau vs WT	1.79875	0.454943	3.9538	19	0.000851468	0.00564001	NA	0.515152	0.515152	1.44379e+07	8.17952e+06	5.55136e+06	1.42065e+07	11	12	10	13	5	6	6	6
B9EJ86	Osbpl8	Oxysterol-binding protein-related protein 8	TREM2_KO_Tau vs TREM2_KO	-0.552065	0.477148	-1.15701	19	0.261608	0.396986	NA	0.575758	0.492424	1.44379e+07	8.17952e+06	5.55136e+06	1.42065e+07	11	12	10	13	5	6	6	6
B9EJ86	Osbpl8	Oxysterol-binding protein-related protein 8	TREM2_KO vs WT	1.38327	0.477148	2.89905	19	0.00919797	0.040518	NA	0.590909	0.507576	1.44379e+07	8.17952e+06	5.55136e+06	1.42065e+07	11	12	10	13	5	6	6	6
B9EJ86	Osbpl8	Oxysterol-binding protein-related protein 8	TREM2_KO_Tau vs WT_Tau	-0.967545	0.454943	-2.12674	19	0.0467646	0.138499	NA	0.5	0.5	1.44379e+07	8.17952e+06	5.55136e+06	1.42065e+07	11	12	10	13	5	6	6	6
B9EKI3	Tmf1	TATA element modulatory factor	WT_Tau vs WT	-0.0179555	0.351763	-0.0510443	12	0.96013	0.978351	NA	0.416667	0	381028	986101	565973	1.45256e+06	1	2	3	4	3	6	4	5
B9EKI3	Tmf1	TATA element modulatory factor	TREM2_KO_Tau vs TREM2_KO	0.317269	0.297294	1.06719	12	0.306887	0.446599	NA	0.25	0	381028	986101	565973	1.45256e+06	1	2	3	4	3	6	4	5
B9EKI3	Tmf1	TATA element modulatory factor	TREM2_KO vs WT	-1.02446	0.383805	-2.66923	12	0.0204399	0.072919	NA	0.583333	0	381028	986101	565973	1.45256e+06	1	2	3	4	3	6	4	5
B9EKI3	Tmf1	TATA element modulatory factor	TREM2_KO_Tau vs WT_Tau	-0.68924	0.254588	-2.70728	12	0.0190511	0.0704196	NA	0.0833333	0	381028	986101	565973	1.45256e+06	1	2	3	4	3	6	4	5
C0HKD8;C0HKD9	Mfap1a;Mfap1b	Microfibrillar-associated protein 1A;Microfibrillar-associated protein 1B	WT_Tau vs WT	-0.179407	0.429968	-0.417257	20	0.680935	0.796127	NA	0.702381	0.702381	5.0622e+06	7.92131e+06	3.15705e+06	1.9379e+06	6	8	7	6	6	6	6	6
C0HKD8;C0HKD9	Mfap1a;Mfap1b	Microfibrillar-associated protein 1A;Microfibrillar-associated protein 1B	TREM2_KO_Tau vs TREM2_KO	1.03681	0.429968	2.41137	20	0.0256274	0.0629584	NA	0.547619	0.547619	5.0622e+06	7.92131e+06	3.15705e+06	1.9379e+06	6	8	7	6	6	6	6	6
C0HKD8;C0HKD9	Mfap1a;Mfap1b	Microfibrillar-associated protein 1A;Microfibrillar-associated protein 1B	TREM2_KO vs WT	0.886386	0.429968	2.06152	20	0.0524922	0.146211	NA	0.654762	0.654762	5.0622e+06	7.92131e+06	3.15705e+06	1.9379e+06	6	8	7	6	6	6	6	6
C0HKD8;C0HKD9	Mfap1a;Mfap1b	Microfibrillar-associated protein 1A;Microfibrillar-associated protein 1B	TREM2_KO_Tau vs WT_Tau	2.10261	0.429968	4.89015	20	8.85133e-05	0.00113479	NA	0.595238	0.595238	5.0622e+06	7.92131e+06	3.15705e+06	1.9379e+06	6	8	7	6	6	6	6	6
C0HKE1;C0HKE2;C0HKE3;C0HKE4;C0HKE5;C0HKE6;C0HKE7;C0HKE8;C0HKE9;Q8BFU2;Q8CGP5;Q8CGP6;Q8CGP7;Q8R1M2	H2ac4;Hist1h2ac;H2ac7;H2ac8;H2ac11;H2ac13;Hist1h2an;Hist1h2ao;Hist1h2ap;Hist3h2a;Hist1h2af;Hist1h2ah;H2ac15;H2afj	Histone H2A type 1-B;Histone H2A type 1-C;Histone H2A type 1-D;Histone H2A type 1-E;Histone H2A type 1-G;Histone H2A type 1-I;Histone H2A type 1-N;Histone H2A type 1-O;Histone H2A type 1-P;Histone H2A type 3;Histone H2A type 1-F;Histone H2A type 1-H;Histone H2A type 1-K;Histone H2A.J	WT_Tau vs WT	0.724919	0.385331	1.88129	20	0.0745713	0.16758	NA	0.183333	0.183333	1.75426e+08	2.98705e+08	1.56689e+08	2.26125e+08	5	5	5	5	6	6	6	6
C0HKE1;C0HKE2;C0HKE3;C0HKE4;C0HKE5;C0HKE6;C0HKE7;C0HKE8;C0HKE9;Q8BFU2;Q8CGP5;Q8CGP6;Q8CGP7;Q8R1M2	H2ac4;Hist1h2ac;H2ac7;H2ac8;H2ac11;H2ac13;Hist1h2an;Hist1h2ao;Hist1h2ap;Hist3h2a;Hist1h2af;Hist1h2ah;H2ac15;H2afj	Histone H2A type 1-B;Histone H2A type 1-C;Histone H2A type 1-D;Histone H2A type 1-E;Histone H2A type 1-G;Histone H2A type 1-I;Histone H2A type 1-N;Histone H2A type 1-O;Histone H2A type 1-P;Histone H2A type 3;Histone H2A type 1-F;Histone H2A type 1-H;Histone H2A type 1-K;Histone H2A.J	TREM2_KO_Tau vs TREM2_KO	0.955995	0.385331	2.48097	20	0.022113	0.0558349	NA	0.133333	0.133333	1.75426e+08	2.98705e+08	1.56689e+08	2.26125e+08	5	5	5	5	6	6	6	6
C0HKE1;C0HKE2;C0HKE3;C0HKE4;C0HKE5;C0HKE6;C0HKE7;C0HKE8;C0HKE9;Q8BFU2;Q8CGP5;Q8CGP6;Q8CGP7;Q8R1M2	H2ac4;Hist1h2ac;H2ac7;H2ac8;H2ac11;H2ac13;Hist1h2an;Hist1h2ao;Hist1h2ap;Hist3h2a;Hist1h2af;Hist1h2ah;H2ac15;H2afj	Histone H2A type 1-B;Histone H2A type 1-C;Histone H2A type 1-D;Histone H2A type 1-E;Histone H2A type 1-G;Histone H2A type 1-I;Histone H2A type 1-N;Histone H2A type 1-O;Histone H2A type 1-P;Histone H2A type 3;Histone H2A type 1-F;Histone H2A type 1-H;Histone H2A type 1-K;Histone H2A.J	TREM2_KO vs WT	0.136497	0.385331	0.354234	20	0.726871	0.850129	NA	0.183333	0.183333	1.75426e+08	2.98705e+08	1.56689e+08	2.26125e+08	5	5	5	5	6	6	6	6
C0HKE1;C0HKE2;C0HKE3;C0HKE4;C0HKE5;C0HKE6;C0HKE7;C0HKE8;C0HKE9;Q8BFU2;Q8CGP5;Q8CGP6;Q8CGP7;Q8R1M2	H2ac4;Hist1h2ac;H2ac7;H2ac8;H2ac11;H2ac13;Hist1h2an;Hist1h2ao;Hist1h2ap;Hist3h2a;Hist1h2af;Hist1h2ah;H2ac15;H2afj	Histone H2A type 1-B;Histone H2A type 1-C;Histone H2A type 1-D;Histone H2A type 1-E;Histone H2A type 1-G;Histone H2A type 1-I;Histone H2A type 1-N;Histone H2A type 1-O;Histone H2A type 1-P;Histone H2A type 3;Histone H2A type 1-F;Histone H2A type 1-H;Histone H2A type 1-K;Histone H2A.J	TREM2_KO_Tau vs WT_Tau	0.367573	0.385331	0.953914	20	0.351515	0.550721	NA	0.133333	0.133333	1.75426e+08	2.98705e+08	1.56689e+08	2.26125e+08	5	5	5	5	6	6	6	6
C0HKG5;C0HKG6	Rnaset2a;Rnaset2b	Ribonuclease T2-A;Ribonuclease T2-B	WT_Tau vs WT	1.67637	0.38924	4.30677	20	0.00034339	0.0027285	NA	0.402778	0.402778	1.26021e+07	2.36276e+07	4.30691e+06	1.67409e+07	6	8	5	6	6	6	6	6
C0HKG5;C0HKG6	Rnaset2a;Rnaset2b	Ribonuclease T2-A;Ribonuclease T2-B	TREM2_KO_Tau vs TREM2_KO	1.11802	0.38924	2.8723	20	0.00941796	0.0275518	NA	0.25	0.25	1.26021e+07	2.36276e+07	4.30691e+06	1.67409e+07	6	8	5	6	6	6	6	6
C0HKG5;C0HKG6	Rnaset2a;Rnaset2b	Ribonuclease T2-A;Ribonuclease T2-B	TREM2_KO vs WT	1.75072	0.38924	4.49777	20	0.000219909	0.00213482	NA	0.402778	0.402778	1.26021e+07	2.36276e+07	4.30691e+06	1.67409e+07	6	8	5	6	6	6	6	6
C0HKG5;C0HKG6	Rnaset2a;Rnaset2b	Ribonuclease T2-A;Ribonuclease T2-B	TREM2_KO_Tau vs WT_Tau	1.19236	0.38924	3.06331	20	0.00613399	0.0302313	NA	0.25	0.25	1.26021e+07	2.36276e+07	4.30691e+06	1.67409e+07	6	8	5	6	6	6	6	6
D0QMC3	Mndal	Myeloid cell nuclear differentiation antigen-like protein	WT_Tau vs WT	6.30814	NA	NA	NA	0.00625	0.0125	oneConditionMissing	0.9375	0.1875	3.50185e+06	1.64011e+06	1	568013	7	5	0	2	6	5	0	4
D0QMC3	Mndal	Myeloid cell nuclear differentiation antigen-like protein	TREM2_KO_Tau vs TREM2_KO	0.278517	0.474197	0.587344	11	0.568833	0.693236	NA	0.583333	0.5	3.50185e+06	1.64011e+06	1	568013	7	5	0	2	6	5	0	4
D0QMC3	Mndal	Myeloid cell nuclear differentiation antigen-like protein	TREM2_KO vs WT	7.1741	NA	NA	NA	0.00119048	0.00238095	oneConditionMissing	0.770833	0.270833	3.50185e+06	1.64011e+06	1	568013	7	5	0	2	6	5	0	4
D0QMC3	Mndal	Myeloid cell nuclear differentiation antigen-like protein	TREM2_KO_Tau vs WT_Tau	0.306638	0.571903	0.53617	11	0.602515	0.768347	NA	0.75	0.416667	3.50185e+06	1.64011e+06	1	568013	7	5	0	2	6	5	0	4
D3YXK2	Safb	Scaffold attachment factor B1	WT_Tau vs WT	-0.974857	0.348512	-2.79719	20	0.0111259	0.0406322	NA	0.629167	0.629167	6.20904e+07	6.15046e+07	8.40424e+07	5.17101e+07	27	25	27	21	6	6	6	6
D3YXK2	Safb	Scaffold attachment factor B1	TREM2_KO_Tau vs TREM2_KO	-0.399843	0.348512	-1.14728	20	0.264804	0.400846	NA	0.533333	0.533333	6.20904e+07	6.15046e+07	8.40424e+07	5.17101e+07	27	25	27	21	6	6	6	6
D3YXK2	Safb	Scaffold attachment factor B1	TREM2_KO vs WT	0.267632	0.348512	0.767926	20	0.451503	0.646459	NA	0.529167	0.529167	6.20904e+07	6.15046e+07	8.40424e+07	5.17101e+07	27	25	27	21	6	6	6	6
D3YXK2	Safb	Scaffold attachment factor B1	TREM2_KO_Tau vs WT_Tau	0.842646	0.348512	2.41784	20	0.0252803	0.087038	NA	0.633333	0.633333	6.20904e+07	6.15046e+07	8.40424e+07	5.17101e+07	27	25	27	21	6	6	6	6
D3YZG8	Mthfd2l	Probable bifunctional methylenetetrahydrofolate dehydrogenase/cyclohydrolase 2	TREM2_KO_Tau vs TREM2_KO	-7.05956	NA	NA	NA	0.0166667	0.0333333	oneConditionMissing	NA	NA	2.75308e+06	1	37679.8	1	1	0	1	0	3	0	1	0
D3YZG8	Mthfd2l	Probable bifunctional methylenetetrahydrofolate dehydrogenase/cyclohydrolase 2	TREM2_KO vs WT	2.04307	NA	NA	NA	0.0166667	0.0333333	oneConditionMissing	NA	NA	2.75308e+06	1	37679.8	1	1	0	1	0	3	0	1	0
D3YZP9	Ccdc6	Coiled-coil domain-containing protein 6	WT_Tau vs WT	-1.05731	0.908139	-1.16426	18	0.259517	0.416751	NA	0.766667	0.683333	3.32232e+06	4.03617e+06	4.657e+07	2.12544e+06	7	6	4	3	5	6	5	6
D3YZP9	Ccdc6	Coiled-coil domain-containing protein 6	TREM2_KO_Tau vs TREM2_KO	0.0684185	0.908139	0.0753393	18	0.940776	0.962964	NA	0.583333	0.5	3.32232e+06	4.03617e+06	4.657e+07	2.12544e+06	7	6	4	3	5	6	5	6
D3YZP9	Ccdc6	Coiled-coil domain-containing protein 6	TREM2_KO vs WT	0.93746	0.94852	0.988339	18	0.336087	0.537531	NA	0.716667	0.55	3.32232e+06	4.03617e+06	4.657e+07	2.12544e+06	7	6	4	3	5	6	5	6
D3YZP9	Ccdc6	Coiled-coil domain-containing protein 6	TREM2_KO_Tau vs WT_Tau	2.06319	0.865877	2.38278	18	0.0284125	0.0946837	NA	0.633333	0.633333	3.32232e+06	4.03617e+06	4.657e+07	2.12544e+06	7	6	4	3	5	6	5	6
D3Z6Q9	Bin2	Bridging integrator 2	WT_Tau vs WT	-1.02452	0.239804	-4.27233	20	0.000372168	0.00289336	NA	0.373333	0.373333	1.62493e+08	9.22267e+07	1.15489e+08	8.47843e+07	26	22	24	23	6	6	6	6
D3Z6Q9	Bin2	Bridging integrator 2	TREM2_KO_Tau vs TREM2_KO	-1.02391	0.239804	-4.26976	20	0.000374403	0.00184649	NA	0.4	0.4	1.62493e+08	9.22267e+07	1.15489e+08	8.47843e+07	26	22	24	23	6	6	6	6
D3Z6Q9	Bin2	Bridging integrator 2	TREM2_KO vs WT	0.119089	0.239804	0.496609	20	0.624879	0.778627	NA	0.32	0.32	1.62493e+08	9.22267e+07	1.15489e+08	8.47843e+07	26	22	24	23	6	6	6	6
D3Z6Q9	Bin2	Bridging integrator 2	TREM2_KO_Tau vs WT_Tau	0.119703	0.239804	0.499171	20	0.623105	0.784012	NA	0.453333	0.453333	1.62493e+08	9.22267e+07	1.15489e+08	8.47843e+07	26	22	24	23	6	6	6	6
D3Z7P3	Gls	Glutaminase kidney isoform, mitochondrial	WT_Tau vs WT	-0.36382	0.233809	-1.55606	20	0.135378	0.258141	NA	0.468391	0.468391	4.07757e+07	6.75674e+07	7.45321e+07	6.90262e+07	20	25	28	26	6	6	6	6
D3Z7P3	Gls	Glutaminase kidney isoform, mitochondrial	TREM2_KO_Tau vs TREM2_KO	0.900305	0.233809	3.8506	20	0.00099747	0.00420053	NA	0.560345	0.560345	4.07757e+07	6.75674e+07	7.45321e+07	6.90262e+07	20	25	28	26	6	6	6	6
D3Z7P3	Gls	Glutaminase kidney isoform, mitochondrial	TREM2_KO vs WT	-1.21885	0.233809	-5.21301	20	4.22033e-05	0.000563905	NA	0.514368	0.514368	4.07757e+07	6.75674e+07	7.45321e+07	6.90262e+07	20	25	28	26	6	6	6	6
D3Z7P3	Gls	Glutaminase kidney isoform, mitochondrial	TREM2_KO_Tau vs WT_Tau	0.0452772	0.233809	0.19365	20	0.848403	0.92199	NA	0.514368	0.514368	4.07757e+07	6.75674e+07	7.45321e+07	6.90262e+07	20	25	28	26	6	6	6	6
E9PVA8	Gcn1	eIF-2-alpha kinase activator GCN1	WT_Tau vs WT	-0.634594	2.0192	-0.31428	8	0.761348	0.850542	NA	0.966667	0.133333	976985	2.29867e+06	3.31689e+06	15952.5	7	7	2	1	6	5	3	1
E9PVA8	Gcn1	eIF-2-alpha kinase activator GCN1	TREM2_KO_Tau vs TREM2_KO	-0.59997	0.921634	-0.650985	8	0.533304	0.661297	NA	0.7	0.533333	976985	2.29867e+06	3.31689e+06	15952.5	7	7	2	1	6	5	3	1
E9PVA8	Gcn1	eIF-2-alpha kinase activator GCN1	TREM2_KO vs WT	1.1209	1.54219	0.726825	8	0.488053	0.678045	NA	0.783333	0.366667	976985	2.29867e+06	3.31689e+06	15952.5	7	7	2	1	6	5	3	1
E9PVA8	Gcn1	eIF-2-alpha kinase activator GCN1	TREM2_KO_Tau vs WT_Tau	1.15553	1.59632	0.72387	8	0.489769	0.677669	NA	0.883333	0.3	976985	2.29867e+06	3.31689e+06	15952.5	7	7	2	1	6	5	3	1
E9PYH6	Setd1a	Histone-lysine N-methyltransferase SETD1A	WT_Tau vs WT	1.31152	5.41533	0.242186	4	0.820546	0.893744	NA	0.666667	0	2.4797e+06	710741	3.96616e+06	956293	1	1	1	1	2	2	3	1
E9PYH6	Setd1a	Histone-lysine N-methyltransferase SETD1A	TREM2_KO_Tau vs TREM2_KO	1.05757	4.68981	0.225503	4	0.832641	0.891874	NA	0.666667	0	2.4797e+06	710741	3.96616e+06	956293	1	1	1	1	2	2	3	1
E9PYH6	Setd1a	Histone-lysine N-methyltransferase SETD1A	TREM2_KO vs WT	-2.18039	4.28119	-0.509295	4	0.637356	0.788413	NA	0.583333	0	2.4797e+06	710741	3.96616e+06	956293	1	1	1	1	2	2	3	1
E9PYH6	Setd1a	Histone-lysine N-methyltransferase SETD1A	TREM2_KO_Tau vs WT_Tau	-2.43434	5.74382	-0.423819	4	0.693496	0.827776	NA	0.75	0	2.4797e+06	710741	3.96616e+06	956293	1	1	1	1	2	2	3	1
E9PYK3	Parp4	Protein mono-ADP-ribosyltransferase PARP4	WT_Tau vs WT	1.75569	0.282169	6.22211	15	1.63423e-05	0.000220892	NA	0.816667	0.733333	640137	8.89587e+06	1.51518e+06	3.10721e+06	2	12	4	8	2	6	6	5
E9PYK3	Parp4	Protein mono-ADP-ribosyltransferase PARP4	TREM2_KO_Tau vs TREM2_KO	2.94825	0.380476	7.74884	15	1.2726e-06	1.40557e-05	NA	0.666667	0.333333	640137	8.89587e+06	1.51518e+06	3.10721e+06	2	12	4	8	2	6	6	5
E9PYK3	Parp4	Protein mono-ADP-ribosyltransferase PARP4	TREM2_KO vs WT	-0.0507257	0.380476	-0.133322	15	0.895711	0.953811	NA	0.916667	0.583333	640137	8.89587e+06	1.51518e+06	3.10721e+06	2	12	4	8	2	6	6	5
E9PYK3	Parp4	Protein mono-ADP-ribosyltransferase PARP4	TREM2_KO_Tau vs WT_Tau	1.14184	0.282169	4.04665	15	0.00105446	0.00769214	NA	0.566667	0.483333	640137	8.89587e+06	1.51518e+06	3.10721e+06	2	12	4	8	2	6	6	5
E9PZJ8	Ascc3	Activating signal cointegrator 1 complex subunit 3	WT_Tau vs WT	4.42343	NA	NA	NA	0.05	0.1	oneConditionMissing	0.916667	0	688114	553384	1	10842	1	5	0	1	1	5	0	1
E9PZJ8	Ascc3	Activating signal cointegrator 1 complex subunit 3	TREM2_KO_Tau vs TREM2_KO	-5.88448	NA	NA	0	NA	NA	NA	0.833333	0	688114	553384	1	10842	1	5	0	1	1	5	0	1
E9PZJ8	Ascc3	Activating signal cointegrator 1 complex subunit 3	TREM2_KO vs WT	6.39946	NA	NA	NA	0.05	0.1	oneConditionMissing	0.916667	0	688114	553384	1	10842	1	5	0	1	1	5	0	1
E9PZJ8	Ascc3	Activating signal cointegrator 1 complex subunit 3	TREM2_KO_Tau vs WT_Tau	0.103469	NA	NA	0	NA	NA	NA	0.833333	0	688114	553384	1	10842	1	5	0	1	1	5	0	1
E9Q1P8	Irf2bp2	Interferon regulatory factor 2-binding protein 2	WT_Tau vs WT	-2.59019	0.434564	-5.96043	15	2.61319e-05	0.000330073	NA	0.635417	0.302083	1.17073e+06	3.16509e+06	1.76048e+07	2.65536e+06	4	9	14	2	5	6	6	2
E9Q1P8	Irf2bp2	Interferon regulatory factor 2-binding protein 2	TREM2_KO_Tau vs TREM2_KO	1.55489	0.322281	4.82464	15	0.000222862	0.00116947	NA	0.78125	0.697917	1.17073e+06	3.16509e+06	1.76048e+07	2.65536e+06	4	9	14	2	5	6	6	2
E9Q1P8	Irf2bp2	Interferon regulatory factor 2-binding protein 2	TREM2_KO vs WT	-2.98067	0.322281	-9.24867	15	1.38222e-07	5.5e-06	NA	0.59375	0.510417	1.17073e+06	3.16509e+06	1.76048e+07	2.65536e+06	4	9	14	2	5	6	6	2
E9Q1P8	Irf2bp2	Interferon regulatory factor 2-binding protein 2	TREM2_KO_Tau vs WT_Tau	1.1644	0.434564	2.67948	15	0.0171497	0.0646295	NA	0.822917	0.489583	1.17073e+06	3.16509e+06	1.76048e+07	2.65536e+06	4	9	14	2	5	6	6	2
E9Q2M9	Wdfy4	WD repeat- and FYVE domain-containing protein 4	WT_Tau vs WT	0.990317	0.973045	1.01775	10	0.332788	0.496134	NA	0.916667	0.25	962890	1.99217e+06	38122.8	914147	5	13	1	7	6	6	1	4
E9Q2M9	Wdfy4	WD repeat- and FYVE domain-containing protein 4	TREM2_KO_Tau vs TREM2_KO	0.23153	0.543949	0.425646	10	0.679381	0.783423	NA	0.666667	0.5	962890	1.99217e+06	38122.8	914147	5	13	1	7	6	6	1	4
E9Q2M9	Wdfy4	WD repeat- and FYVE domain-containing protein 4	TREM2_KO vs WT	1.49796	0.942147	1.58994	10	0.142933	0.303376	NA	0.875	0.291667	962890	1.99217e+06	38122.8	914147	5	13	1	7	6	6	1	4
E9Q2M9	Wdfy4	WD repeat- and FYVE domain-containing protein 4	TREM2_KO_Tau vs WT_Tau	0.739169	0.595866	1.2405	10	0.243108	0.431335	NA	0.708333	0.458333	962890	1.99217e+06	38122.8	914147	5	13	1	7	6	6	1	4
E9Q394	Akap13	A-kinase anchor protein 13	WT_Tau vs WT	-0.141982	0.916059	-0.154993	20	0.878381	0.931288	NA	0.741667	0.741667	1.11333e+07	5.74097e+06	1.86342e+07	7.16382e+06	11	15	7	11	6	6	6	6
E9Q394	Akap13	A-kinase anchor protein 13	TREM2_KO_Tau vs TREM2_KO	1.49471	0.916059	1.63168	20	0.118394	0.213572	NA	0.75	0.75	1.11333e+07	5.74097e+06	1.86342e+07	7.16382e+06	11	15	7	11	6	6	6	6
E9Q394	Akap13	A-kinase anchor protein 13	TREM2_KO vs WT	-1.23463	0.916059	-1.34776	20	0.192805	0.372205	NA	0.8	0.8	1.11333e+07	5.74097e+06	1.86342e+07	7.16382e+06	11	15	7	11	6	6	6	6
E9Q394	Akap13	A-kinase anchor protein 13	TREM2_KO_Tau vs WT_Tau	0.40207	0.916059	0.438913	20	0.66543	0.808799	NA	0.691667	0.691667	1.11333e+07	5.74097e+06	1.86342e+07	7.16382e+06	11	15	7	11	6	6	6	6
E9Q4P1	Wdfy1	WD repeat and FYVE domain-containing protein 1	WT_Tau vs WT	1.3208	1.12203	1.17715	5	0.292113	0.453778	NA	0.625	0.208333	1	1	190924	784942	0	0	2	4	0	0	2	6
E9Q4P1	Wdfy1	WD repeat and FYVE domain-containing protein 1	TREM2_KO vs WT	-5.78907	NA	NA	NA	0.0125	0.025	oneConditionMissing	0.958333	0.0416667	1	1	190924	784942	0	0	2	4	0	0	2	6
E9Q4P1	Wdfy1	WD repeat and FYVE domain-containing protein 1	TREM2_KO_Tau vs WT_Tau	-6.46213	NA	NA	NA	0.00208333	0.00416667	oneConditionMissing	0.666667	0.166667	1	1	190924	784942	0	0	2	4	0	0	2	6
E9Q555	Rnf213	E3 ubiquitin-protein ligase RNF213	WT_Tau vs WT	4.17353	0.746273	5.59249	16	4.04578e-05	0.000470466	NA	0.842136	0.508803	3.10341e+07	4.66549e+08	556053	1.27313e+08	40	209	2	109	6	6	2	6
E9Q555	Rnf213	E3 ubiquitin-protein ligase RNF213	TREM2_KO_Tau vs TREM2_KO	4.35954	0.527695	8.26149	16	3.64453e-07	4.80167e-06	NA	0.590376	0.590376	3.10341e+07	4.66549e+08	556053	1.27313e+08	40	209	2	109	6	6	2	6
E9Q555	Rnf213	E3 ubiquitin-protein ligase RNF213	TREM2_KO vs WT	2.32254	0.746273	3.11218	16	0.00670651	0.0317442	NA	0.949531	0.616197	3.10341e+07	4.66549e+08	556053	1.27313e+08	40	209	2	109	6	6	2	6
E9Q555	Rnf213	E3 ubiquitin-protein ligase RNF213	TREM2_KO_Tau vs WT_Tau	2.50855	0.527695	4.7538	16	0.000215744	0.00226779	NA	0.482981	0.482981	3.10341e+07	4.66549e+08	556053	1.27313e+08	40	209	2	109	6	6	2	6
E9Q5C9	Nolc1	Nucleolar and coiled-body phosphoprotein 1	WT_Tau vs WT	-1.03286	0.483887	-2.13451	20	0.0453646	0.116284	NA	0.703704	0.703704	7.90427e+06	1.59947e+07	5.10431e+06	4.09059e+06	6	7	6	5	6	6	6	6
E9Q5C9	Nolc1	Nucleolar and coiled-body phosphoprotein 1	TREM2_KO_Tau vs TREM2_KO	0.535977	0.483887	1.10765	20	0.281157	0.418559	NA	0.675926	0.675926	7.90427e+06	1.59947e+07	5.10431e+06	4.09059e+06	6	7	6	5	6	6	6	6
E9Q5C9	Nolc1	Nucleolar and coiled-body phosphoprotein 1	TREM2_KO vs WT	-0.64079	0.483887	-1.32426	20	0.200353	0.381028	NA	0.675926	0.675926	7.90427e+06	1.59947e+07	5.10431e+06	4.09059e+06	6	7	6	5	6	6	6	6
E9Q5C9	Nolc1	Nucleolar and coiled-body phosphoprotein 1	TREM2_KO_Tau vs WT_Tau	0.928047	0.483887	1.9179	20	0.0695154	0.183238	NA	0.703704	0.703704	7.90427e+06	1.59947e+07	5.10431e+06	4.09059e+06	6	7	6	5	6	6	6	6
E9Q5F9	Setd2	Histone-lysine N-methyltransferase SETD2	WT_Tau vs WT	5.8643	NA	NA	NA	0.025	0.05	oneConditionMissing	0.833333	0	362724	1	1	223609	1	0	0	1	1	0	0	2
E9Q5F9	Setd2	Histone-lysine N-methyltransferase SETD2	TREM2_KO_Tau vs TREM2_KO	-6.09461	NA	NA	NA	0.05	0.1	oneConditionMissing	0.916667	0	362724	1	1	223609	1	0	0	1	1	0	0	2
E9Q5F9	Setd2	Histone-lysine N-methyltransferase SETD2	TREM2_KO vs WT	6.09461	NA	NA	NA	0.05	0.1	oneConditionMissing	0.916667	0	362724	1	1	223609	1	0	0	1	1	0	0	2
E9Q5F9	Setd2	Histone-lysine N-methyltransferase SETD2	TREM2_KO_Tau vs WT_Tau	-5.8643	NA	NA	NA	0.025	0.05	oneConditionMissing	0.833333	0	362724	1	1	223609	1	0	0	1	1	0	0	2
E9Q5K9	Ythdc1	YTH domain-containing protein 1	WT_Tau vs WT	-0.101476	0.655891	-0.154714	16	0.878981	0.931288	NA	0.8	0.55	322367	3.62653e+06	664477	516696	3	5	4	5	5	6	4	5
E9Q5K9	Ythdc1	YTH domain-containing protein 1	TREM2_KO_Tau vs TREM2_KO	1.56931	0.592053	2.65062	16	0.0174469	0.0456791	NA	0.6	0.516667	322367	3.62653e+06	664477	516696	3	5	4	5	5	6	4	5
E9Q5K9	Ythdc1	YTH domain-containing protein 1	TREM2_KO vs WT	0.361977	0.655891	0.551887	16	0.588652	0.755178	NA	0.816667	0.566667	322367	3.62653e+06	664477	516696	3	5	4	5	5	6	4	5
E9Q5K9	Ythdc1	YTH domain-containing protein 1	TREM2_KO_Tau vs WT_Tau	2.03276	0.592053	3.43341	16	0.00341094	0.0195005	NA	0.583333	0.5	322367	3.62653e+06	664477	516696	3	5	4	5	5	6	4	5
E9Q634	Myo1e	Unconventional myosin-Ie	WT_Tau vs WT	0.501136	0.35627	1.40662	15	0.179921	0.318074	NA	0.644737	0.644737	7.76429e+06	1.75527e+07	2.0099e+07	3.75348e+07	7	28	20	30	6	6	6	6
E9Q634	Myo1e	Unconventional myosin-Ie	TREM2_KO_Tau vs TREM2_KO	2.14011	0.666521	3.21087	15	0.00583257	0.018469	NA	0.828947	0.412281	7.76429e+06	1.75527e+07	2.0099e+07	3.75348e+07	7	28	20	30	6	6	6	6
E9Q634	Myo1e	Unconventional myosin-Ie	TREM2_KO vs WT	-2.091	0.666521	-3.13718	15	0.00678185	0.0320283	NA	0.828947	0.412281	7.76429e+06	1.75527e+07	2.0099e+07	3.75348e+07	7	28	20	30	6	6	6	6
E9Q634	Myo1e	Unconventional myosin-Ie	TREM2_KO_Tau vs WT_Tau	-0.452019	0.35627	-1.26875	15	0.223865	0.407114	NA	0.644737	0.644737	7.76429e+06	1.75527e+07	2.0099e+07	3.75348e+07	7	28	20	30	6	6	6	6
E9Q6J5	Bod1l	Biorientation of chromosomes in cell division protein 1-like 1	WT_Tau vs WT	-0.217155	NA	NA	NA	0.0125	0.025	oneConditionMissing	0.916667	0	18211.5	95800.6	501892	318067	1	2	2	2	2	4	2	2
E9Q6J5	Bod1l	Biorientation of chromosomes in cell division protein 1-like 1	TREM2_KO_Tau vs TREM2_KO	-0.80961	1.59174	-0.508631	2	0.661567	0.76988	NA	0.666667	0	18211.5	95800.6	501892	318067	1	2	2	2	2	4	2	2
E9Q6J5	Bod1l	Biorientation of chromosomes in cell division protein 1-like 1	TREM2_KO vs WT	-1.57887	NA	NA	NA	0.025	0.05	oneConditionMissing	0.916667	0	18211.5	95800.6	501892	318067	1	2	2	2	2	4	2	2
E9Q6J5	Bod1l	Biorientation of chromosomes in cell division protein 1-like 1	TREM2_KO_Tau vs WT_Tau	-1.002	1.59174	-0.6295	2	0.593343	0.762983	NA	0.666667	0	18211.5	95800.6	501892	318067	1	2	2	2	2	4	2	2
E9Q784	Zc3h13	Zinc finger CCCH domain-containing protein 13	WT_Tau vs WT	0.684151	1.74345	0.392412	9	0.703885	0.812329	NA	0.895833	0.208333	267089	781535	9696.16	1.75032e+06	5	4	3	3	4	5	3	4
E9Q784	Zc3h13	Zinc finger CCCH domain-containing protein 13	TREM2_KO_Tau vs TREM2_KO	0.859601	1.13882	0.754819	9	0.469647	0.604511	NA	0.8125	0.3125	267089	781535	9696.16	1.75032e+06	5	4	3	3	4	5	3	4
E9Q784	Zc3h13	Zinc finger CCCH domain-containing protein 13	TREM2_KO vs WT	0.381188	1.80063	0.211697	9	0.83706	0.919596	NA	0.916667	0.166667	267089	781535	9696.16	1.75032e+06	5	4	3	3	4	5	3	4
E9Q784	Zc3h13	Zinc finger CCCH domain-containing protein 13	TREM2_KO_Tau vs WT_Tau	0.556638	1.04607	0.532123	9	0.607524	0.771958	NA	0.791667	0.354167	267089	781535	9696.16	1.75032e+06	5	4	3	3	4	5	3	4
E9Q7E2	Arid2	AT-rich interactive domain-containing protein 2	WT_Tau vs WT	-0.757872	1.94766	-0.389119	4	0.717015	0.82023	NA	0.875	0.125	4.60305e+06	1.69197e+06	4.35837e+06	2.84761e+06	2	3	1	2	2	3	1	2
E9Q7E2	Arid2	AT-rich interactive domain-containing protein 2	TREM2_KO_Tau vs TREM2_KO	0.653365	1.4517	0.450069	4	0.675975	0.78098	NA	0.791667	0.208333	4.60305e+06	1.69197e+06	4.35837e+06	2.84761e+06	2	3	1	2	2	3	1	2
E9Q7E2	Arid2	AT-rich interactive domain-containing protein 2	TREM2_KO vs WT	-0.774532	1.94766	-0.397673	4	0.71118	0.840389	NA	0.875	0.125	4.60305e+06	1.69197e+06	4.35837e+06	2.84761e+06	2	3	1	2	2	3	1	2
E9Q7E2	Arid2	AT-rich interactive domain-containing protein 2	TREM2_KO_Tau vs WT_Tau	0.636704	1.4517	0.438593	4	0.683605	0.82085	NA	0.791667	0.208333	4.60305e+06	1.69197e+06	4.35837e+06	2.84761e+06	2	3	1	2	2	3	1	2
E9Q7G0	Numa1	Nuclear mitotic apparatus protein 1	WT_Tau vs WT	-1.44409	0.174582	-8.27173	20	6.93105e-08	2.35078e-06	NA	0.546717	0.546717	1.6604e+08	7.29643e+07	1.52799e+08	1.30046e+08	74	50	68	54	6	6	6	6
E9Q7G0	Numa1	Nuclear mitotic apparatus protein 1	TREM2_KO_Tau vs TREM2_KO	-1.52324	0.174582	-8.72508	20	2.97471e-08	6.0965e-07	NA	0.546717	0.546717	1.6604e+08	7.29643e+07	1.52799e+08	1.30046e+08	74	50	68	54	6	6	6	6
E9Q7G0	Numa1	Nuclear mitotic apparatus protein 1	TREM2_KO vs WT	0.122814	0.174582	0.703475	20	0.489869	0.679653	NA	0.455808	0.455808	1.6604e+08	7.29643e+07	1.52799e+08	1.30046e+08	74	50	68	54	6	6	6	6
E9Q7G0	Numa1	Nuclear mitotic apparatus protein 1	TREM2_KO_Tau vs WT_Tau	0.0436665	0.174582	0.250121	20	0.805045	0.900252	NA	0.637626	0.637626	1.6604e+08	7.29643e+07	1.52799e+08	1.30046e+08	74	50	68	54	6	6	6	6
E9Q9A9	Oas2	2'-5'-oligoadenylate synthase 2	WT_Tau vs WT	-5.7163	NA	NA	NA	0.025	0.05	oneConditionMissing	0.833333	0	1	192146	163862	1	0	2	1	0	0	2	2	0
E9Q9A9	Oas2	2'-5'-oligoadenylate synthase 2	TREM2_KO_Tau vs TREM2_KO	5.79211	NA	NA	NA	0.0125	0.025	oneConditionMissing	0.833333	0	1	192146	163862	1	0	2	1	0	0	2	2	0
E9Q9A9	Oas2	2'-5'-oligoadenylate synthase 2	TREM2_KO vs WT	-5.7163	NA	NA	NA	0.025	0.05	oneConditionMissing	0.833333	0	1	192146	163862	1	0	2	1	0	0	2	2	0
E9Q9A9	Oas2	2'-5'-oligoadenylate synthase 2	TREM2_KO_Tau vs WT_Tau	5.79211	NA	NA	NA	0.0125	0.025	oneConditionMissing	0.833333	0	1	192146	163862	1	0	2	1	0	0	2	2	0
E9QAM5	Helz2	Helicase with zinc finger domain 2	WT_Tau vs WT	7.07031	NA	NA	NA	0.000833333	0.00166667	oneConditionMissing	0.90625	0.40625	22384.9	3.67669e+07	1	2.81591e+06	2	39	0	10	3	6	0	6
E9QAM5	Helz2	Helicase with zinc finger domain 2	TREM2_KO_Tau vs TREM2_KO	4.39662	0.529916	8.29682	11	4.61211e-06	4.24291e-05	NA	0.682292	0.348958	22384.9	3.67669e+07	1	2.81591e+06	2	39	0	10	3	6	0	6
E9QAM5	Helz2	Helicase with zinc finger domain 2	TREM2_KO vs WT	4.76858	NA	NA	NA	0.00833333	0.0166667	oneConditionMissing	0.989583	0.15625	22384.9	3.67669e+07	1	2.81591e+06	2	39	0	10	3	6	0	6
E9QAM5	Helz2	Helicase with zinc finger domain 2	TREM2_KO_Tau vs WT_Tau	2.01584	0.374707	5.37978	11	0.00022343	0.00232404	NA	0.598958	0.598958	22384.9	3.67669e+07	1	2.81591e+06	2	39	0	10	3	6	0	6
E9QAT4	Sec16a	Protein transport protein Sec16A	WT_Tau vs WT	0.156211	0.445503	0.350641	20	0.729524	0.829633	NA	0.569444	0.569444	8.53919e+06	1.66648e+07	9.11432e+06	1.33258e+07	14	19	18	19	6	6	6	6
E9QAT4	Sec16a	Protein transport protein Sec16A	TREM2_KO_Tau vs TREM2_KO	1.1302	0.445503	2.53691	20	0.0196205	0.0505448	NA	0.62963	0.62963	8.53919e+06	1.66648e+07	9.11432e+06	1.33258e+07	14	19	18	19	6	6	6	6
E9QAT4	Sec16a	Protein transport protein Sec16A	TREM2_KO vs WT	-0.869589	0.445503	-1.95193	20	0.0650906	0.170668	NA	0.657407	0.657407	8.53919e+06	1.66648e+07	9.11432e+06	1.33258e+07	14	19	18	19	6	6	6	6
E9QAT4	Sec16a	Protein transport protein Sec16A	TREM2_KO_Tau vs WT_Tau	0.1044	0.445503	0.234341	20	0.817102	0.905212	NA	0.541667	0.541667	8.53919e+06	1.66648e+07	9.11432e+06	1.33258e+07	14	19	18	19	6	6	6	6
F2Z461	Herc6	E3 ISG15--protein ligase Herc6	WT_Tau vs WT	7.1621	NA	NA	NA	0.000694444	0.00138889	oneConditionMissing	0.866667	0.366667	1	2.35128e+07	1	3.41468e+06	0	15	0	12	0	6	0	6
F2Z461	Herc6	E3 ISG15--protein ligase Herc6	TREM2_KO_Tau vs TREM2_KO	8.08069	NA	NA	NA	0.000555556	0.00111111	oneConditionMissing	0.716667	0.216667	1	2.35128e+07	1	3.41468e+06	0	15	0	12	0	6	0	6
F2Z461	Herc6	E3 ISG15--protein ligase Herc6	TREM2_KO_Tau vs WT_Tau	2.58018	0.762326	3.38462	10	0.00694846	0.0331858	NA	0.583333	0.583333	1	2.35128e+07	1	3.41468e+06	0	15	0	12	0	6	0	6
F6ZDS4	Tpr	Nucleoprotein TPR	WT_Tau vs WT	-1.00731	0.155929	-6.46003	20	2.67413e-06	5.21028e-05	NA	0.51864	0.51864	1.42044e+08	8.58952e+07	1.43729e+08	7.96856e+07	77	73	77	67	6	6	6	6
F6ZDS4	Tpr	Nucleoprotein TPR	TREM2_KO_Tau vs TREM2_KO	-0.514776	0.155929	-3.30134	20	0.0035654	0.0122923	NA	0.493421	0.493421	1.42044e+08	8.58952e+07	1.43729e+08	7.96856e+07	77	73	77	67	6	6	6	6
F6ZDS4	Tpr	Nucleoprotein TPR	TREM2_KO vs WT	0.000457558	0.155929	0.00293439	20	0.997688	0.999712	NA	0.452851	0.452851	1.42044e+08	8.58952e+07	1.43729e+08	7.96856e+07	77	73	77	67	6	6	6	6
F6ZDS4	Tpr	Nucleoprotein TPR	TREM2_KO_Tau vs WT_Tau	0.49299	0.155929	3.16162	20	0.00490727	0.0258693	NA	0.559211	0.559211	1.42044e+08	8.58952e+07	1.43729e+08	7.96856e+07	77	73	77	67	6	6	6	6
F7BJB9	Morc3	MORC family CW-type zinc finger protein 3	WT_Tau vs WT	1.8903	0.385993	4.89725	18	0.000116022	0.00113029	NA	0.828947	0.662281	1.62495e+06	1.65482e+07	2.07826e+06	6.23157e+06	6	25	4	15	6	6	4	6
F7BJB9	Morc3	MORC family CW-type zinc finger protein 3	TREM2_KO_Tau vs TREM2_KO	2.847	0.345243	8.24638	18	1.5868e-07	2.37956e-06	NA	0.688596	0.688596	1.62495e+06	1.65482e+07	2.07826e+06	6.23157e+06	6	25	4	15	6	6	4	6
F7BJB9	Morc3	MORC family CW-type zinc finger protein 3	TREM2_KO vs WT	0.506975	0.385993	1.31343	18	0.205535	0.387021	NA	0.921053	0.754386	1.62495e+06	1.65482e+07	2.07826e+06	6.23157e+06	6	25	4	15	6	6	4	6
F7BJB9	Morc3	MORC family CW-type zinc finger protein 3	TREM2_KO_Tau vs WT_Tau	1.46367	0.345243	4.23955	18	0.000492966	0.00432354	NA	0.596491	0.596491	1.62495e+06	1.65482e+07	2.07826e+06	6.23157e+06	6	25	4	15	6	6	4	6
G3X982	Aox3	Aldehyde oxidase 3	WT_Tau vs WT	-1.05078	0.605003	-1.73682	15	0.102904	0.212002	NA	0	0	1	441034	1.36401e+06	634411	0	1	1	1	0	6	6	6
G3X982	Aox3	Aldehyde oxidase 3	TREM2_KO_Tau vs TREM2_KO	6.18767	NA	NA	NA	0.00833333	0.0166667	oneConditionMissing	0.5	0	1	441034	1.36401e+06	634411	0	1	1	1	0	6	6	6
G3X982	Aox3	Aldehyde oxidase 3	TREM2_KO vs WT	-6.72521	NA	NA	NA	0.00833333	0.0166667	oneConditionMissing	0.5	0	1	441034	1.36401e+06	634411	0	1	1	1	0	6	6	6
G3X982	Aox3	Aldehyde oxidase 3	TREM2_KO_Tau vs WT_Tau	-0.800118	0.605003	-1.3225	15	0.205812	0.387806	NA	0	0	1	441034	1.36401e+06	634411	0	1	1	1	0	6	6	6
G3X9K3	Arfgef1	Brefeldin A-inhibited guanine nucleotide-exchange protein 1	TREM2_KO_Tau vs TREM2_KO	0.909709	0.174325	5.21847	8	0.000804083	0.00351037	NA	0.166667	0	653257	1.20797e+06	1	905486	1	1	0	1	5	5	0	1
G3X9K3	Arfgef1	Brefeldin A-inhibited guanine nucleotide-exchange protein 1	TREM2_KO vs WT	6.37471	NA	NA	NA	0.01	0.02	oneConditionMissing	0.583333	0	653257	1.20797e+06	1	905486	1	1	0	1	5	5	0	1
G3X9K3	Arfgef1	Brefeldin A-inhibited guanine nucleotide-exchange protein 1	TREM2_KO_Tau vs WT_Tau	0.13722	NA	NA	NA	0.01	0.02	oneConditionMissing	0.583333	0	653257	1.20797e+06	1	905486	1	1	0	1	5	5	0	1
G5E829	Atp2b1	Plasma membrane calcium-transporting ATPase 1	WT_Tau vs WT	-0.0357744	0.478044	-0.074835	12	0.941579	0.969638	NA	0.65	0.483333	743959	3.95147e+06	2.4728e+06	8.35924e+06	2	9	6	11	2	5	4	6
G5E829	Atp2b1	Plasma membrane calcium-transporting ATPase 1	TREM2_KO_Tau vs TREM2_KO	0.27592	0.811268	0.340109	12	0.739654	0.825342	NA	0.883333	0.383333	743959	3.95147e+06	2.4728e+06	8.35924e+06	2	9	6	11	2	5	4	6
G5E829	Atp2b1	Plasma membrane calcium-transporting ATPase 1	TREM2_KO vs WT	-1.94715	0.827997	-2.35163	12	0.0366038	0.111713	NA	0.833333	0.25	743959	3.95147e+06	2.4728e+06	8.35924e+06	2	9	6	11	2	5	4	6
G5E829	Atp2b1	Plasma membrane calcium-transporting ATPase 1	TREM2_KO_Tau vs WT_Tau	-1.63545	0.448445	-3.64694	12	0.00334527	0.0192965	NA	0.7	0.616667	743959	3.95147e+06	2.4728e+06	8.35924e+06	2	9	6	11	2	5	4	6
G5E870	Trip12	E3 ubiquitin-protein ligase TRIP12	WT_Tau vs WT	0.352719	0.313025	1.12681	13	0.280194	0.439726	NA	0.902778	0.486111	3.11881e+06	3.90095e+06	584499	1.55472e+06	4	14	2	7	5	5	4	5
G5E870	Trip12	E3 ubiquitin-protein ligase TRIP12	TREM2_KO_Tau vs TREM2_KO	0.855381	0.259209	3.29997	13	0.00574808	0.0182799	NA	0.722222	0.555556	3.11881e+06	3.90095e+06	584499	1.55472e+06	4	14	2	7	5	5	4	5
G5E870	Trip12	E3 ubiquitin-protein ligase TRIP12	TREM2_KO vs WT	0.682988	0.274933	2.4842	13	0.0273924	0.0906652	NA	0.833333	0.583333	3.11881e+06	3.90095e+06	584499	1.55472e+06	4	14	2	7	5	5	4	5
G5E870	Trip12	E3 ubiquitin-protein ligase TRIP12	TREM2_KO_Tau vs WT_Tau	1.18565	0.299309	3.9613	13	0.0016265	0.0109732	NA	0.791667	0.458333	3.11881e+06	3.90095e+06	584499	1.55472e+06	4	14	2	7	5	5	4	5
G5E897	Poglut3	Protein O-glucosyltransferase 3	WT_Tau vs WT	-0.40948	NA	NA	NA	0.0125	0.025	oneConditionMissing	0.833333	0	235050	1	378369	160097	1	0	2	1	2	0	2	1
G5E897	Poglut3	Protein O-glucosyltransferase 3	TREM2_KO_Tau vs TREM2_KO	-5.88806	NA	NA	NA	0.025	0.05	oneConditionMissing	0.833333	0	235050	1	378369	160097	1	0	2	1	2	0	2	1
G5E897	Poglut3	Protein O-glucosyltransferase 3	TREM2_KO vs WT	-0.905204	1.33962	-0.675719	2	0.568879	0.738261	NA	0.666667	0	235050	1	378369	160097	1	0	2	1	2	0	2	1
O08523	Tecta	Alpha-tectorin	WT_Tau vs WT	-0.180702	1.19983	-0.150606	3	0.889843	0.935876	NA	0.583333	0	1	1	1.12326e+06	431381	0	0	1	1	0	0	3	2
O08523	Tecta	Alpha-tectorin	TREM2_KO vs WT	-6.63275	NA	NA	NA	0.0166667	0.0333333	oneConditionMissing	0.75	0	1	1	1.12326e+06	431381	0	0	1	1	0	0	3	2
O08523	Tecta	Alpha-tectorin	TREM2_KO_Tau vs WT_Tau	-6.17714	NA	NA	NA	0.025	0.05	oneConditionMissing	0.833333	0	1	1	1.12326e+06	431381	0	0	1	1	0	0	3	2
O08528	Hk2	Hexokinase-2	WT_Tau vs WT	2.54602	0.420182	6.05932	20	6.36077e-06	0.000105907	NA	0.611111	0.611111	3.62035e+07	1.6984e+08	3.76985e+07	1.41578e+08	34	59	26	53	6	6	6	6
O08528	Hk2	Hexokinase-2	TREM2_KO_Tau vs TREM2_KO	2.72106	0.420182	6.47591	20	2.58496e-06	2.60544e-05	NA	0.516667	0.516667	3.62035e+07	1.6984e+08	3.76985e+07	1.41578e+08	34	59	26	53	6	6	6	6
O08528	Hk2	Hexokinase-2	TREM2_KO vs WT	0.518286	0.420182	1.23348	20	0.231697	0.420539	NA	0.737037	0.737037	3.62035e+07	1.6984e+08	3.76985e+07	1.41578e+08	34	59	26	53	6	6	6	6
O08528	Hk2	Hexokinase-2	TREM2_KO_Tau vs WT_Tau	0.693329	0.420182	1.65007	20	0.114547	0.259564	NA	0.390741	0.390741	3.62035e+07	1.6984e+08	3.76985e+07	1.41578e+08	34	59	26	53	6	6	6	6
O08529	Capn2	Calpain-2 catalytic subunit	WT_Tau vs WT	-0.303213	0.299215	-1.01336	20	0.322992	0.48608	NA	0.486559	0.486559	4.55694e+07	3.78393e+07	6.92796e+07	9.07425e+07	20	20	31	29	6	6	6	6
O08529	Capn2	Calpain-2 catalytic subunit	TREM2_KO_Tau vs TREM2_KO	-0.313989	0.299215	-1.04938	20	0.306521	0.446586	NA	0.658602	0.658602	4.55694e+07	3.78393e+07	6.92796e+07	9.07425e+07	20	20	31	29	6	6	6	6
O08529	Capn2	Calpain-2 catalytic subunit	TREM2_KO vs WT	-0.945728	0.299215	-3.1607	20	0.00491764	0.0252579	NA	0.537634	0.537634	4.55694e+07	3.78393e+07	6.92796e+07	9.07425e+07	20	20	31	29	6	6	6	6
O08529	Capn2	Calpain-2 catalytic subunit	TREM2_KO_Tau vs WT_Tau	-0.956505	0.299215	-3.19671	20	0.00453006	0.0243109	NA	0.607527	0.607527	4.55694e+07	3.78393e+07	6.92796e+07	9.07425e+07	20	20	31	29	6	6	6	6
O08539	Bin1	Myc box-dependent-interacting protein 1	WT_Tau vs WT	-1.06603	0.205981	-5.17539	20	4.59856e-05	0.000522802	NA	0.50463	0.50463	1.00634e+08	3.79806e+07	6.14573e+07	4.61282e+07	24	15	19	16	6	6	6	6
O08539	Bin1	Myc box-dependent-interacting protein 1	TREM2_KO_Tau vs TREM2_KO	-2.22857	0.205981	-10.8193	20	8.28373e-10	2.96686e-08	NA	0.407407	0.407407	1.00634e+08	3.79806e+07	6.14573e+07	4.61282e+07	24	15	19	16	6	6	6	6
O08539	Bin1	Myc box-dependent-interacting protein 1	TREM2_KO vs WT	1.21435	0.205981	5.89545	20	9.118e-06	0.000161055	NA	0.347222	0.347222	1.00634e+08	3.79806e+07	6.14573e+07	4.61282e+07	24	15	19	16	6	6	6	6
O08539	Bin1	Myc box-dependent-interacting protein 1	TREM2_KO_Tau vs WT_Tau	0.0518171	0.205981	0.251562	20	0.803946	0.900039	NA	0.564815	0.564815	1.00634e+08	3.79806e+07	6.14573e+07	4.61282e+07	24	15	19	16	6	6	6	6
O08547	Sec22b	Vesicle-trafficking protein SEC22b	WT_Tau vs WT	0.954352	0.323966	2.94584	20	0.00799124	0.0314752	NA	0.516667	0.516667	1.92379e+07	3.19862e+07	1.58221e+07	2.15541e+07	11	15	10	13	6	6	6	6
O08547	Sec22b	Vesicle-trafficking protein SEC22b	TREM2_KO_Tau vs TREM2_KO	1.0768	0.323966	3.32381	20	0.00338606	0.0117841	NA	0.5	0.5	1.92379e+07	3.19862e+07	1.58221e+07	2.15541e+07	11	15	10	13	6	6	6	6
O08547	Sec22b	Vesicle-trafficking protein SEC22b	TREM2_KO vs WT	0.144348	0.323966	0.445564	20	0.660698	0.807421	NA	0.611111	0.611111	1.92379e+07	3.19862e+07	1.58221e+07	2.15541e+07	11	15	10	13	6	6	6	6
O08547	Sec22b	Vesicle-trafficking protein SEC22b	TREM2_KO_Tau vs WT_Tau	0.266799	0.323966	0.823538	20	0.419914	0.615672	NA	0.405556	0.405556	1.92379e+07	3.19862e+07	1.58221e+07	2.15541e+07	11	15	10	13	6	6	6	6
O08553	Dpysl2	Dihydropyrimidinase-related protein 2	WT_Tau vs WT	-1.01525	0.18553	-5.47217	20	2.34483e-05	0.000302433	NA	0.346591	0.346591	7.30564e+08	5.63645e+08	5.31875e+08	3.3494e+08	44	41	43	42	6	6	6	6
O08553	Dpysl2	Dihydropyrimidinase-related protein 2	TREM2_KO_Tau vs TREM2_KO	-0.513457	0.18553	-2.76751	20	0.0118793	0.0331238	NA	0.234848	0.234848	7.30564e+08	5.63645e+08	5.31875e+08	3.3494e+08	44	41	43	42	6	6	6	6
O08553	Dpysl2	Dihydropyrimidinase-related protein 2	TREM2_KO vs WT	0.572698	0.18553	3.08682	20	0.00581604	0.0284978	NA	0.244318	0.244318	7.30564e+08	5.63645e+08	5.31875e+08	3.3494e+08	44	41	43	42	6	6	6	6
O08553	Dpysl2	Dihydropyrimidinase-related protein 2	TREM2_KO_Tau vs WT_Tau	1.07449	0.18553	5.79148	20	1.14774e-05	0.000215006	NA	0.337121	0.337121	7.30564e+08	5.63645e+08	5.31875e+08	3.3494e+08	44	41	43	42	6	6	6	6
O08573	Lgals9	Galectin-9	WT_Tau vs WT	1.22602	0.447489	2.73979	20	0.0126268	0.0440774	NA	0.486111	0.486111	1.24658e+08	8.96941e+06	3.30618e+07	5.74864e+07	23	6	11	21	6	6	6	6
O08573	Lgals9	Galectin-9	TREM2_KO_Tau vs TREM2_KO	-4.66663	0.447489	-10.4285	20	1.55527e-09	5.22866e-08	NA	0.569444	0.569444	1.24658e+08	8.96941e+06	3.30618e+07	5.74864e+07	23	6	11	21	6	6	6	6
O08573	Lgals9	Galectin-9	TREM2_KO vs WT	2.55125	0.447489	5.70126	20	1.40286e-05	0.000222796	NA	0.435185	0.435185	1.24658e+08	8.96941e+06	3.30618e+07	5.74864e+07	23	6	11	21	6	6	6	6
O08573	Lgals9	Galectin-9	TREM2_KO_Tau vs WT_Tau	-3.3414	0.447489	-7.46701	20	3.32534e-07	1.16659e-05	NA	0.62037	0.62037	1.24658e+08	8.96941e+06	3.30618e+07	5.74864e+07	23	6	11	21	6	6	6	6
O08579	Emd	Emerin	WT_Tau vs WT	0.975594	0.456885	2.13531	20	0.0452911	0.116177	NA	0.559524	0.559524	3.71976e+06	9.70245e+06	4.01145e+06	7.86389e+06	7	6	6	8	6	6	6	6
O08579	Emd	Emerin	TREM2_KO_Tau vs TREM2_KO	0.816498	0.456885	1.7871	20	0.0890884	0.172972	NA	0.559524	0.559524	3.71976e+06	9.70245e+06	4.01145e+06	7.86389e+06	7	6	6	8	6	6	6	6
O08579	Emd	Emerin	TREM2_KO vs WT	0.253759	0.456885	0.55541	20	0.584774	0.751941	NA	0.595238	0.595238	3.71976e+06	9.70245e+06	4.01145e+06	7.86389e+06	7	6	6	8	6	6	6	6
O08579	Emd	Emerin	TREM2_KO_Tau vs WT_Tau	0.0946633	0.456885	0.207193	20	0.837954	0.916832	NA	0.52381	0.52381	3.71976e+06	9.70245e+06	4.01145e+06	7.86389e+06	7	6	6	8	6	6	6	6
O08582	Gtpbp1	GTP-binding protein 1	WT_Tau vs WT	1.10213	0.644207	1.71083	11	0.11513	0.23049	NA	0.75	0.25	1.30419e+06	1.26158e+06	192459	1.26262e+06	3	3	2	4	6	3	3	5
O08582	Gtpbp1	GTP-binding protein 1	TREM2_KO_Tau vs TREM2_KO	-0.136189	0.5579	-0.24411	11	0.811639	0.878523	NA	0.638889	0.388889	1.30419e+06	1.26158e+06	192459	1.26262e+06	3	3	2	4	6	3	3	5
O08582	Gtpbp1	GTP-binding protein 1	TREM2_KO vs WT	0.824754	0.5579	1.47832	11	0.167376	0.337701	NA	0.694444	0.444444	1.30419e+06	1.26158e+06	192459	1.26262e+06	3	3	2	4	6	3	3	5
O08582	Gtpbp1	GTP-binding protein 1	TREM2_KO_Tau vs WT_Tau	-0.413562	0.644207	-0.64197	11	0.534042	0.716326	NA	0.694444	0.194444	1.30419e+06	1.26158e+06	192459	1.26262e+06	3	3	2	4	6	3	3	5
O08583	Alyref	THO complex subunit 4	WT_Tau vs WT	-0.730811	0.448243	-1.63039	20	0.118667	0.234075	NA	0.236111	0.236111	5.48732e+07	3.33568e+07	6.08011e+07	4.38824e+07	12	8	13	9	6	6	6	6
O08583	Alyref	THO complex subunit 4	TREM2_KO_Tau vs TREM2_KO	-1.13778	0.448243	-2.53831	20	0.0195618	0.0504993	NA	0.319444	0.319444	5.48732e+07	3.33568e+07	6.08011e+07	4.38824e+07	12	8	13	9	6	6	6	6
O08583	Alyref	THO complex subunit 4	TREM2_KO vs WT	-0.48797	0.448243	-1.08863	20	0.289262	0.485894	NA	0.236111	0.236111	5.48732e+07	3.33568e+07	6.08011e+07	4.38824e+07	12	8	13	9	6	6	6	6
O08583	Alyref	THO complex subunit 4	TREM2_KO_Tau vs WT_Tau	-0.894936	0.448243	-1.99654	20	0.0596683	0.165289	NA	0.319444	0.319444	5.48732e+07	3.33568e+07	6.08011e+07	4.38824e+07	12	8	13	9	6	6	6	6
O08585	Clta	Clathrin light chain A	WT_Tau vs WT	-0.196046	0.117312	-1.67116	20	0.110266	0.222782	NA	0.220238	0.220238	1.90787e+08	1.42814e+08	2.2073e+08	1.71576e+08	14	14	15	15	6	6	6	6
O08585	Clta	Clathrin light chain A	TREM2_KO_Tau vs TREM2_KO	-0.287601	0.117312	-2.4516	20	0.0235375	0.0587085	NA	0.220238	0.220238	1.90787e+08	1.42814e+08	2.2073e+08	1.71576e+08	14	14	15	15	6	6	6	6
O08585	Clta	Clathrin light chain A	TREM2_KO vs WT	0.0154806	0.117312	0.131961	20	0.896334	0.954034	NA	0.220238	0.220238	1.90787e+08	1.42814e+08	2.2073e+08	1.71576e+08	14	14	15	15	6	6	6	6
O08585	Clta	Clathrin light chain A	TREM2_KO_Tau vs WT_Tau	-0.0760744	0.117312	-0.64848	20	0.524051	0.707359	NA	0.220238	0.220238	1.90787e+08	1.42814e+08	2.2073e+08	1.71576e+08	14	14	15	15	6	6	6	6
O08599	Stxbp1	Syntaxin-binding protein 1	WT_Tau vs WT	6.4727	NA	NA	NA	0.002	0.004	oneConditionMissing	0.895833	0.229167	16523.8	624784	1	802564	1	5	0	5	1	5	0	5
O08599	Stxbp1	Syntaxin-binding protein 1	TREM2_KO_Tau vs TREM2_KO	-0.199109	1.13863	-0.174867	7	0.866135	0.915522	NA	0.8125	0.3125	16523.8	624784	1	802564	1	5	0	5	1	5	0	5
O08599	Stxbp1	Syntaxin-binding protein 1	TREM2_KO vs WT	4.62405	NA	NA	NA	0.05	0.1	oneConditionMissing	0.979167	0.0625	16523.8	624784	1	802564	1	5	0	5	1	5	0	5
O08599	Stxbp1	Syntaxin-binding protein 1	TREM2_KO_Tau vs WT_Tau	-0.241054	0.697266	-0.345713	7	0.739715	0.862666	NA	0.729167	0.479167	16523.8	624784	1	802564	1	5	0	5	1	5	0	5
O08600	Endog	Endonuclease G, mitochondrial	WT_Tau vs WT	-0.705135	0.533416	-1.32192	20	0.201115	0.344567	NA	0.35	0.35	4.29856e+06	1.66839e+06	4.14615e+06	3.11097e+06	7	4	4	7	6	6	6	6
O08600	Endog	Endonuclease G, mitochondrial	TREM2_KO_Tau vs TREM2_KO	-0.503731	0.533416	-0.944348	20	0.356261	0.496692	NA	0.5	0.5	4.29856e+06	1.66839e+06	4.14615e+06	3.11097e+06	7	4	4	7	6	6	6	6
O08600	Endog	Endonuclease G, mitochondrial	TREM2_KO vs WT	-0.770233	0.533416	-1.44396	20	0.164233	0.333345	NA	0.416667	0.416667	4.29856e+06	1.66839e+06	4.14615e+06	3.11097e+06	7	4	4	7	6	6	6	6
O08600	Endog	Endonuclease G, mitochondrial	TREM2_KO_Tau vs WT_Tau	-0.568829	0.533416	-1.06639	20	0.298953	0.493723	NA	0.433333	0.433333	4.29856e+06	1.66839e+06	4.14615e+06	3.11097e+06	7	4	4	7	6	6	6	6
O08605	Mknk1	MAP kinase-interacting serine/threonine-protein kinase 1	WT_Tau vs WT	-1.29323	0.622078	-2.07889	9	0.0673859	0.154885	NA	0.541667	0.291667	875322	64824.3	1.96747e+06	238246	3	1	2	2	4	1	6	3
O08605	Mknk1	MAP kinase-interacting serine/threonine-protein kinase 1	TREM2_KO_Tau vs TREM2_KO	0.166789	1.01585	0.164187	9	0.873212	0.920366	NA	0.791667	0.125	875322	64824.3	1.96747e+06	238246	3	1	2	2	4	1	6	3
O08605	Mknk1	MAP kinase-interacting serine/threonine-protein kinase 1	TREM2_KO vs WT	0.03139	0.622078	0.05046	9	0.960858	0.985253	NA	0.541667	0.291667	875322	64824.3	1.96747e+06	238246	3	1	2	2	4	1	6	3
O08605	Mknk1	MAP kinase-interacting serine/threonine-protein kinase 1	TREM2_KO_Tau vs WT_Tau	1.49141	1.01585	1.46814	9	0.176125	0.347478	NA	0.791667	0.125	875322	64824.3	1.96747e+06	238246	3	1	2	2	4	1	6	3
O08663	Metap2	Methionine aminopeptidase 2	WT_Tau vs WT	-0.144615	0.45796	-0.31578	20	0.755441	0.846491	NA	0.604167	0.604167	4.45351e+07	2.07471e+07	1.258e+07	1.19938e+07	20	13	14	15	6	6	6	6
O08663	Metap2	Methionine aminopeptidase 2	TREM2_KO_Tau vs TREM2_KO	-1.78131	0.45796	-3.88966	20	0.000910511	0.00389209	NA	0.520833	0.520833	4.45351e+07	2.07471e+07	1.258e+07	1.19938e+07	20	13	14	15	6	6	6	6
O08663	Metap2	Methionine aminopeptidase 2	TREM2_KO vs WT	1.44118	0.45796	3.14696	20	0.00507377	0.0256594	NA	0.510417	0.510417	4.45351e+07	2.07471e+07	1.258e+07	1.19938e+07	20	13	14	15	6	6	6	6
O08663	Metap2	Methionine aminopeptidase 2	TREM2_KO_Tau vs WT_Tau	-0.195509	0.45796	-0.426912	20	0.674004	0.815657	NA	0.614583	0.614583	4.45351e+07	2.07471e+07	1.258e+07	1.19938e+07	20	13	14	15	6	6	6	6
O08691	Arg2	Arginase-2, mitochondrial	WT_Tau vs WT	5.25304	0.546687	9.60886	17	2.76969e-08	1.0793e-06	NA	0.739583	0.489583	1.86546e+06	4.22228e+07	240066	1.0928e+07	2	14	2	7	6	6	4	6
O08691	Arg2	Arginase-2, mitochondrial	TREM2_KO_Tau vs TREM2_KO	6.05822	0.446368	13.5722	17	1.49722e-10	6.73568e-09	NA	0.5625	0.5625	1.86546e+06	4.22228e+07	240066	1.0928e+07	2	14	2	7	6	6	4	6
O08691	Arg2	Arginase-2, mitochondrial	TREM2_KO vs WT	1.91927	0.546687	3.51073	17	0.00268093	0.015458	NA	0.90625	0.65625	1.86546e+06	4.22228e+07	240066	1.0928e+07	2	14	2	7	6	6	4	6
O08691	Arg2	Arginase-2, mitochondrial	TREM2_KO_Tau vs WT_Tau	2.72445	0.446368	6.10359	17	1.17004e-05	0.000218125	NA	0.395833	0.395833	1.86546e+06	4.22228e+07	240066	1.0928e+07	2	14	2	7	6	6	4	6
O08709	Prdx6	Peroxiredoxin-6	WT_Tau vs WT	-0.231013	0.155152	-1.48894	20	0.152102	0.282674	NA	0.272727	0.272727	2.95264e+08	2.71701e+08	3.01164e+08	2.91856e+08	31	30	32	31	6	6	6	6
O08709	Prdx6	Peroxiredoxin-6	TREM2_KO_Tau vs TREM2_KO	0.0413925	0.155152	0.266786	20	0.792365	0.865059	NA	0.356061	0.356061	2.95264e+08	2.71701e+08	3.01164e+08	2.91856e+08	31	30	32	31	6	6	6	6
O08709	Prdx6	Peroxiredoxin-6	TREM2_KO vs WT	-0.697912	0.155152	-4.49823	20	0.000219673	0.00213482	NA	0.310606	0.310606	2.95264e+08	2.71701e+08	3.01164e+08	2.91856e+08	31	30	32	31	6	6	6	6
O08709	Prdx6	Peroxiredoxin-6	TREM2_KO_Tau vs WT_Tau	-0.425506	0.155152	-2.7425	20	0.0125516	0.0515331	NA	0.318182	0.318182	2.95264e+08	2.71701e+08	3.01164e+08	2.91856e+08	31	30	32	31	6	6	6	6
O08734	Bak1	Bcl-2 homologous antagonist/killer	WT_Tau vs WT	1.52825	0.582181	2.62505	15	0.0191205	0.0603779	NA	0.625	0.541667	541385	5.77138e+06	2.65448e+06	9.27042e+06	3	5	3	6	2	6	5	6
O08734	Bak1	Bcl-2 homologous antagonist/killer	TREM2_KO_Tau vs TREM2_KO	1.60986	0.785012	2.05075	15	0.0581862	0.122517	NA	0.694444	0.361111	541385	5.77138e+06	2.65448e+06	9.27042e+06	3	5	3	6	2	6	5	6
O08734	Bak1	Bcl-2 homologous antagonist/killer	TREM2_KO vs WT	-0.17001	0.804398	-0.21135	15	0.835459	0.919596	NA	0.861111	0.444444	541385	5.77138e+06	2.65448e+06	9.27042e+06	3	5	3	6	2	6	5	6
O08734	Bak1	Bcl-2 homologous antagonist/killer	TREM2_KO_Tau vs WT_Tau	-0.0883979	0.555087	-0.15925	15	0.875596	0.935731	NA	0.458333	0.458333	541385	5.77138e+06	2.65448e+06	9.27042e+06	3	5	3	6	2	6	5	6
O08738	Casp6	Caspase-6	WT_Tau vs WT	-2.45568	0.425207	-5.77525	19	1.45142e-05	0.000200625	NA	0.716667	0.716667	4.23314e+06	690295	5.6725e+06	740425	9	3	8	7	6	5	6	6
O08738	Casp6	Caspase-6	TREM2_KO_Tau vs TREM2_KO	-2.05841	0.445961	-4.61568	19	0.000188652	0.00102343	NA	0.725	0.641667	4.23314e+06	690295	5.6725e+06	740425	9	3	8	7	6	5	6	6
O08738	Casp6	Caspase-6	TREM2_KO vs WT	-0.209788	0.425207	-0.493378	19	0.6274	0.780693	NA	0.566667	0.566667	4.23314e+06	690295	5.6725e+06	740425	9	3	8	7	6	5	6	6
O08738	Casp6	Caspase-6	TREM2_KO_Tau vs WT_Tau	0.187478	0.445961	0.420391	19	0.678916	0.818219	NA	0.875	0.791667	4.23314e+06	690295	5.6725e+06	740425	9	3	8	7	6	5	6	6
O08739	Ampd3	AMP deaminase 3	WT_Tau vs WT	2.2577	1.03725	2.17661	13	0.0485357	0.121938	NA	0.683333	0.516667	30487.8	1.30577e+06	115507	1.67727e+06	1	4	2	6	1	6	4	6
O08739	Ampd3	AMP deaminase 3	TREM2_KO_Tau vs TREM2_KO	1.63398	1.73566	0.941418	13	0.363656	0.505474	NA	0.8	0.383333	30487.8	1.30577e+06	115507	1.67727e+06	1	4	2	6	1	6	4	6
O08739	Ampd3	AMP deaminase 3	TREM2_KO vs WT	0.262023	1.79658	0.145846	13	0.88628	0.949474	NA	0.9	0.316667	30487.8	1.30577e+06	115507	1.67727e+06	1	4	2	6	1	6	4	6
O08739	Ampd3	AMP deaminase 3	TREM2_KO_Tau vs WT_Tau	-0.361695	0.927749	-0.389863	13	0.70295	0.834672	NA	0.583333	0.583333	30487.8	1.30577e+06	115507	1.67727e+06	1	4	2	6	1	6	4	6
O08740	Polr2j	DNA-directed RNA polymerase II subunit RPB11	WT_Tau vs WT	-0.213149	0.638875	-0.333632	12	0.744415	0.840674	NA	0.708333	0.291667	1.70304e+06	602877	1.29728e+06	368590	2	2	1	1	5	4	5	2
O08740	Polr2j	DNA-directed RNA polymerase II subunit RPB11	TREM2_KO_Tau vs TREM2_KO	-0.948676	0.51224	-1.85202	12	0.0887725	0.172631	NA	0.541667	0.291667	1.70304e+06	602877	1.29728e+06	368590	2	2	1	1	5	4	5	2
O08740	Polr2j	DNA-directed RNA polymerase II subunit RPB11	TREM2_KO vs WT	0.615858	0.482944	1.27521	12	0.226369	0.413146	NA	0.5	0.333333	1.70304e+06	602877	1.29728e+06	368590	2	2	1	1	5	4	5	2
O08740	Polr2j	DNA-directed RNA polymerase II subunit RPB11	TREM2_KO_Tau vs WT_Tau	-0.119669	0.661299	-0.180961	12	0.859418	0.926677	NA	0.75	0.25	1.70304e+06	602877	1.29728e+06	368590	2	2	1	1	5	4	5	2
O08749	Dld	Dihydrolipoyl dehydrogenase, mitochondrial	WT_Tau vs WT	-0.119249	0.169797	-0.702305	20	0.490583	0.639959	NA	0.239247	0.239247	3.91417e+08	2.713e+08	4.56843e+08	4.61449e+08	28	27	28	30	6	6	6	6
O08749	Dld	Dihydrolipoyl dehydrogenase, mitochondrial	TREM2_KO_Tau vs TREM2_KO	-0.613879	0.169797	-3.61537	20	0.00172562	0.00664214	NA	0.298387	0.298387	3.91417e+08	2.713e+08	4.56843e+08	4.61449e+08	28	27	28	30	6	6	6	6
O08749	Dld	Dihydrolipoyl dehydrogenase, mitochondrial	TREM2_KO vs WT	-0.441529	0.169797	-2.60033	20	0.0171146	0.0641531	NA	0.268817	0.268817	3.91417e+08	2.713e+08	4.56843e+08	4.61449e+08	28	27	28	30	6	6	6	6
O08749	Dld	Dihydrolipoyl dehydrogenase, mitochondrial	TREM2_KO_Tau vs WT_Tau	-0.936159	0.169797	-5.5134	20	2.1369e-05	0.000355444	NA	0.268817	0.268817	3.91417e+08	2.713e+08	4.56843e+08	4.61449e+08	28	27	28	30	6	6	6	6
O08756	Hsd17b10	3-hydroxyacyl-CoA dehydrogenase type-2	WT_Tau vs WT	1.33727	0.427815	3.12581	20	0.0053237	0.0230426	NA	0.416667	0.416667	2.93684e+07	4.17434e+07	3.27692e+07	7.77742e+07	10	11	9	13	6	6	6	6
O08756	Hsd17b10	3-hydroxyacyl-CoA dehydrogenase type-2	TREM2_KO_Tau vs TREM2_KO	0.702121	0.427815	1.64118	20	0.116393	0.210891	NA	0.465278	0.465278	2.93684e+07	4.17434e+07	3.27692e+07	7.77742e+07	10	11	9	13	6	6	6	6
O08756	Hsd17b10	3-hydroxyacyl-CoA dehydrogenase type-2	TREM2_KO vs WT	-0.254258	0.427815	-0.594318	20	0.558963	0.730771	NA	0.520833	0.520833	2.93684e+07	4.17434e+07	3.27692e+07	7.77742e+07	10	11	9	13	6	6	6	6
O08756	Hsd17b10	3-hydroxyacyl-CoA dehydrogenase type-2	TREM2_KO_Tau vs WT_Tau	-0.889407	0.427815	-2.07895	20	0.0507039	0.147339	NA	0.361111	0.361111	2.93684e+07	4.17434e+07	3.27692e+07	7.77742e+07	10	11	9	13	6	6	6	6
O08759	Ube3a	Ubiquitin-protein ligase E3A	WT_Tau vs WT	0.407676	0.531454	0.767096	20	0.451986	0.60324	NA	0.703704	0.703704	2.95945e+06	2.15827e+06	2.71362e+06	3.0262e+06	11	8	6	12	6	6	6	6
O08759	Ube3a	Ubiquitin-protein ligase E3A	TREM2_KO_Tau vs TREM2_KO	-0.2296	0.531454	-0.432023	20	0.670347	0.778134	NA	0.703704	0.703704	2.95945e+06	2.15827e+06	2.71362e+06	3.0262e+06	11	8	6	12	6	6	6	6
O08759	Ube3a	Ubiquitin-protein ligase E3A	TREM2_KO vs WT	0.270393	0.531454	0.508779	20	0.616474	0.773208	NA	0.685185	0.685185	2.95945e+06	2.15827e+06	2.71362e+06	3.0262e+06	11	8	6	12	6	6	6	6
O08759	Ube3a	Ubiquitin-protein ligase E3A	TREM2_KO_Tau vs WT_Tau	-0.366883	0.531454	-0.690339	20	0.497915	0.684766	NA	0.722222	0.722222	2.95945e+06	2.15827e+06	2.71362e+06	3.0262e+06	11	8	6	12	6	6	6	6
O08784	Tcof1	Treacle protein	WT_Tau vs WT	-0.136994	0.284827	-0.480972	20	0.635756	0.75884	NA	0.568452	0.568452	1.24712e+07	2.40236e+07	1.66726e+07	1.79299e+07	21	31	26	28	6	6	6	6
O08784	Tcof1	Treacle protein	TREM2_KO_Tau vs TREM2_KO	0.91971	0.284827	3.22901	20	0.00420797	0.0140992	NA	0.613095	0.613095	1.24712e+07	2.40236e+07	1.66726e+07	1.79299e+07	21	31	26	28	6	6	6	6
O08784	Tcof1	Treacle protein	TREM2_KO vs WT	-0.867728	0.284827	-3.0465	20	0.00637146	0.0305982	NA	0.604167	0.604167	1.24712e+07	2.40236e+07	1.66726e+07	1.79299e+07	21	31	26	28	6	6	6	6
O08784	Tcof1	Treacle protein	TREM2_KO_Tau vs WT_Tau	0.188976	0.284827	0.663474	20	0.514603	0.700724	NA	0.577381	0.577381	1.24712e+07	2.40236e+07	1.66726e+07	1.79299e+07	21	31	26	28	6	6	6	6
O08788	Dctn1	Dynactin subunit 1	WT_Tau vs WT	-0.378728	0.168666	-2.24542	20	0.0362031	0.0980542	NA	0.412698	0.412698	1.40223e+08	7.83163e+07	1.65484e+08	1.25892e+08	60	58	60	64	6	6	6	6
O08788	Dctn1	Dynactin subunit 1	TREM2_KO_Tau vs TREM2_KO	-0.173802	0.168666	-1.03045	20	0.315101	0.454118	NA	0.486772	0.486772	1.40223e+08	7.83163e+07	1.65484e+08	1.25892e+08	60	58	60	64	6	6	6	6
O08788	Dctn1	Dynactin subunit 1	TREM2_KO vs WT	-0.612723	0.168666	-3.63275	20	0.00165729	0.0107392	NA	0.437831	0.437831	1.40223e+08	7.83163e+07	1.65484e+08	1.25892e+08	60	58	60	64	6	6	6	6
O08788	Dctn1	Dynactin subunit 1	TREM2_KO_Tau vs WT_Tau	-0.407797	0.168666	-2.41777	20	0.0252836	0.087038	NA	0.46164	0.46164	1.40223e+08	7.83163e+07	1.65484e+08	1.25892e+08	60	58	60	64	6	6	6	6
O08795	Prkcsh	Glucosidase 2 subunit beta	WT_Tau vs WT	0.296086	0.213443	1.38719	20	0.18065	0.318594	NA	0.211538	0.211538	2.82571e+08	3.34969e+08	3.14756e+08	3.79577e+08	24	28	24	27	6	6	6	6
O08795	Prkcsh	Glucosidase 2 subunit beta	TREM2_KO_Tau vs TREM2_KO	0.604035	0.213443	2.82996	20	0.0103471	0.0297048	NA	0.272436	0.272436	2.82571e+08	3.34969e+08	3.14756e+08	3.79577e+08	24	28	24	27	6	6	6	6
O08795	Prkcsh	Glucosidase 2 subunit beta	TREM2_KO vs WT	-0.902471	0.213443	-4.22816	20	0.000412634	0.00347476	NA	0.291667	0.291667	2.82571e+08	3.34969e+08	3.14756e+08	3.79577e+08	24	28	24	27	6	6	6	6
O08795	Prkcsh	Glucosidase 2 subunit beta	TREM2_KO_Tau vs WT_Tau	-0.594521	0.213443	-2.78539	20	0.0114199	0.0482158	NA	0.192308	0.192308	2.82571e+08	3.34969e+08	3.14756e+08	3.79577e+08	24	28	24	27	6	6	6	6
O08807	Prdx4	Peroxiredoxin-4	WT_Tau vs WT	-0.212878	0.13899	-1.53161	20	0.141285	0.266081	NA	0.238095	0.238095	1.76411e+08	1.55089e+08	1.0988e+08	9.5995e+07	22	23	21	21	6	6	6	6
O08807	Prdx4	Peroxiredoxin-4	TREM2_KO_Tau vs TREM2_KO	-0.178826	0.13899	-1.28661	20	0.212923	0.339591	NA	0.186508	0.186508	1.76411e+08	1.55089e+08	1.0988e+08	9.5995e+07	22	23	21	21	6	6	6	6
O08807	Prdx4	Peroxiredoxin-4	TREM2_KO vs WT	0.682573	0.13899	4.91096	20	8.43661e-05	0.00100627	NA	0.194444	0.194444	1.76411e+08	1.55089e+08	1.0988e+08	9.5995e+07	22	23	21	21	6	6	6	6
O08807	Prdx4	Peroxiredoxin-4	TREM2_KO_Tau vs WT_Tau	0.716625	0.13899	5.15595	20	4.80743e-05	0.00068966	NA	0.230159	0.230159	1.76411e+08	1.55089e+08	1.0988e+08	9.5995e+07	22	23	21	21	6	6	6	6
O08808	Diaph1	Protein diaphanous homolog 1	WT_Tau vs WT	0.359014	0.161437	2.22386	20	0.0378392	0.101542	NA	0.450192	0.450192	2.10047e+08	2.69314e+08	1.80882e+08	2.42091e+08	67	86	79	85	6	6	6	6
O08808	Diaph1	Protein diaphanous homolog 1	TREM2_KO_Tau vs TREM2_KO	1.07926	0.161437	6.68533	20	1.65779e-06	1.74731e-05	NA	0.418582	0.418582	2.10047e+08	2.69314e+08	1.80882e+08	2.42091e+08	67	86	79	85	6	6	6	6
O08808	Diaph1	Protein diaphanous homolog 1	TREM2_KO vs WT	-0.38701	0.161437	-2.39728	20	0.0263993	0.0882259	NA	0.490421	0.490421	2.10047e+08	2.69314e+08	1.80882e+08	2.42091e+08	67	86	79	85	6	6	6	6
O08808	Diaph1	Protein diaphanous homolog 1	TREM2_KO_Tau vs WT_Tau	0.333236	0.161437	2.06419	20	0.052215	0.150484	NA	0.378352	0.378352	2.10047e+08	2.69314e+08	1.80882e+08	2.42091e+08	67	86	79	85	6	6	6	6
O08810	Eftud2	116 kDa U5 small nuclear ribonucleoprotein component	WT_Tau vs WT	0.238295	0.391934	0.607998	20	0.550032	0.690512	NA	0.622396	0.622396	2.55707e+07	4.72459e+07	2.96358e+07	3.67286e+07	27	37	18	33	6	6	6	6
O08810	Eftud2	116 kDa U5 small nuclear ribonucleoprotein component	TREM2_KO_Tau vs TREM2_KO	1.53702	0.391934	3.92163	20	0.000844963	0.00364569	NA	0.539062	0.539062	2.55707e+07	4.72459e+07	2.96358e+07	3.67286e+07	27	37	18	33	6	6	6	6
O08810	Eftud2	116 kDa U5 small nuclear ribonucleoprotein component	TREM2_KO vs WT	-0.0245805	0.391934	-0.0627159	20	0.950615	0.980398	NA	0.643229	0.643229	2.55707e+07	4.72459e+07	2.96358e+07	3.67286e+07	27	37	18	33	6	6	6	6
O08810	Eftud2	116 kDa U5 small nuclear ribonucleoprotein component	TREM2_KO_Tau vs WT_Tau	1.27415	0.391934	3.25092	20	0.00400223	0.0221587	NA	0.518229	0.518229	2.55707e+07	4.72459e+07	2.96358e+07	3.67286e+07	27	37	18	33	6	6	6	6
O08915	Aip	AH receptor-interacting protein	WT_Tau vs WT	-0.0956041	0.300387	-0.31827	20	0.75358	0.845139	NA	0.357143	0.357143	3.57666e+07	3.06483e+07	4.17131e+07	3.98163e+07	14	14	16	16	6	6	6	6
O08915	Aip	AH receptor-interacting protein	TREM2_KO_Tau vs TREM2_KO	-0.22454	0.300387	-0.747502	20	0.46346	0.60095	NA	0.488095	0.488095	3.57666e+07	3.06483e+07	4.17131e+07	3.98163e+07	14	14	16	16	6	6	6	6
O08915	Aip	AH receptor-interacting protein	TREM2_KO vs WT	-0.421824	0.300387	-1.40427	20	0.175578	0.350672	NA	0.422619	0.422619	3.57666e+07	3.06483e+07	4.17131e+07	3.98163e+07	14	14	16	16	6	6	6	6
O08915	Aip	AH receptor-interacting protein	TREM2_KO_Tau vs WT_Tau	-0.55076	0.300387	-1.8335	20	0.0816549	0.204612	NA	0.422619	0.422619	3.57666e+07	3.06483e+07	4.17131e+07	3.98163e+07	14	14	16	16	6	6	6	6
O08917	Flot1	Flotillin-1	WT_Tau vs WT	0.64885	0.51801	1.25258	15	0.229535	0.380275	NA	0.5625	0.5625	911473	2.18419e+06	2.29023e+06	5.74693e+06	6	6	8	7	4	4	6	6
O08917	Flot1	Flotillin-1	TREM2_KO_Tau vs TREM2_KO	0.325937	0.685263	0.475638	15	0.641185	0.752571	NA	0.854167	0.4375	911473	2.18419e+06	2.29023e+06	5.74693e+06	6	6	8	7	4	4	6	6
O08917	Flot1	Flotillin-1	TREM2_KO vs WT	-1.23367	0.63443	-1.94453	15	0.0708283	0.182541	NA	0.75	0.5	911473	2.18419e+06	2.29023e+06	5.74693e+06	6	6	8	7	4	4	6	6
O08917	Flot1	Flotillin-1	TREM2_KO_Tau vs WT_Tau	-1.55658	0.579153	-2.68769	15	0.0168701	0.0638877	NA	0.666667	0.5	911473	2.18419e+06	2.29023e+06	5.74693e+06	6	6	8	7	4	4	6	6
O08992	Sdcbp	Syntenin-1	WT_Tau vs WT	0.783944	0.220614	3.55346	20	0.00199236	0.0107799	NA	0.289216	0.289216	5.309e+07	2.33611e+07	4.77907e+07	7.38666e+07	16	14	14	18	6	6	6	6
O08992	Sdcbp	Syntenin-1	TREM2_KO_Tau vs TREM2_KO	-1.20146	0.220614	-5.44597	20	2.48762e-05	0.000179585	NA	0.431373	0.431373	5.309e+07	2.33611e+07	4.77907e+07	7.38666e+07	16	14	14	18	6	6	6	6
O08992	Sdcbp	Syntenin-1	TREM2_KO vs WT	0.173695	0.220614	0.787322	20	0.440324	0.636493	NA	0.352941	0.352941	5.309e+07	2.33611e+07	4.77907e+07	7.38666e+07	16	14	14	18	6	6	6	6
O08992	Sdcbp	Syntenin-1	TREM2_KO_Tau vs WT_Tau	-1.81171	0.220614	-8.21211	20	7.76198e-08	3.94125e-06	NA	0.367647	0.367647	5.309e+07	2.33611e+07	4.77907e+07	7.38666e+07	16	14	14	18	6	6	6	6
O08997	Atox1	Copper transport protein ATOX1	WT_Tau vs WT	-1.20942	0.207542	-5.82736	20	1.05998e-05	0.000159782	NA	0.287879	0.287879	4.13716e+08	1.82397e+08	2.63705e+08	1.45982e+08	12	9	10	10	6	6	6	6
O08997	Atox1	Copper transport protein ATOX1	TREM2_KO_Tau vs TREM2_KO	-1.53906	0.207542	-7.41569	20	3.686e-07	4.82186e-06	NA	0.19697	0.19697	4.13716e+08	1.82397e+08	2.63705e+08	1.45982e+08	12	9	10	10	6	6	6	6
O08997	Atox1	Copper transport protein ATOX1	TREM2_KO vs WT	0.589345	0.207542	2.83965	20	0.0101272	0.0435516	NA	0.19697	0.19697	4.13716e+08	1.82397e+08	2.63705e+08	1.45982e+08	12	9	10	10	6	6	6	6
O08997	Atox1	Copper transport protein ATOX1	TREM2_KO_Tau vs WT_Tau	0.259701	0.207542	1.25132	20	0.225258	0.408491	NA	0.287879	0.287879	4.13716e+08	1.82397e+08	2.63705e+08	1.45982e+08	12	9	10	10	6	6	6	6
O09005	Degs1	Sphingolipid delta(4)-desaturase DES1	WT_Tau vs WT	2.40268	0.854455	2.81194	10	0.0184135	0.0587052	NA	0.722222	0.305556	1	5.12131e+06	158847	2.68405e+06	0	4	1	2	0	6	2	5
O09005	Degs1	Sphingolipid delta(4)-desaturase DES1	TREM2_KO_Tau vs TREM2_KO	7.35507	NA	NA	NA	0.00208333	0.00416667	oneConditionMissing	0.694444	0.194444	1	5.12131e+06	158847	2.68405e+06	0	4	1	2	0	6	2	5
O09005	Degs1	Sphingolipid delta(4)-desaturase DES1	TREM2_KO vs WT	-5.7015	NA	NA	NA	0.025	0.05	oneConditionMissing	0.944444	0.111111	1	5.12131e+06	158847	2.68405e+06	0	4	1	2	0	6	2	5
O09005	Degs1	Sphingolipid delta(4)-desaturase DES1	TREM2_KO_Tau vs WT_Tau	0.450368	0.618409	0.728269	10	0.483154	0.672131	NA	0.472222	0.388889	1	5.12131e+06	158847	2.68405e+06	0	4	1	2	0	6	2	5
O09012	Pex5	Peroxisomal targeting signal 1 receptor	WT_Tau vs WT	-0.862464	1.74303	-0.494806	1	0.707484	0.814685	NA	0.75	0	84742.2	1	71865	5220.61	1	0	2	1	1	0	3	1
O09012	Pex5	Peroxisomal targeting signal 1 receptor	TREM2_KO vs WT	0.0784708	NA	NA	NA	0.00833333	0.0166667	oneConditionMissing	0.833333	0	84742.2	1	71865	5220.61	1	0	2	1	1	0	3	1
O09012	Pex5	Peroxisomal targeting signal 1 receptor	TREM2_KO_Tau vs WT_Tau	-4.0755	NA	NA	NA	0.05	0.1	oneConditionMissing	0.916667	0	84742.2	1	71865	5220.61	1	0	2	1	1	0	3	1
O09043	Napsa	Napsin-A	WT_Tau vs WT	-0.349405	0.425376	-0.821401	19	0.421605	0.576748	NA	0.5	0.416667	2.13623e+07	5.81996e+06	6.45947e+06	4.48293e+06	3	2	2	3	6	6	5	6
O09043	Napsa	Napsin-A	TREM2_KO_Tau vs TREM2_KO	-2.05869	0.40558	-5.07591	19	6.71225e-05	0.000428433	NA	0.361111	0.361111	2.13623e+07	5.81996e+06	6.45947e+06	4.48293e+06	3	2	2	3	6	6	5	6
O09043	Napsa	Napsin-A	TREM2_KO vs WT	1.8266	0.425376	4.29407	19	0.00039163	0.00336839	NA	0.416667	0.333333	2.13623e+07	5.81996e+06	6.45947e+06	4.48293e+06	3	2	2	3	6	6	5	6
O09043	Napsa	Napsin-A	TREM2_KO_Tau vs WT_Tau	0.117313	0.40558	0.289248	19	0.775524	0.886454	NA	0.444444	0.444444	2.13623e+07	5.81996e+06	6.45947e+06	4.48293e+06	3	2	2	3	6	6	5	6
O09044	Snap23	Synaptosomal-associated protein 23	WT_Tau vs WT	-0.440594	0.453726	-0.971057	20	0.343118	0.505568	NA	0.52381	0.52381	1.10686e+08	5.65082e+07	5.27064e+07	2.83028e+07	12	11	14	12	6	6	6	6
O09044	Snap23	Synaptosomal-associated protein 23	TREM2_KO_Tau vs TREM2_KO	0.132692	0.453726	0.29245	20	0.772955	0.851319	NA	0.547619	0.547619	1.10686e+08	5.65082e+07	5.27064e+07	2.83028e+07	12	11	14	12	6	6	6	6
O09044	Snap23	Synaptosomal-associated protein 23	TREM2_KO vs WT	-0.0413312	0.453726	-0.0910929	20	0.928325	0.972186	NA	0.511905	0.511905	1.10686e+08	5.65082e+07	5.27064e+07	2.83028e+07	12	11	14	12	6	6	6	6
O09044	Snap23	Synaptosomal-associated protein 23	TREM2_KO_Tau vs WT_Tau	0.531955	0.453726	1.17241	20	0.254807	0.442928	NA	0.559524	0.559524	1.10686e+08	5.65082e+07	5.27064e+07	2.83028e+07	12	11	14	12	6	6	6	6
O09047	C3ar1	C3a anaphylatoxin chemotactic receptor	WT_Tau vs WT	5.9661	NA	NA	NA	0.025	0.05	oneConditionMissing	0.916667	0	202551	1.54401e+06	1	276918	1	2	0	2	3	5	0	1
O09047	C3ar1	C3a anaphylatoxin chemotactic receptor	TREM2_KO_Tau vs TREM2_KO	2.87657	0.890417	3.23059	6	0.0178973	0.0467072	NA	0.333333	0	202551	1.54401e+06	1	276918	1	2	0	2	3	5	0	1
O09047	C3ar1	C3a anaphylatoxin chemotactic receptor	TREM2_KO vs WT	5.81722	NA	NA	NA	0.0166667	0.0333333	oneConditionMissing	0.75	0	202551	1.54401e+06	1	276918	1	2	0	2	3	5	0	1
O09047	C3ar1	C3a anaphylatoxin chemotactic receptor	TREM2_KO_Tau vs WT_Tau	3.09198	1.33563	2.315	6	0.059857	0.165583	NA	0.5	0	202551	1.54401e+06	1	276918	1	2	0	2	3	5	0	1
O09061	Psmb1	Proteasome subunit beta type-1	WT_Tau vs WT	0.18263	0.136038	1.34249	20	0.194477	0.33627	NA	0.230159	0.230159	1.70762e+08	1.56635e+08	1.54501e+08	1.68005e+08	22	23	20	21	6	6	6	6
O09061	Psmb1	Proteasome subunit beta type-1	TREM2_KO_Tau vs TREM2_KO	0.0307689	0.136038	0.226179	20	0.823358	0.885995	NA	0.242063	0.242063	1.70762e+08	1.56635e+08	1.54501e+08	1.68005e+08	22	23	20	21	6	6	6	6
O09061	Psmb1	Proteasome subunit beta type-1	TREM2_KO vs WT	0.200104	0.136038	1.47094	20	0.156867	0.324579	NA	0.234127	0.234127	1.70762e+08	1.56635e+08	1.54501e+08	1.68005e+08	22	23	20	21	6	6	6	6
O09061	Psmb1	Proteasome subunit beta type-1	TREM2_KO_Tau vs WT_Tau	0.0482426	0.136038	0.354626	20	0.726582	0.85406	NA	0.238095	0.238095	1.70762e+08	1.56635e+08	1.54501e+08	1.68005e+08	22	23	20	21	6	6	6	6
O09106	Hdac1	Histone deacetylase 1	WT_Tau vs WT	0.789384	0.38007	2.07694	20	0.050907	0.126165	NA	0.716667	0.716667	3.51302e+07	6.90858e+07	2.77069e+07	3.37977e+07	17	28	14	21	6	6	6	6
O09106	Hdac1	Histone deacetylase 1	TREM2_KO_Tau vs TREM2_KO	1.46307	0.38007	3.84949	20	0.00100007	0.00420668	NA	0.544444	0.544444	3.51302e+07	6.90858e+07	2.77069e+07	3.37977e+07	17	28	14	21	6	6	6	6
O09106	Hdac1	Histone deacetylase 1	TREM2_KO vs WT	0.69483	0.38007	1.82816	20	0.0824815	0.204706	NA	0.711111	0.711111	3.51302e+07	6.90858e+07	2.77069e+07	3.37977e+07	17	28	14	21	6	6	6	6
O09106	Hdac1	Histone deacetylase 1	TREM2_KO_Tau vs WT_Tau	1.36852	0.38007	3.60071	20	0.00178541	0.0118338	NA	0.55	0.55	3.51302e+07	6.90858e+07	2.77069e+07	3.37977e+07	17	28	14	21	6	6	6	6
O09110	Map2k3	Dual specificity mitogen-activated protein kinase kinase 3	WT_Tau vs WT	1.33945	0.425366	3.14893	18	0.00555129	0.0237829	NA	0.777778	0.611111	2.18968e+07	5.03738e+06	1.23754e+07	6.35029e+07	6	9	5	10	6	6	6	5
O09110	Map2k3	Dual specificity mitogen-activated protein kinase kinase 3	TREM2_KO_Tau vs TREM2_KO	0.813713	0.388304	2.09556	18	0.0505282	0.109133	NA	0.583333	0.583333	2.18968e+07	5.03738e+06	1.23754e+07	6.35029e+07	6	9	5	10	6	6	6	5
O09110	Map2k3	Dual specificity mitogen-activated protein kinase kinase 3	TREM2_KO vs WT	1.04725	0.407257	2.57147	18	0.0192165	0.0700029	NA	0.75	0.666667	2.18968e+07	5.03738e+06	1.23754e+07	6.35029e+07	6	9	5	10	6	6	6	5
O09110	Map2k3	Dual specificity mitogen-activated protein kinase kinase 3	TREM2_KO_Tau vs WT_Tau	0.521511	0.407257	1.28055	18	0.216608	0.399375	NA	0.611111	0.527778	2.18968e+07	5.03738e+06	1.23754e+07	6.35029e+07	6	9	5	10	6	6	6	5
O09111	Ndufb11	NADH dehydrogenase [ubiquinone] 1 beta subcomplex subunit 11, mitochondrial	WT_Tau vs WT	-1.20598	0.16103	-7.48914	14	2.92673e-06	5.60508e-05	NA	0.625	0.375	2.74052e+06	1.38935e+06	1.19773e+06	1.12262e+06	1	1	1	2	6	3	5	4
O09111	Ndufb11	NADH dehydrogenase [ubiquinone] 1 beta subcomplex subunit 11, mitochondrial	TREM2_KO_Tau vs TREM2_KO	0.0245323	0.169741	0.144528	14	0.887143	0.928418	NA	0.625	0.375	2.74052e+06	1.38935e+06	1.19773e+06	1.12262e+06	1	1	1	2	6	3	5	4
O09111	Ndufb11	NADH dehydrogenase [ubiquinone] 1 beta subcomplex subunit 11, mitochondrial	TREM2_KO vs WT	-0.819749	0.145358	-5.63954	14	6.10352e-05	0.00076739	NA	0.541667	0.458333	2.74052e+06	1.38935e+06	1.19773e+06	1.12262e+06	1	1	1	2	6	3	5	4
O09111	Ndufb11	NADH dehydrogenase [ubiquinone] 1 beta subcomplex subunit 11, mitochondrial	TREM2_KO_Tau vs WT_Tau	0.410762	0.183341	2.24042	14	0.0418016	0.127018	NA	0.708333	0.291667	2.74052e+06	1.38935e+06	1.19773e+06	1.12262e+06	1	1	1	2	6	3	5	4
O09114	Ptgds	Prostaglandin-H2 D-isomerase	WT_Tau vs WT	-6.65635	NA	NA	NA	0.025	0.05	oneConditionMissing	0.833333	0	3.16129e+06	325822	1.18034e+06	1	1	1	1	0	6	1	2	0
O09114	Ptgds	Prostaglandin-H2 D-isomerase	TREM2_KO_Tau vs TREM2_KO	-0.416267	1.02921	-0.404453	6	0.699903	0.797881	NA	0.416667	0	3.16129e+06	325822	1.18034e+06	1	1	1	1	0	6	1	2	0
O09114	Ptgds	Prostaglandin-H2 D-isomerase	TREM2_KO vs WT	-0.295594	0.77801	-0.379936	6	0.717078	0.845228	NA	0.333333	0	3.16129e+06	325822	1.18034e+06	1	1	1	1	0	6	1	2	0
O09114	Ptgds	Prostaglandin-H2 D-isomerase	TREM2_KO_Tau vs WT_Tau	6.04353	NA	NA	NA	0.05	0.1	oneConditionMissing	0.916667	0	3.16129e+06	325822	1.18034e+06	1	1	1	1	0	6	1	2	0
O09117	Sypl1	Synaptophysin-like protein 1	WT_Tau vs WT	1.35426	0.714965	1.89416	20	0.0727575	0.164179	NA	0	0	4.30747e+06	7.95692e+06	3.83462e+06	1.09182e+07	1	1	1	1	6	6	6	6
O09117	Sypl1	Synaptophysin-like protein 1	TREM2_KO_Tau vs TREM2_KO	0.980521	0.714965	1.37143	20	0.185434	0.305933	NA	0	0	4.30747e+06	7.95692e+06	3.83462e+06	1.09182e+07	1	1	1	1	6	6	6	6
O09117	Sypl1	Synaptophysin-like protein 1	TREM2_KO vs WT	0.255322	0.714965	0.357111	20	0.724749	0.848744	NA	0	0	4.30747e+06	7.95692e+06	3.83462e+06	1.09182e+07	1	1	1	1	6	6	6	6
O09117	Sypl1	Synaptophysin-like protein 1	TREM2_KO_Tau vs WT_Tau	-0.118419	0.714965	-0.165629	20	0.870112	0.931725	NA	0	0	4.30747e+06	7.95692e+06	3.83462e+06	1.09182e+07	1	1	1	1	6	6	6	6
O09131	Gsto1	Glutathione S-transferase omega-1	WT_Tau vs WT	-0.704088	0.160413	-4.38922	20	0.000283257	0.00233052	NA	0.291667	0.291667	3.95247e+08	2.09878e+08	4.8056e+08	3.0797e+08	34	30	31	32	6	6	6	6
O09131	Gsto1	Glutathione S-transferase omega-1	TREM2_KO_Tau vs TREM2_KO	-1.46873	0.160413	-9.15593	20	1.36423e-08	3.22607e-07	NA	0.305556	0.305556	3.95247e+08	2.09878e+08	4.8056e+08	3.0797e+08	34	30	31	32	6	6	6	6
O09131	Gsto1	Glutathione S-transferase omega-1	TREM2_KO vs WT	-0.0489818	0.160413	-0.305348	20	0.763256	0.875779	NA	0.247222	0.247222	3.95247e+08	2.09878e+08	4.8056e+08	3.0797e+08	34	30	31	32	6	6	6	6
O09131	Gsto1	Glutathione S-transferase omega-1	TREM2_KO_Tau vs WT_Tau	-0.813624	0.160413	-5.07206	20	5.82517e-05	0.000799976	NA	0.35	0.35	3.95247e+08	2.09878e+08	4.8056e+08	3.0797e+08	34	30	31	32	6	6	6	6
O09159	Man2b1	Lysosomal alpha-mannosidase	WT_Tau vs WT	-2.27808	0.159751	-14.2602	20	6.0929e-12	9.47044e-10	NA	0.522876	0.522876	4.97128e+08	6.10338e+07	2.70641e+08	7.29009e+07	60	30	45	32	6	6	6	6
O09159	Man2b1	Lysosomal alpha-mannosidase	TREM2_KO_Tau vs TREM2_KO	-3.76651	0.159751	-23.5774	20	4.44089e-16	2.73041e-13	NA	0.428105	0.428105	4.97128e+08	6.10338e+07	2.70641e+08	7.29009e+07	60	30	45	32	6	6	6	6
O09159	Man2b1	Lysosomal alpha-mannosidase	TREM2_KO vs WT	1.28307	0.159751	8.03168	20	1.09656e-07	4.76371e-06	NA	0.292484	0.292484	4.97128e+08	6.10338e+07	2.70641e+08	7.29009e+07	60	30	45	32	6	6	6	6
O09159	Man2b1	Lysosomal alpha-mannosidase	TREM2_KO_Tau vs WT_Tau	-0.205362	0.159751	-1.28551	20	0.213299	0.397068	NA	0.658497	0.658497	4.97128e+08	6.10338e+07	2.70641e+08	7.29009e+07	60	30	45	32	6	6	6	6
O09167	Rpl21	60S ribosomal protein L21	WT_Tau vs WT	0.778907	0.247514	3.14692	20	0.0050743	0.0223173	NA	0.347222	0.347222	9.77043e+07	1.19139e+08	8.99739e+07	1.19518e+08	11	14	11	13	6	6	6	6
O09167	Rpl21	60S ribosomal protein L21	TREM2_KO_Tau vs TREM2_KO	0.333664	0.247514	1.34806	20	0.19271	0.314144	NA	0.270833	0.270833	9.77043e+07	1.19139e+08	8.99739e+07	1.19518e+08	11	14	11	13	6	6	6	6
O09167	Rpl21	60S ribosomal protein L21	TREM2_KO vs WT	0.332358	0.247514	1.34278	20	0.194384	0.374197	NA	0.354167	0.354167	9.77043e+07	1.19139e+08	8.99739e+07	1.19518e+08	11	14	11	13	6	6	6	6
O09167	Rpl21	60S ribosomal protein L21	TREM2_KO_Tau vs WT_Tau	-0.112885	0.247514	-0.456073	20	0.653251	0.801291	NA	0.263889	0.263889	9.77043e+07	1.19139e+08	8.99739e+07	1.19518e+08	11	14	11	13	6	6	6	6
O09172	Gclm	Glutamate--cysteine ligase regulatory subunit	WT_Tau vs WT	-0.907877	0.35386	-2.56564	20	0.0184455	0.0587531	NA	0.395833	0.395833	2.7443e+07	1.16843e+07	3.58887e+07	2.83167e+07	7	6	9	5	6	6	6	6
O09172	Gclm	Glutamate--cysteine ligase regulatory subunit	TREM2_KO_Tau vs TREM2_KO	-0.948158	0.35386	-2.67947	20	0.0144103	0.0390862	NA	0.552083	0.552083	2.7443e+07	1.16843e+07	3.58887e+07	2.83167e+07	7	6	9	5	6	6	6	6
O09172	Gclm	Glutamate--cysteine ligase regulatory subunit	TREM2_KO vs WT	-0.82346	0.35386	-2.32708	20	0.0305783	0.0979125	NA	0.427083	0.427083	2.7443e+07	1.16843e+07	3.58887e+07	2.83167e+07	7	6	9	5	6	6	6	6
O09172	Gclm	Glutamate--cysteine ligase regulatory subunit	TREM2_KO_Tau vs WT_Tau	-0.863742	0.35386	-2.44091	20	0.0240766	0.0843117	NA	0.520833	0.520833	2.7443e+07	1.16843e+07	3.58887e+07	2.83167e+07	7	6	9	5	6	6	6	6
O35071	Kif1c	Kinesin-like protein KIF1C	WT_Tau vs WT	-1.82797	4.21263	-0.433925	2	0.706666	0.814419	NA	0.75	0	3.11795e+06	1.57103e+06	8.64711e+06	2.5945e+06	2	4	4	4	6	5	3	6
O35071	Kif1c	Kinesin-like protein KIF1C	TREM2_KO_Tau vs TREM2_KO	-0.326332	NA	NA	NA	0.0025	0.005	oneConditionMissing	0.833333	0	3.11795e+06	1.57103e+06	8.64711e+06	2.5945e+06	2	4	4	4	6	5	3	6
O35071	Kif1c	Kinesin-like protein KIF1C	TREM2_KO vs WT	-0.485635	NA	NA	NA	0.00416667	0.00833333	oneConditionMissing	0.833333	0	3.11795e+06	1.57103e+06	8.64711e+06	2.5945e+06	2	4	4	4	6	5	3	6
O35071	Kif1c	Kinesin-like protein KIF1C	TREM2_KO_Tau vs WT_Tau	-2.46743	4.21263	-0.585721	2	0.617353	0.780464	NA	0.75	0	3.11795e+06	1.57103e+06	8.64711e+06	2.5945e+06	2	4	4	4	6	5	3	6
O35075	Vps26c	Vacuolar protein sorting-associated protein 26C	WT_Tau vs WT	-0.310762	0.698074	-0.445171	20	0.660977	0.779762	NA	0.479167	0.479167	1.46133e+07	5.58365e+06	8.88043e+06	8.62936e+06	8	8	8	7	6	6	6	6
O35075	Vps26c	Vacuolar protein sorting-associated protein 26C	TREM2_KO_Tau vs TREM2_KO	-0.863407	0.698074	-1.23684	20	0.230473	0.361592	NA	0.4375	0.4375	1.46133e+07	5.58365e+06	8.88043e+06	8.62936e+06	8	8	8	7	6	6	6	6
O35075	Vps26c	Vacuolar protein sorting-associated protein 26C	TREM2_KO vs WT	0.784915	0.698074	1.1244	20	0.274158	0.47138	NA	0.395833	0.395833	1.46133e+07	5.58365e+06	8.88043e+06	8.62936e+06	8	8	8	7	6	6	6	6
O35075	Vps26c	Vacuolar protein sorting-associated protein 26C	TREM2_KO_Tau vs WT_Tau	0.23227	0.698074	0.332729	20	0.742801	0.864541	NA	0.520833	0.520833	1.46133e+07	5.58365e+06	8.88043e+06	8.62936e+06	8	8	8	7	6	6	6	6
O35083	Agpat1	1-acyl-sn-glycerol-3-phosphate acyltransferase alpha	WT_Tau vs WT	6.13758	NA	NA	NA	0.00833333	0.0166667	oneConditionMissing	0.75	0	1	90746.2	1	396983	0	1	0	2	0	1	0	3
O35083	Agpat1	1-acyl-sn-glycerol-3-phosphate acyltransferase alpha	TREM2_KO_Tau vs TREM2_KO	5.43495	NA	NA	NA	0.05	0.1	oneConditionMissing	0.916667	0	1	90746.2	1	396983	0	1	0	2	0	1	0	3
O35083	Agpat1	1-acyl-sn-glycerol-3-phosphate acyltransferase alpha	TREM2_KO_Tau vs WT_Tau	-0.381828	0.608944	-0.627032	2	0.594675	0.763678	NA	0.666667	0	1	90746.2	1	396983	0	1	0	2	0	1	0	3
O35114	Scarb2	Lysosome membrane protein 2	WT_Tau vs WT	1.52364	0.456936	3.33447	19	0.00348386	0.0167472	NA	0.520833	0.520833	5.32686e+06	1.96e+07	5.82396e+06	2.24042e+07	6	9	7	11	5	6	6	6
O35114	Scarb2	Lysosome membrane protein 2	TREM2_KO_Tau vs TREM2_KO	1.40456	0.479238	2.93081	19	0.00857715	0.025517	NA	0.5625	0.479167	5.32686e+06	1.96e+07	5.82396e+06	2.24042e+07	6	9	7	11	5	6	6	6
O35114	Scarb2	Lysosome membrane protein 2	TREM2_KO vs WT	0.20937	0.479238	0.436881	19	0.667122	0.81171	NA	0.666667	0.583333	5.32686e+06	1.96e+07	5.82396e+06	2.24042e+07	6	9	7	11	5	6	6	6
O35114	Scarb2	Lysosome membrane protein 2	TREM2_KO_Tau vs WT_Tau	0.0902897	0.456936	0.197598	19	0.845458	0.920672	NA	0.416667	0.416667	5.32686e+06	1.96e+07	5.82396e+06	2.24042e+07	6	9	7	11	5	6	6	6
O35127	Grcc10	Protein C10	WT_Tau vs WT	-0.96509	0.408495	-2.36255	15	0.0320853	0.0897848	NA	0.25	0.25	1.86788e+06	300873	1.7373e+06	772967	3	2	2	2	6	2	6	6
O35127	Grcc10	Protein C10	TREM2_KO_Tau vs TREM2_KO	-2.78445	0.764224	-3.6435	15	0.00240165	0.00889525	NA	0.583333	0.166667	1.86788e+06	300873	1.7373e+06	772967	3	2	2	2	6	2	6	6
O35127	Grcc10	Protein C10	TREM2_KO vs WT	0.119035	0.408495	0.291399	15	0.774737	0.882177	NA	0.208333	0.208333	1.86788e+06	300873	1.7373e+06	772967	3	2	2	2	6	2	6	6
O35127	Grcc10	Protein C10	TREM2_KO_Tau vs WT_Tau	-1.70032	0.764224	-2.2249	15	0.041855	0.12708	NA	0.625	0.208333	1.86788e+06	300873	1.7373e+06	772967	3	2	2	2	6	2	6	6
O35129	Phb2	Prohibitin-2	WT_Tau vs WT	1.45278	0.365271	3.97727	20	0.000741925	0.00507976	NA	0.361111	0.361111	1.08504e+08	1.79639e+08	9.69225e+07	2.04189e+08	22	25	21	24	6	6	6	6
O35129	Phb2	Prohibitin-2	TREM2_KO_Tau vs TREM2_KO	0.985154	0.365271	2.69705	20	0.0138673	0.0378375	NA	0.305556	0.305556	1.08504e+08	1.79639e+08	9.69225e+07	2.04189e+08	22	25	21	24	6	6	6	6
O35129	Phb2	Prohibitin-2	TREM2_KO vs WT	0.388214	0.365271	1.06281	20	0.300533	0.501027	NA	0.40625	0.40625	1.08504e+08	1.79639e+08	9.69225e+07	2.04189e+08	22	25	21	24	6	6	6	6
O35129	Phb2	Prohibitin-2	TREM2_KO_Tau vs WT_Tau	-0.0794137	0.365271	-0.21741	20	0.830091	0.912628	NA	0.260417	0.260417	1.08504e+08	1.79639e+08	9.69225e+07	2.04189e+08	22	25	21	24	6	6	6	6
O35143	ATP5IF1	ATPase inhibitor, mitochondrial	WT_Tau vs WT	-0.081755	0.465118	-0.175773	20	0.86224	0.920484	NA	0.130952	0.130952	5.37008e+07	3.65522e+07	8.30757e+07	9.13865e+07	6	7	9	8	6	6	6	6
O35143	ATP5IF1	ATPase inhibitor, mitochondrial	TREM2_KO_Tau vs TREM2_KO	-1.08738	0.465118	-2.33787	20	0.0298984	0.0713423	NA	0.357143	0.357143	5.37008e+07	3.65522e+07	8.30757e+07	9.13865e+07	6	7	9	8	6	6	6	6
O35143	ATP5IF1	ATPase inhibitor, mitochondrial	TREM2_KO vs WT	-1.22841	0.465118	-2.64108	20	0.0156675	0.0601612	NA	0.22619	0.22619	5.37008e+07	3.65522e+07	8.30757e+07	9.13865e+07	6	7	9	8	6	6	6	6
O35143	ATP5IF1	ATPase inhibitor, mitochondrial	TREM2_KO_Tau vs WT_Tau	-2.23404	0.465118	-4.80317	20	0.00010821	0.00132146	NA	0.261905	0.261905	5.37008e+07	3.65522e+07	8.30757e+07	9.13865e+07	6	7	9	8	6	6	6	6
O35166	Gosr2	Golgi SNAP receptor complex member 2	WT_Tau vs WT	0.614003	0.340163	1.80503	9	0.104555	0.214198	NA	0.75	0.25	494898	1.69776e+06	270276	858623	3	4	1	2	4	4	2	4
O35166	Gosr2	Golgi SNAP receptor complex member 2	TREM2_KO_Tau vs TREM2_KO	0.58667	0.299995	1.9556	9	0.0822241	0.16186	NA	0.583333	0.166667	494898	1.69776e+06	270276	858623	3	4	1	2	4	4	2	4
O35166	Gosr2	Golgi SNAP receptor complex member 2	TREM2_KO vs WT	0.776987	0.358563	2.16695	9	0.058403	0.157701	NA	0.75	0.166667	494898	1.69776e+06	270276	858623	3	4	1	2	4	4	2	4
O35166	Gosr2	Golgi SNAP receptor complex member 2	TREM2_KO_Tau vs WT_Tau	0.749654	0.277742	2.69911	9	0.0244294	0.0852379	NA	0.583333	0.25	494898	1.69776e+06	270276	858623	3	4	1	2	4	4	2	4
O35207;Q9CPY4	Cdk2ap1;Cdk2ap2	Cyclin-dependent kinase 2-associated protein 1;Cyclin-dependent kinase 2-associated protein 2	WT_Tau vs WT	0.470815	0.734108	0.641343	14	0.53166	0.675647	NA	0.333333	0	1.6031e+06	1.22884e+06	644517	1.15907e+06	1	1	1	1	6	4	4	4
O35207;Q9CPY4	Cdk2ap1;Cdk2ap2	Cyclin-dependent kinase 2-associated protein 1;Cyclin-dependent kinase 2-associated protein 2	TREM2_KO_Tau vs TREM2_KO	0.500219	0.670146	0.746433	14	0.467756	0.603647	NA	0.166667	0	1.6031e+06	1.22884e+06	644517	1.15907e+06	1	1	1	1	6	4	4	4
O35207;Q9CPY4	Cdk2ap1;Cdk2ap2	Cyclin-dependent kinase 2-associated protein 1;Cyclin-dependent kinase 2-associated protein 2	TREM2_KO vs WT	0.497612	0.670146	0.742543	14	0.470035	0.663371	NA	0.166667	0	1.6031e+06	1.22884e+06	644517	1.15907e+06	1	1	1	1	6	4	4	4
O35207;Q9CPY4	Cdk2ap1;Cdk2ap2	Cyclin-dependent kinase 2-associated protein 1;Cyclin-dependent kinase 2-associated protein 2	TREM2_KO_Tau vs WT_Tau	0.527016	0.734108	0.7179	14	0.484627	0.672541	NA	0.333333	0	1.6031e+06	1.22884e+06	644517	1.15907e+06	1	1	1	1	6	4	4	4
O35215	Ddt	D-dopachrome decarboxylase	WT_Tau vs WT	-1.27383	0.293222	-4.34426	20	0.000314599	0.0025495	NA	0.201389	0.201389	1.19668e+08	9.49577e+07	1.26497e+08	8.41328e+07	13	12	12	12	6	6	6	6
O35215	Ddt	D-dopachrome decarboxylase	TREM2_KO_Tau vs TREM2_KO	-0.383218	0.293222	-1.30692	20	0.206068	0.331379	NA	0.111111	0.111111	1.19668e+08	9.49577e+07	1.26497e+08	8.41328e+07	13	12	12	12	6	6	6	6
O35215	Ddt	D-dopachrome decarboxylase	TREM2_KO vs WT	-0.195383	0.293222	-0.666333	20	0.512812	0.698868	NA	0.118056	0.118056	1.19668e+08	9.49577e+07	1.26497e+08	8.41328e+07	13	12	12	12	6	6	6	6
O35215	Ddt	D-dopachrome decarboxylase	TREM2_KO_Tau vs WT_Tau	0.695232	0.293222	2.37101	20	0.027897	0.0934501	NA	0.194444	0.194444	1.19668e+08	9.49577e+07	1.26497e+08	8.41328e+07	13	12	12	12	6	6	6	6
O35218	Cpsf2	Cleavage and polyadenylation specificity factor subunit 2	WT_Tau vs WT	0.18903	0.894037	0.211434	20	0.834688	0.903458	NA	0.691667	0.691667	6.53616e+07	1.36569e+08	1.45582e+08	4.72033e+07	9	10	8	10	6	6	6	6
O35218	Cpsf2	Cleavage and polyadenylation specificity factor subunit 2	TREM2_KO_Tau vs TREM2_KO	0.214215	0.894037	0.239604	20	0.813076	0.879085	NA	0.658333	0.658333	6.53616e+07	1.36569e+08	1.45582e+08	4.72033e+07	9	10	8	10	6	6	6	6
O35218	Cpsf2	Cleavage and polyadenylation specificity factor subunit 2	TREM2_KO vs WT	0.267463	0.894037	0.299163	20	0.767902	0.878531	NA	0.683333	0.683333	6.53616e+07	1.36569e+08	1.45582e+08	4.72033e+07	9	10	8	10	6	6	6	6
O35218	Cpsf2	Cleavage and polyadenylation specificity factor subunit 2	TREM2_KO_Tau vs WT_Tau	0.292648	0.894037	0.327333	20	0.746817	0.866497	NA	0.666667	0.666667	6.53616e+07	1.36569e+08	1.45582e+08	4.72033e+07	9	10	8	10	6	6	6	6
O35226	Psmd4	26S proteasome non-ATPase regulatory subunit 4	WT_Tau vs WT	-0.248073	0.189935	-1.30609	20	0.206344	0.350737	NA	0.328704	0.328704	8.84904e+07	8.14797e+07	9.4793e+07	7.72544e+07	17	16	15	16	6	6	6	6
O35226	Psmd4	26S proteasome non-ATPase regulatory subunit 4	TREM2_KO_Tau vs TREM2_KO	-0.106263	0.189935	-0.559467	20	0.582055	0.704147	NA	0.328704	0.328704	8.84904e+07	8.14797e+07	9.4793e+07	7.72544e+07	17	16	15	16	6	6	6	6
O35226	Psmd4	26S proteasome non-ATPase regulatory subunit 4	TREM2_KO vs WT	0.136197	0.189935	0.717072	20	0.481621	0.67282	NA	0.319444	0.319444	8.84904e+07	8.14797e+07	9.4793e+07	7.72544e+07	17	16	15	16	6	6	6	6
O35226	Psmd4	26S proteasome non-ATPase regulatory subunit 4	TREM2_KO_Tau vs WT_Tau	0.278008	0.189935	1.4637	20	0.158818	0.325399	NA	0.337963	0.337963	8.84904e+07	8.14797e+07	9.4793e+07	7.72544e+07	17	16	15	16	6	6	6	6
O35250	Exoc7	Exocyst complex component 7	WT_Tau vs WT	-0.916351	0.343491	-2.66776	20	0.0147832	0.0496798	NA	0.643939	0.643939	3.19662e+07	2.49013e+07	1.1181e+07	9.20742e+06	21	18	21	16	6	6	6	6
O35250	Exoc7	Exocyst complex component 7	TREM2_KO_Tau vs TREM2_KO	-1.4579	0.343491	-4.24436	20	0.000397305	0.00194187	NA	0.564394	0.564394	3.19662e+07	2.49013e+07	1.1181e+07	9.20742e+06	21	18	21	16	6	6	6	6
O35250	Exoc7	Exocyst complex component 7	TREM2_KO vs WT	0.877646	0.343491	2.55508	20	0.0188694	0.0690608	NA	0.515152	0.515152	3.19662e+07	2.49013e+07	1.1181e+07	9.20742e+06	21	18	21	16	6	6	6	6
O35250	Exoc7	Exocyst complex component 7	TREM2_KO_Tau vs WT_Tau	0.336099	0.343491	0.97848	20	0.339525	0.53742	NA	0.693182	0.693182	3.19662e+07	2.49013e+07	1.1181e+07	9.20742e+06	21	18	21	16	6	6	6	6
O35286	Dhx15	Pre-mRNA-splicing factor ATP-dependent RNA helicase DHX15	WT_Tau vs WT	0.534858	0.264272	2.02389	20	0.0565477	0.136903	NA	0.552326	0.552326	8.7283e+07	1.37134e+08	6.08221e+07	9.17306e+07	41	44	40	39	6	6	6	6
O35286	Dhx15	Pre-mRNA-splicing factor ATP-dependent RNA helicase DHX15	TREM2_KO_Tau vs TREM2_KO	1.32709	0.264272	5.02169	20	6.53888e-05	0.000420976	NA	0.426357	0.426357	8.7283e+07	1.37134e+08	6.08221e+07	9.17306e+07	41	44	40	39	6	6	6	6
O35286	Dhx15	Pre-mRNA-splicing factor ATP-dependent RNA helicase DHX15	TREM2_KO vs WT	0.448522	0.264272	1.6972	20	0.105168	0.244738	NA	0.552326	0.552326	8.7283e+07	1.37134e+08	6.08221e+07	9.17306e+07	41	44	40	39	6	6	6	6
O35286	Dhx15	Pre-mRNA-splicing factor ATP-dependent RNA helicase DHX15	TREM2_KO_Tau vs WT_Tau	1.24076	0.264272	4.695	20	0.000139024	0.00162574	NA	0.426357	0.426357	8.7283e+07	1.37134e+08	6.08221e+07	9.17306e+07	41	44	40	39	6	6	6	6
O35295	Purb	Transcriptional activator protein Pur-beta	WT_Tau vs WT	-0.574552	0.184656	-3.11148	20	0.00549979	0.023673	NA	0.39881	0.39881	5.58965e+07	2.28492e+07	5.62848e+07	4.08823e+07	18	17	20	19	6	6	6	6
O35295	Purb	Transcriptional activator protein Pur-beta	TREM2_KO_Tau vs TREM2_KO	-1.07729	0.184656	-5.83407	20	1.04433e-05	8.44853e-05	NA	0.440476	0.440476	5.58965e+07	2.28492e+07	5.62848e+07	4.08823e+07	18	17	20	19	6	6	6	6
O35295	Purb	Transcriptional activator protein Pur-beta	TREM2_KO vs WT	-0.154366	0.184656	-0.835965	20	0.413051	0.609478	NA	0.35119	0.35119	5.58965e+07	2.28492e+07	5.62848e+07	4.08823e+07	18	17	20	19	6	6	6	6
O35295	Purb	Transcriptional activator protein Pur-beta	TREM2_KO_Tau vs WT_Tau	-0.657108	0.184656	-3.55856	20	0.00196893	0.012813	NA	0.488095	0.488095	5.58965e+07	2.28492e+07	5.62848e+07	4.08823e+07	18	17	20	19	6	6	6	6
O35298	Aoah	Acyloxyacyl hydrolase	WT_Tau vs WT	1.22869	0.990858	1.24003	13	0.236882	0.389088	NA	0.9	0.316667	3.39067e+07	1.55626e+07	56808.3	3.67812e+07	14	10	2	5	6	6	3	4
O35298	Aoah	Acyloxyacyl hydrolase	TREM2_KO_Tau vs TREM2_KO	-2.30413	0.511677	-4.5031	13	0.000593907	0.00272397	NA	0.533333	0.533333	3.39067e+07	1.55626e+07	56808.3	3.67812e+07	14	10	2	5	6	6	3	4
O35298	Aoah	Acyloxyacyl hydrolase	TREM2_KO vs WT	3.95243	0.95726	4.12889	13	0.00118716	0.0082163	NA	0.691667	0.275	3.39067e+07	1.55626e+07	56808.3	3.67812e+07	14	10	2	5	6	6	3	4
O35298	Aoah	Acyloxyacyl hydrolase	TREM2_KO_Tau vs WT_Tau	0.419599	0.572072	0.733471	13	0.476291	0.666186	NA	0.741667	0.575	3.39067e+07	1.55626e+07	56808.3	3.67812e+07	14	10	2	5	6	6	3	4
O35309	Nmi	N-myc-interactor	WT_Tau vs WT	4.29618	0.310481	13.8372	20	1.05533e-11	1.4868e-09	NA	0.675926	0.675926	2.92401e+07	8.89763e+07	4.50541e+06	5.12443e+07	23	30	9	27	6	6	6	6
O35309	Nmi	N-myc-interactor	TREM2_KO_Tau vs TREM2_KO	2.18462	0.310481	7.03626	20	7.97815e-07	9.6181e-06	NA	0.435185	0.435185	2.92401e+07	8.89763e+07	4.50541e+06	5.12443e+07	23	30	9	27	6	6	6	6
O35309	Nmi	N-myc-interactor	TREM2_KO vs WT	3.24533	0.310481	10.4526	20	1.49525e-09	1.42482e-07	NA	0.75	0.75	2.92401e+07	8.89763e+07	4.50541e+06	5.12443e+07	23	30	9	27	6	6	6	6
O35309	Nmi	N-myc-interactor	TREM2_KO_Tau vs WT_Tau	1.13377	0.310481	3.65168	20	0.00158593	0.0107856	NA	0.361111	0.361111	2.92401e+07	8.89763e+07	4.50541e+06	5.12443e+07	23	30	9	27	6	6	6	6
O35326	Srsf5	Serine/arginine-rich splicing factor 5	WT_Tau vs WT	-0.832189	0.459311	-1.81182	20	0.0850579	0.184981	NA	0.425	0.425	4.17634e+07	3.70626e+07	3.93771e+07	3.09312e+07	10	9	9	9	6	6	6	6
O35326	Srsf5	Serine/arginine-rich splicing factor 5	TREM2_KO_Tau vs TREM2_KO	-0.191903	0.459311	-0.417807	20	0.68054	0.784189	NA	0.358333	0.358333	4.17634e+07	3.70626e+07	3.93771e+07	3.09312e+07	10	9	9	9	6	6	6	6
O35326	Srsf5	Serine/arginine-rich splicing factor 5	TREM2_KO vs WT	0.16147	0.459311	0.351547	20	0.728854	0.851349	NA	0.383333	0.383333	4.17634e+07	3.70626e+07	3.93771e+07	3.09312e+07	10	9	9	9	6	6	6	6
O35326	Srsf5	Serine/arginine-rich splicing factor 5	TREM2_KO_Tau vs WT_Tau	0.801755	0.459311	1.74556	20	0.0962327	0.229236	NA	0.4	0.4	4.17634e+07	3.70626e+07	3.93771e+07	3.09312e+07	10	9	9	9	6	6	6	6
O35343	Kpna4	Importin subunit alpha-3	WT_Tau vs WT	1.63651	0.19192	8.52704	20	4.29039e-08	1.62017e-06	NA	0.430556	0.430556	5.39559e+07	1.1208e+08	3.16708e+07	1.17818e+08	20	21	15	19	6	6	6	6
O35343	Kpna4	Importin subunit alpha-3	TREM2_KO_Tau vs TREM2_KO	1.24034	0.19192	6.4628	20	2.65834e-06	2.66485e-05	NA	0.326389	0.326389	5.39559e+07	1.1208e+08	3.16708e+07	1.17818e+08	20	21	15	19	6	6	6	6
O35343	Kpna4	Importin subunit alpha-3	TREM2_KO vs WT	0.697604	0.19192	3.63486	20	0.00164916	0.010721	NA	0.486111	0.486111	5.39559e+07	1.1208e+08	3.16708e+07	1.17818e+08	20	21	15	19	6	6	6	6
O35343	Kpna4	Importin subunit alpha-3	TREM2_KO_Tau vs WT_Tau	0.301435	0.19192	1.57063	20	0.131956	0.286134	NA	0.270833	0.270833	5.39559e+07	1.1208e+08	3.16708e+07	1.17818e+08	20	21	15	19	6	6	6	6
O35344	Kpna3	Importin subunit alpha-4	WT_Tau vs WT	2.21865	0.374978	5.91673	20	8.69981e-06	0.00013552	NA	0.490741	0.490741	1.41583e+07	2.40684e+07	3.53631e+06	1.73405e+07	7	10	5	8	6	6	6	6
O35344	Kpna3	Importin subunit alpha-4	TREM2_KO_Tau vs TREM2_KO	1.50568	0.374978	4.01539	20	0.00067866	0.00306061	NA	0.314815	0.314815	1.41583e+07	2.40684e+07	3.53631e+06	1.73405e+07	7	10	5	8	6	6	6	6
O35344	Kpna3	Importin subunit alpha-4	TREM2_KO vs WT	1.2893	0.374978	3.43832	20	0.00260084	0.0151653	NA	0.555556	0.555556	1.41583e+07	2.40684e+07	3.53631e+06	1.73405e+07	7	10	5	8	6	6	6	6
O35344	Kpna3	Importin subunit alpha-4	TREM2_KO_Tau vs WT_Tau	0.576333	0.374978	1.53698	20	0.139969	0.297861	NA	0.25	0.25	1.41583e+07	2.40684e+07	3.53631e+06	1.73405e+07	7	10	5	8	6	6	6	6
O35345	Kpna6	Importin subunit alpha-7	WT_Tau vs WT	1.80463	0.446591	4.0409	19	0.000697857	0.00484138	NA	0.708333	0.625	8.54008e+06	1.11524e+07	1.02099e+06	4.46683e+06	12	14	3	9	6	6	5	6
O35345	Kpna6	Importin subunit alpha-7	TREM2_KO_Tau vs TREM2_KO	1.98818	0.425808	4.6692	19	0.000167153	0.000921716	NA	0.430556	0.430556	8.54008e+06	1.11524e+07	1.02099e+06	4.46683e+06	12	14	3	9	6	6	5	6
O35345	Kpna6	Importin subunit alpha-7	TREM2_KO vs WT	1.90678	0.446591	4.26964	19	0.000414056	0.00347865	NA	0.736111	0.652778	8.54008e+06	1.11524e+07	1.02099e+06	4.46683e+06	12	14	3	9	6	6	5	6
O35345	Kpna6	Importin subunit alpha-7	TREM2_KO_Tau vs WT_Tau	2.09033	0.425808	4.9091	19	9.74253e-05	0.00121279	NA	0.402778	0.402778	8.54008e+06	1.11524e+07	1.02099e+06	4.46683e+06	12	14	3	9	6	6	5	6
O35350	Capn1	Calpain-1 catalytic subunit	WT_Tau vs WT	1.75954	0.535553	3.28547	20	0.00369761	0.017558	NA	0.70977	0.70977	1.52619e+07	4.46576e+07	1.01527e+07	3.05453e+07	16	31	18	29	6	6	6	6
O35350	Capn1	Calpain-1 catalytic subunit	TREM2_KO_Tau vs TREM2_KO	1.99054	0.535553	3.71679	20	0.00136287	0.00547671	NA	0.640805	0.640805	1.52619e+07	4.46576e+07	1.01527e+07	3.05453e+07	16	31	18	29	6	6	6	6
O35350	Capn1	Calpain-1 catalytic subunit	TREM2_KO vs WT	0.500314	0.535553	0.9342	20	0.361344	0.560113	NA	0.801724	0.801724	1.52619e+07	4.46576e+07	1.01527e+07	3.05453e+07	16	31	18	29	6	6	6	6
O35350	Capn1	Calpain-1 catalytic subunit	TREM2_KO_Tau vs WT_Tau	0.731307	0.535553	1.36552	20	0.187253	0.362391	NA	0.548851	0.548851	1.52619e+07	4.46576e+07	1.01527e+07	3.05453e+07	16	31	18	29	6	6	6	6
O35368	Ifi203	Interferon-activable protein 203	TREM2_KO_Tau vs TREM2_KO	-0.0749785	0.422686	-0.177386	7	0.864229	0.914451	NA	0.722222	0.472222	686204	253632	1	12159.6	2	3	0	1	4	5	0	1
O35368	Ifi203	Interferon-activable protein 203	TREM2_KO vs WT	6.39813	NA	NA	NA	0.00625	0.0125	oneConditionMissing	0.888889	0.222222	686204	253632	1	12159.6	2	3	0	1	4	5	0	1
O35368	Ifi203	Interferon-activable protein 203	TREM2_KO_Tau vs WT_Tau	1.44625	NA	NA	NA	0.00333333	0.00666667	oneConditionMissing	0.833333	0.25	686204	253632	1	12159.6	2	3	0	1	4	5	0	1
O35379	Abcc1	Multidrug resistance-associated protein 1	WT_Tau vs WT	7.65551	NA	NA	NA	0.00138889	0.00277778	oneConditionMissing	0.854167	0.1875	1	3.58464e+06	1	9.62616e+06	0	6	0	9	0	5	0	4
O35379	Abcc1	Multidrug resistance-associated protein 1	TREM2_KO_Tau vs TREM2_KO	7.18522	NA	NA	NA	0.00166667	0.00333333	oneConditionMissing	0.770833	0.1875	1	3.58464e+06	1	9.62616e+06	0	6	0	9	0	5	0	4
O35379	Abcc1	Multidrug resistance-associated protein 1	TREM2_KO_Tau vs WT_Tau	0.115233	0.439075	0.262443	7	0.800536	0.899088	NA	0.625	0.375	1	3.58464e+06	1	9.62616e+06	0	6	0	9	0	5	0	4
O35381	Anp32a	Acidic leucine-rich nuclear phosphoprotein 32 family member A	WT_Tau vs WT	-0.55712	0.249826	-2.23003	20	0.037364	0.100511	NA	0.416667	0.416667	3.32997e+08	3.24243e+08	2.53735e+08	2.92636e+08	23	19	19	20	6	6	6	6
O35381	Anp32a	Acidic leucine-rich nuclear phosphoprotein 32 family member A	TREM2_KO_Tau vs TREM2_KO	-0.8532	0.249826	-3.41518	20	0.00274357	0.00986456	NA	0.333333	0.333333	3.32997e+08	3.24243e+08	2.53735e+08	2.92636e+08	23	19	19	20	6	6	6	6
O35381	Anp32a	Acidic leucine-rich nuclear phosphoprotein 32 family member A	TREM2_KO vs WT	0.700953	0.249826	2.80577	20	0.0109169	0.0461259	NA	0.286458	0.286458	3.32997e+08	3.24243e+08	2.53735e+08	2.92636e+08	23	19	19	20	6	6	6	6
O35381	Anp32a	Acidic leucine-rich nuclear phosphoprotein 32 family member A	TREM2_KO_Tau vs WT_Tau	0.404873	0.249826	1.62062	20	0.120759	0.268102	NA	0.463542	0.463542	3.32997e+08	3.24243e+08	2.53735e+08	2.92636e+08	23	19	19	20	6	6	6	6
O35382	Exoc4	Exocyst complex component 4	WT_Tau vs WT	6.00381	NA	NA	NA	0.00416667	0.00833333	oneConditionMissing	0.972222	0.0555556	59214.2	6.72618e+06	1	299741	1	5	0	6	1	5	0	2
O35382	Exoc4	Exocyst complex component 4	TREM2_KO_Tau vs TREM2_KO	0.598101	0.289663	2.06482	4	0.107862	0.19925	NA	0.694444	0.194444	59214.2	6.72618e+06	1	299741	1	5	0	6	1	5	0	2
O35382	Exoc4	Exocyst complex component 4	TREM2_KO vs WT	5.23171	NA	NA	NA	0.05	0.1	oneConditionMissing	0.972222	0.0555556	59214.2	6.72618e+06	1	299741	1	5	0	6	1	5	0	2
O35382	Exoc4	Exocyst complex component 4	TREM2_KO_Tau vs WT_Tau	2.54571	0.289663	8.78853	4	0.000924488	0.00702284	NA	0.694444	0.194444	59214.2	6.72618e+06	1	299741	1	5	0	6	1	5	0	2
O35386	Phyh	Phytanoyl-CoA dioxygenase, peroxisomal	WT_Tau vs WT	0.626175	0.581592	1.07666	7	0.317334	0.48013	NA	0.861111	0.194444	348952	6.31853e+06	143220	1.19316e+06	2	3	1	4	4	4	1	4
O35386	Phyh	Phytanoyl-CoA dioxygenase, peroxisomal	TREM2_KO_Tau vs TREM2_KO	0.638134	0.384687	1.65884	7	0.141111	0.246011	NA	0.805556	0.388889	348952	6.31853e+06	143220	1.19316e+06	2	3	1	4	4	4	1	4
O35386	Phyh	Phytanoyl-CoA dioxygenase, peroxisomal	TREM2_KO vs WT	0.380333	0.563124	0.675398	7	0.521101	0.706178	NA	0.861111	0.277778	348952	6.31853e+06	143220	1.19316e+06	2	3	1	4	4	4	1	4
O35386	Phyh	Phytanoyl-CoA dioxygenase, peroxisomal	TREM2_KO_Tau vs WT_Tau	0.392292	0.411248	0.953907	7	0.371902	0.570871	NA	0.805556	0.305556	348952	6.31853e+06	143220	1.19316e+06	2	3	1	4	4	4	1	4
O35387	Hax1	HCLS1-associated protein X-1	WT_Tau vs WT	5.69829	NA	NA	NA	0.025	0.05	oneConditionMissing	0.833333	0	1	3642	1	157779	0	1	0	1	0	1	0	2
O35387	Hax1	HCLS1-associated protein X-1	TREM2_KO_Tau vs TREM2_KO	3.90407	NA	NA	NA	0.05	0.1	oneConditionMissing	0.916667	0	1	3642	1	157779	0	1	0	1	0	1	0	2
O35387	Hax1	HCLS1-associated protein X-1	TREM2_KO_Tau vs WT_Tau	-4.40873	0.496519	-8.87928	1	0.0713964	0.186666	NA	0.75	0	1	3642	1	157779	0	1	0	1	0	1	0	2
O35405	Pld3	5'-3' exonuclease PLD3	WT_Tau vs WT	-0.484849	0.419859	-1.15479	20	0.261788	0.418747	NA	0.534722	0.534722	1.20779e+08	5.46641e+07	6.61153e+07	7.23198e+07	13	8	11	9	6	6	6	6
O35405	Pld3	5'-3' exonuclease PLD3	TREM2_KO_Tau vs TREM2_KO	-1.4477	0.419859	-3.44807	20	0.00254296	0.00928809	NA	0.402778	0.402778	1.20779e+08	5.46641e+07	6.61153e+07	7.23198e+07	13	8	11	9	6	6	6	6
O35405	Pld3	5'-3' exonuclease PLD3	TREM2_KO vs WT	1.16933	0.419859	2.78505	20	0.0114283	0.0473559	NA	0.416667	0.416667	1.20779e+08	5.46641e+07	6.61153e+07	7.23198e+07	13	8	11	9	6	6	6	6
O35405	Pld3	5'-3' exonuclease PLD3	TREM2_KO_Tau vs WT_Tau	0.206478	0.419859	0.491778	20	0.62823	0.786567	NA	0.520833	0.520833	1.20779e+08	5.46641e+07	6.61153e+07	7.23198e+07	13	8	11	9	6	6	6	6
O35435	Dhodh	Dihydroorotate dehydrogenase (quinone), mitochondrial	WT_Tau vs WT	0.891046	0.822691	1.08309	14	0.297071	0.458371	NA	0.708333	0.541667	2.37438e+06	1.34206e+06	5.16596e+06	789351	3	5	4	5	3	6	5	5
O35435	Dhodh	Dihydroorotate dehydrogenase (quinone), mitochondrial	TREM2_KO_Tau vs TREM2_KO	1.11758	0.949961	1.17645	14	0.259032	0.393724	NA	0.8125	0.479167	2.37438e+06	1.34206e+06	5.16596e+06	789351	3	5	4	5	3	6	5	5
O35435	Dhodh	Dihydroorotate dehydrogenase (quinone), mitochondrial	TREM2_KO vs WT	-0.220941	0.949961	-0.232579	14	0.819454	0.910849	NA	0.8125	0.479167	2.37438e+06	1.34206e+06	5.16596e+06	789351	3	5	4	5	3	6	5	5
O35435	Dhodh	Dihydroorotate dehydrogenase (quinone), mitochondrial	TREM2_KO_Tau vs WT_Tau	0.00559433	0.822691	0.00680005	14	0.99467	0.996462	NA	0.708333	0.541667	2.37438e+06	1.34206e+06	5.16596e+06	789351	3	5	4	5	3	6	5	5
O35448	Ppt2	Lysosomal thioesterase PPT2	WT_Tau vs WT	0.659854	0.25476	2.5901	20	0.0174972	0.0566918	NA	0.534722	0.534722	4.05079e+07	2.51784e+07	2.29428e+07	3.37414e+07	13	11	7	11	6	6	6	6
O35448	Ppt2	Lysosomal thioesterase PPT2	TREM2_KO_Tau vs TREM2_KO	-1.78195	0.25476	-6.99463	20	8.69383e-07	1.03124e-05	NA	0.368056	0.368056	4.05079e+07	2.51784e+07	2.29428e+07	3.37414e+07	13	11	7	11	6	6	6	6
O35448	Ppt2	Lysosomal thioesterase PPT2	TREM2_KO vs WT	1.88598	0.25476	7.40297	20	3.78144e-07	1.17031e-05	NA	0.430556	0.430556	4.05079e+07	2.51784e+07	2.29428e+07	3.37414e+07	13	11	7	11	6	6	6	6
O35448	Ppt2	Lysosomal thioesterase PPT2	TREM2_KO_Tau vs WT_Tau	-0.555824	0.25476	-2.18176	20	0.0412304	0.125976	NA	0.472222	0.472222	4.05079e+07	2.51784e+07	2.29428e+07	3.37414e+07	13	11	7	11	6	6	6	6
O35457	Ccrl2	C-C chemokine receptor-like 2	WT_Tau vs WT	6.66842	NA	NA	NA	0.00416667	0.00833333	oneConditionMissing	0.861111	0.194444	1	4.32051e+06	1	1.21064e+06	0	3	0	3	0	6	0	4
O35457	Ccrl2	C-C chemokine receptor-like 2	TREM2_KO_Tau vs TREM2_KO	7.27411	NA	NA	NA	0.00277778	0.00555556	oneConditionMissing	0.75	0.25	1	4.32051e+06	1	1.21064e+06	0	3	0	3	0	6	0	4
O35457	Ccrl2	C-C chemokine receptor-like 2	TREM2_KO_Tau vs WT_Tau	0.103735	0.723462	0.143387	8	0.889531	0.941688	NA	0.611111	0.444444	1	4.32051e+06	1	1.21064e+06	0	3	0	3	0	6	0	4
O35459	Ech1	Delta(3,5)-Delta(2,4)-dienoyl-CoA isomerase, mitochondrial	WT_Tau vs WT	-1.03837	0.314913	-3.29731	20	0.00359851	0.0171409	NA	0.303571	0.303571	3.86938e+07	2.45256e+07	7.93471e+07	6.711e+07	11	10	14	16	6	6	6	6
O35459	Ech1	Delta(3,5)-Delta(2,4)-dienoyl-CoA isomerase, mitochondrial	TREM2_KO_Tau vs TREM2_KO	-0.99259	0.314913	-3.15195	20	0.00501651	0.0163336	NA	0.565476	0.565476	3.86938e+07	2.45256e+07	7.93471e+07	6.711e+07	11	10	14	16	6	6	6	6
O35459	Ech1	Delta(3,5)-Delta(2,4)-dienoyl-CoA isomerase, mitochondrial	TREM2_KO vs WT	-1.72067	0.314913	-5.46396	20	2.38867e-05	0.000344597	NA	0.357143	0.357143	3.86938e+07	2.45256e+07	7.93471e+07	6.711e+07	11	10	14	16	6	6	6	6
O35459	Ech1	Delta(3,5)-Delta(2,4)-dienoyl-CoA isomerase, mitochondrial	TREM2_KO_Tau vs WT_Tau	-1.67489	0.314913	-5.3186	20	3.31905e-05	0.000529264	NA	0.511905	0.511905	3.86938e+07	2.45256e+07	7.93471e+07	6.711e+07	11	10	14	16	6	6	6	6
O35465	Fkbp8	Peptidyl-prolyl cis-trans isomerase FKBP8	WT_Tau vs WT	-0.00783381	0.311948	-0.0251125	20	0.980214	0.989863	NA	0.488095	0.488095	1.65367e+07	2.17997e+07	9.07816e+06	1.07771e+07	7	7	8	7	6	6	6	6
O35465	Fkbp8	Peptidyl-prolyl cis-trans isomerase FKBP8	TREM2_KO_Tau vs TREM2_KO	0.279678	0.311948	0.896551	20	0.380624	0.52334	NA	0.47619	0.47619	1.65367e+07	2.17997e+07	9.07816e+06	1.07771e+07	7	7	8	7	6	6	6	6
O35465	Fkbp8	Peptidyl-prolyl cis-trans isomerase FKBP8	TREM2_KO vs WT	0.311882	0.311948	0.999786	20	0.329357	0.531226	NA	0.488095	0.488095	1.65367e+07	2.17997e+07	9.07816e+06	1.07771e+07	7	7	8	7	6	6	6	6
O35465	Fkbp8	Peptidyl-prolyl cis-trans isomerase FKBP8	TREM2_KO_Tau vs WT_Tau	0.599393	0.311948	1.92145	20	0.0690418	0.182363	NA	0.47619	0.47619	1.65367e+07	2.17997e+07	9.07816e+06	1.07771e+07	7	7	8	7	6	6	6	6
O35551	Rabep1	Rab GTPase-binding effector protein 1	WT_Tau vs WT	-0.939846	0.401956	-2.33818	20	0.0298788	0.0852384	NA	0.563725	0.563725	4.44336e+06	1.38668e+07	4.62671e+07	6.00681e+07	13	13	22	18	6	6	6	6
O35551	Rabep1	Rab GTPase-binding effector protein 1	TREM2_KO_Tau vs TREM2_KO	0.162917	0.401956	0.405311	20	0.689552	0.790478	NA	0.745098	0.745098	4.44336e+06	1.38668e+07	4.62671e+07	6.00681e+07	13	13	22	18	6	6	6	6
O35551	Rabep1	Rab GTPase-binding effector protein 1	TREM2_KO vs WT	-2.25574	0.401956	-5.61192	20	1.71286e-05	0.000265055	NA	0.627451	0.627451	4.44336e+06	1.38668e+07	4.62671e+07	6.00681e+07	13	13	22	18	6	6	6	6
O35551	Rabep1	Rab GTPase-binding effector protein 1	TREM2_KO_Tau vs WT_Tau	-1.15298	0.401956	-2.86843	20	0.00949964	0.0418483	NA	0.681373	0.681373	4.44336e+06	1.38668e+07	4.62671e+07	6.00681e+07	13	13	22	18	6	6	6	6
O35593	Psmd14	26S proteasome non-ATPase regulatory subunit 14	WT_Tau vs WT	-0.183647	0.233333	-0.787057	20	0.440476	0.594604	NA	0.403509	0.403509	7.08255e+07	9.72193e+07	7.57572e+07	9.7394e+07	21	19	19	18	6	6	6	6
O35593	Psmd14	26S proteasome non-ATPase regulatory subunit 14	TREM2_KO_Tau vs TREM2_KO	0.307913	0.233333	1.31963	20	0.201867	0.326473	NA	0.394737	0.394737	7.08255e+07	9.72193e+07	7.57572e+07	9.7394e+07	21	19	19	18	6	6	6	6
O35593	Psmd14	26S proteasome non-ATPase regulatory subunit 14	TREM2_KO vs WT	-0.298595	0.233333	-1.27969	20	0.2153	0.39959	NA	0.399123	0.399123	7.08255e+07	9.72193e+07	7.57572e+07	9.7394e+07	21	19	19	18	6	6	6	6
O35593	Psmd14	26S proteasome non-ATPase regulatory subunit 14	TREM2_KO_Tau vs WT_Tau	0.192965	0.233333	0.826994	20	0.417999	0.613766	NA	0.399123	0.399123	7.08255e+07	9.72193e+07	7.57572e+07	9.7394e+07	21	19	19	18	6	6	6	6
O35598	Adam10	Disintegrin and metalloproteinase domain-containing protein 10	WT_Tau vs WT	-1.83935	0.749731	-2.45334	15	0.0268643	0.0784722	NA	0.433333	0.433333	6.80216e+06	4.6701e+06	1.12349e+07	1.33675e+07	5	1	6	5	5	2	6	6
O35598	Adam10	Disintegrin and metalloproteinase domain-containing protein 10	TREM2_KO_Tau vs TREM2_KO	-1.88843	1.08646	-1.73814	15	0.102664	0.192737	NA	0.783333	0.366667	6.80216e+06	4.6701e+06	1.12349e+07	1.33675e+07	5	1	6	5	5	2	6	6
O35598	Adam10	Disintegrin and metalloproteinase domain-containing protein 10	TREM2_KO vs WT	-1.66745	0.786325	-2.12056	15	0.0510389	0.143154	NA	0.433333	0.35	6.80216e+06	4.6701e+06	1.12349e+07	1.33675e+07	5	1	6	5	5	2	6	6
O35598	Adam10	Disintegrin and metalloproteinase domain-containing protein 10	TREM2_KO_Tau vs WT_Tau	-1.71653	1.06028	-1.61894	15	0.126289	0.276589	NA	0.783333	0.45	6.80216e+06	4.6701e+06	1.12349e+07	1.33675e+07	5	1	6	5	5	2	6	6
O35601	Fyb1	FYN-binding protein 1	WT_Tau vs WT	0.610708	0.401025	1.52287	20	0.143448	0.269323	NA	0.488095	0.488095	1.73841e+07	2.92048e+07	8.60296e+06	1.92509e+07	15	15	13	15	6	6	6	6
O35601	Fyb1	FYN-binding protein 1	TREM2_KO_Tau vs TREM2_KO	1.41456	0.401025	3.52737	20	0.00211659	0.00791898	NA	0.446429	0.446429	1.73841e+07	2.92048e+07	8.60296e+06	1.92509e+07	15	15	13	15	6	6	6	6
O35601	Fyb1	FYN-binding protein 1	TREM2_KO vs WT	0.253952	0.401025	0.633256	20	0.533741	0.714568	NA	0.547619	0.547619	1.73841e+07	2.92048e+07	8.60296e+06	1.92509e+07	15	15	13	15	6	6	6	6
O35601	Fyb1	FYN-binding protein 1	TREM2_KO_Tau vs WT_Tau	1.05781	0.401025	2.63776	20	0.0157809	0.0607597	NA	0.386905	0.386905	1.73841e+07	2.92048e+07	8.60296e+06	1.92509e+07	15	15	13	15	6	6	6	6
O35604	Npc1	NPC intracellular cholesterol transporter 1	WT_Tau vs WT	1.4928	0.424684	3.51508	20	0.00217772	0.0115776	NA	0.395833	0.395833	4.52892e+07	2.5769e+07	2.74587e+07	5.42722e+07	9	11	9	15	6	6	6	6
O35604	Npc1	NPC intracellular cholesterol transporter 1	TREM2_KO_Tau vs TREM2_KO	-0.00961404	0.424684	-0.0226381	20	0.982163	0.988696	NA	0.4375	0.4375	4.52892e+07	2.5769e+07	2.74587e+07	5.42722e+07	9	11	9	15	6	6	6	6
O35604	Npc1	NPC intracellular cholesterol transporter 1	TREM2_KO vs WT	0.655519	0.424684	1.54355	20	0.138374	0.298601	NA	0.506944	0.506944	4.52892e+07	2.5769e+07	2.74587e+07	5.42722e+07	9	11	9	15	6	6	6	6
O35604	Npc1	NPC intracellular cholesterol transporter 1	TREM2_KO_Tau vs WT_Tau	-0.846893	0.424684	-1.99417	20	0.059946	0.16571	NA	0.326389	0.326389	4.52892e+07	2.5769e+07	2.74587e+07	5.42722e+07	9	11	9	15	6	6	6	6
O35609	Scamp3	Secretory carrier-associated membrane protein 3	WT_Tau vs WT	2.70086	0.771821	3.49933	15	0.00322796	0.0158287	NA	0.738095	0.404762	1.14815e+06	4.63239e+06	516631	9.28291e+06	4	7	3	7	5	6	4	5
O35609	Scamp3	Secretory carrier-associated membrane protein 3	TREM2_KO_Tau vs TREM2_KO	1.3887	0.639961	2.16997	15	0.0464792	0.102062	NA	0.666667	0.583333	1.14815e+06	4.63239e+06	516631	9.28291e+06	4	7	3	7	5	6	4	5
O35609	Scamp3	Secretory carrier-associated membrane protein 3	TREM2_KO vs WT	0.592426	0.771821	0.767568	15	0.454657	0.649946	NA	0.869048	0.535714	1.14815e+06	4.63239e+06	516631	9.28291e+06	4	7	3	7	5	6	4	5
O35609	Scamp3	Secretory carrier-associated membrane protein 3	TREM2_KO_Tau vs WT_Tau	-0.719736	0.639961	-1.12466	15	0.27841	0.469368	NA	0.535714	0.452381	1.14815e+06	4.63239e+06	516631	9.28291e+06	4	7	3	7	5	6	4	5
O35613	Daxx	Death domain-associated protein 6	WT_Tau vs WT	7.90131	NA	NA	NA	0.000641026	0.00128205	oneConditionMissing	0.859375	0.359375	63309.9	4.63447e+07	1	1.61313e+07	1	20	0	13	1	6	0	6
O35613	Daxx	Death domain-associated protein 6	TREM2_KO_Tau vs TREM2_KO	3.97155	0.547095	7.25934	10	2.7284e-05	0.000194682	NA	0.692708	0.276042	63309.9	4.63447e+07	1	1.61313e+07	1	20	0	13	1	6	0	6
O35613	Daxx	Death domain-associated protein 6	TREM2_KO vs WT	5.26355	NA	NA	NA	0.05	0.1	oneConditionMissing	0.994792	0.078125	63309.9	4.63447e+07	1	1.61313e+07	1	20	0	13	1	6	0	6
O35613	Daxx	Death domain-associated protein 6	TREM2_KO_Tau vs WT_Tau	1.68486	0.292434	5.76149	10	0.000182283	0.00199988	NA	0.557292	0.557292	63309.9	4.63447e+07	1	1.61313e+07	1	20	0	13	1	6	0	6
O35638	Stag2	Cohesin subunit SA-2	TREM2_KO_Tau vs TREM2_KO	6.75017	NA	NA	NA	0.0025	0.005	oneConditionMissing	NA	NA	1	1.43744e+06	1	1	0	5	0	0	0	4	0	0
O35638	Stag2	Cohesin subunit SA-2	TREM2_KO_Tau vs WT_Tau	6.75017	NA	NA	NA	0.0025	0.005	oneConditionMissing	NA	NA	1	1.43744e+06	1	1	0	5	0	0	0	4	0	0
O35639	Anxa3	Annexin A3	WT_Tau vs WT	-1.04791	0.0831334	-12.6051	20	5.67235e-11	5.77162e-09	NA	0.21408	0.21408	1.46866e+09	5.56926e+08	1.76527e+09	1.07866e+09	52	48	62	53	6	6	6	6
O35639	Anxa3	Annexin A3	TREM2_KO_Tau vs TREM2_KO	-1.70834	0.0831334	-20.5493	20	6.43929e-15	1.97955e-12	NA	0.304598	0.304598	1.46866e+09	5.56926e+08	1.76527e+09	1.07866e+09	52	48	62	53	6	6	6	6
O35639	Anxa3	Annexin A3	TREM2_KO vs WT	-0.560087	0.0831334	-6.7372	20	1.4864e-06	3.5644e-05	NA	0.196839	0.196839	1.46866e+09	5.56926e+08	1.76527e+09	1.07866e+09	52	48	62	53	6	6	6	6
O35639	Anxa3	Annexin A3	TREM2_KO_Tau vs WT_Tau	-1.22052	0.0831334	-14.6814	20	3.57292e-12	1.9697e-09	NA	0.321839	0.321839	1.46866e+09	5.56926e+08	1.76527e+09	1.07866e+09	52	48	62	53	6	6	6	6
O35643	Ap1b1	AP-1 complex subunit beta-1	WT_Tau vs WT	0.105024	0.318863	0.32937	20	0.745301	0.841306	NA	0.534314	0.534314	1.26703e+08	6.95164e+07	8.41144e+07	8.78407e+07	37	36	30	39	6	6	6	6
O35643	Ap1b1	AP-1 complex subunit beta-1	TREM2_KO_Tau vs TREM2_KO	-1.84734	0.318863	-5.79354	20	1.14251e-05	9.1031e-05	NA	0.426471	0.426471	1.26703e+08	6.95164e+07	8.41144e+07	8.78407e+07	37	36	30	39	6	6	6	6
O35643	Ap1b1	AP-1 complex subunit beta-1	TREM2_KO vs WT	1.59621	0.318863	5.00594	20	6.77981e-05	0.000835024	NA	0.411765	0.411765	1.26703e+08	6.95164e+07	8.41144e+07	8.78407e+07	37	36	30	39	6	6	6	6
O35643	Ap1b1	AP-1 complex subunit beta-1	TREM2_KO_Tau vs WT_Tau	-0.356159	0.318863	-1.11697	20	0.277248	0.468023	NA	0.54902	0.54902	1.26703e+08	6.95164e+07	8.41144e+07	8.78407e+07	37	36	30	39	6	6	6	6
O35654	Pold2	DNA polymerase delta subunit 2	WT_Tau vs WT	-6.07308	NA	NA	NA	0.00833333	0.0166667	oneConditionMissing	0.75	0	3.22402e+06	438978	346686	1	3	2	2	0	5	5	3	0
O35654	Pold2	DNA polymerase delta subunit 2	TREM2_KO_Tau vs TREM2_KO	-2.67311	1.42294	-1.87858	10	0.0897335	0.17395	NA	0.166667	0	3.22402e+06	438978	346686	1	3	2	2	0	5	5	3	0
O35654	Pold2	DNA polymerase delta subunit 2	TREM2_KO vs WT	1.47087	1.64307	0.895192	10	0.391723	0.586369	NA	0.333333	0	3.22402e+06	438978	346686	1	3	2	2	0	5	5	3	0
O35654	Pold2	DNA polymerase delta subunit 2	TREM2_KO_Tau vs WT_Tau	6.18545	NA	NA	NA	0.005	0.01	oneConditionMissing	0.583333	0	3.22402e+06	438978	346686	1	3	2	2	0	5	5	3	0
O35657	Neu1	Sialidase-1	WT_Tau vs WT	-1.36142	0.314424	-4.32988	19	0.000360957	0.00281916	NA	0.346154	0.346154	3.74988e+07	1.83742e+07	2.81782e+07	1.45345e+07	15	6	14	12	6	5	6	6
O35657	Neu1	Sialidase-1	TREM2_KO_Tau vs TREM2_KO	-3.79007	0.32977	-11.4931	19	5.35186e-10	1.9743e-08	NA	0.50641	0.423077	3.74988e+07	1.83742e+07	2.81782e+07	1.45345e+07	15	6	14	12	6	5	6	6
O35657	Neu1	Sialidase-1	TREM2_KO vs WT	0.532832	0.314424	1.69463	19	0.106474	0.247459	NA	0.211538	0.211538	3.74988e+07	1.83742e+07	2.81782e+07	1.45345e+07	15	6	14	12	6	5	6	6
O35657	Neu1	Sialidase-1	TREM2_KO_Tau vs WT_Tau	-1.89582	0.32977	-5.74892	19	1.53602e-05	0.000272043	NA	0.641026	0.557692	3.74988e+07	1.83742e+07	2.81782e+07	1.45345e+07	15	6	14	12	6	5	6	6
O35658	C1qbp	Complement component 1 Q subcomponent-binding protein, mitochondrial	WT_Tau vs WT	0.196596	0.391421	0.502262	20	0.620968	0.748472	NA	0.305556	0.305556	8.33687e+07	6.40796e+07	9.39359e+07	8.96767e+07	11	12	11	11	6	6	6	6
O35658	C1qbp	Complement component 1 Q subcomponent-binding protein, mitochondrial	TREM2_KO_Tau vs TREM2_KO	-0.176577	0.391421	-0.451117	20	0.656759	0.766218	NA	0.340278	0.340278	8.33687e+07	6.40796e+07	9.39359e+07	8.96767e+07	11	12	11	11	6	6	6	6
O35658	C1qbp	Complement component 1 Q subcomponent-binding protein, mitochondrial	TREM2_KO vs WT	-0.151084	0.391421	-0.385988	20	0.703581	0.835175	NA	0.347222	0.347222	8.33687e+07	6.40796e+07	9.39359e+07	8.96767e+07	11	12	11	11	6	6	6	6
O35658	C1qbp	Complement component 1 Q subcomponent-binding protein, mitochondrial	TREM2_KO_Tau vs WT_Tau	-0.524257	0.391421	-1.33937	20	0.195474	0.374175	NA	0.298611	0.298611	8.33687e+07	6.40796e+07	9.39359e+07	8.96767e+07	11	12	11	11	6	6	6	6
O35671	Itgb1bp1	Integrin beta-1-binding protein 1	WT_Tau vs WT	2.26451	NA	NA	NA	0.05	0.1	oneConditionMissing	0.958333	0	288954	1	3177.23	369629	2	0	1	1	4	0	2	1
O35671	Itgb1bp1	Integrin beta-1-binding protein 1	TREM2_KO_Tau vs TREM2_KO	-5.98636	NA	NA	NA	0.00625	0.0125	oneConditionMissing	0.916667	0	288954	1	3177.23	369629	2	0	1	1	4	0	2	1
O35671	Itgb1bp1	Integrin beta-1-binding protein 1	TREM2_KO vs WT	2.14729	NA	NA	NA	0.00625	0.0125	oneConditionMissing	0.916667	0	288954	1	3177.23	369629	2	0	1	1	4	0	2	1
O35671	Itgb1bp1	Integrin beta-1-binding protein 1	TREM2_KO_Tau vs WT_Tau	-6.10359	NA	NA	NA	0.05	0.1	oneConditionMissing	0.958333	0	288954	1	3177.23	369629	2	0	1	1	4	0	2	1
O35678	Mgll	Monoglyceride lipase	WT_Tau vs WT	-0.88693	0.255264	-3.47455	20	0.00239191	0.0124278	NA	0.311111	0.311111	3.89395e+07	2.51707e+07	8.46276e+07	4.54633e+07	13	12	21	16	6	6	6	6
O35678	Mgll	Monoglyceride lipase	TREM2_KO_Tau vs TREM2_KO	-0.511664	0.255264	-2.00445	20	0.0587511	0.123494	NA	0.461111	0.461111	3.89395e+07	2.51707e+07	8.46276e+07	4.54633e+07	13	12	21	16	6	6	6	6
O35678	Mgll	Monoglyceride lipase	TREM2_KO vs WT	-1.49245	0.255264	-5.84667	20	1.0156e-05	0.000174866	NA	0.338889	0.338889	3.89395e+07	2.51707e+07	8.46276e+07	4.54633e+07	13	12	21	16	6	6	6	6
O35678	Mgll	Monoglyceride lipase	TREM2_KO_Tau vs WT_Tau	-1.11718	0.255264	-4.37656	20	0.000291748	0.00286477	NA	0.433333	0.433333	3.89395e+07	2.51707e+07	8.46276e+07	4.54633e+07	13	12	21	16	6	6	6	6
O35680	Mrps12	28S ribosomal protein S12, mitochondrial	WT_Tau vs WT	2.09367	0.567687	3.68807	1	0.168563	0.303264	NA	0.75	0	1	1	681208	1.02652e+06	0	0	2	1	0	0	2	1
O35680	Mrps12	28S ribosomal protein S12, mitochondrial	TREM2_KO vs WT	-6.39465	NA	NA	NA	0.0125	0.025	oneConditionMissing	0.833333	0	1	1	681208	1.02652e+06	0	0	2	1	0	0	2	1
O35680	Mrps12	28S ribosomal protein S12, mitochondrial	TREM2_KO_Tau vs WT_Tau	-6.58988	NA	NA	NA	0.05	0.1	oneConditionMissing	0.916667	0	1	1	681208	1.02652e+06	0	0	2	1	0	0	2	1
O35682	Myadm	Myeloid-associated differentiation marker	WT_Tau vs WT	1.79684	0.619573	2.90013	19	0.00917606	0.0347589	NA	0.208333	0.125	7.05313e+06	1.32002e+07	2.12368e+06	9.13711e+06	2	2	2	2	6	6	5	6
O35682	Myadm	Myeloid-associated differentiation marker	TREM2_KO_Tau vs TREM2_KO	1.25835	0.59074	2.13013	19	0.0464501	0.102062	NA	0.166667	0.166667	7.05313e+06	1.32002e+07	2.12368e+06	9.13711e+06	2	2	2	2	6	6	5	6
O35682	Myadm	Myeloid-associated differentiation marker	TREM2_KO vs WT	1.30671	0.619573	2.10905	19	0.0484374	0.138213	NA	0.291667	0.208333	7.05313e+06	1.32002e+07	2.12368e+06	9.13711e+06	2	2	2	2	6	6	5	6
O35682	Myadm	Myeloid-associated differentiation marker	TREM2_KO_Tau vs WT_Tau	0.768222	0.59074	1.30044	19	0.209004	0.391717	NA	0.0833333	0.0833333	7.05313e+06	1.32002e+07	2.12368e+06	9.13711e+06	2	2	2	2	6	6	5	6
O35683	Ndufa1	NADH dehydrogenase [ubiquinone] 1 alpha subcomplex subunit 1	WT_Tau vs WT	-2.29352	0.881689	-2.60128	5	0.0481749	0.121282	NA	0.583333	0	626530	197011	1.68446e+06	1.53431e+06	1	1	1	1	2	2	1	4
O35683	Ndufa1	NADH dehydrogenase [ubiquinone] 1 alpha subcomplex subunit 1	TREM2_KO_Tau vs TREM2_KO	-1.67497	0.788607	-2.12397	5	0.087067	0.169942	NA	0.666667	0	626530	197011	1.68446e+06	1.53431e+06	1	1	1	1	2	2	1	4
O35683	Ndufa1	NADH dehydrogenase [ubiquinone] 1 alpha subcomplex subunit 1	TREM2_KO vs WT	-2.54907	0.965842	-2.63922	5	0.0460195	0.132673	NA	0.75	0	626530	197011	1.68446e+06	1.53431e+06	1	1	1	1	2	2	1	4
O35683	Ndufa1	NADH dehydrogenase [ubiquinone] 1 alpha subcomplex subunit 1	TREM2_KO_Tau vs WT_Tau	-1.93052	0.682954	-2.82672	5	0.0368162	0.11532	NA	0.5	0	626530	197011	1.68446e+06	1.53431e+06	1	1	1	1	2	2	1	4
O35685	Nudc	Nuclear migration protein nudC	WT_Tau vs WT	-0.416657	0.402612	-1.03489	20	0.313074	0.475255	NA	0.525	0.525	7.0075e+07	4.92879e+07	3.16574e+07	2.98829e+07	19	19	17	20	6	6	6	6
O35685	Nudc	Nuclear migration protein nudC	TREM2_KO_Tau vs TREM2_KO	0.0244299	0.402612	0.0606785	20	0.952218	0.97171	NA	0.408333	0.408333	7.0075e+07	4.92879e+07	3.16574e+07	2.98829e+07	19	19	17	20	6	6	6	6
O35685	Nudc	Nuclear migration protein nudC	TREM2_KO vs WT	0.679938	0.402612	1.68882	20	0.106786	0.247866	NA	0.4625	0.4625	7.0075e+07	4.92879e+07	3.16574e+07	2.98829e+07	19	19	17	20	6	6	6	6
O35685	Nudc	Nuclear migration protein nudC	TREM2_KO_Tau vs WT_Tau	1.12103	0.402612	2.78438	20	0.0114453	0.0482704	NA	0.470833	0.470833	7.0075e+07	4.92879e+07	3.16574e+07	2.98829e+07	19	19	17	20	6	6	6	6
O35691	Pnn	Pinin	WT_Tau vs WT	-0.743681	0.435526	-1.70755	20	0.103198	0.212487	NA	0.551282	0.551282	3.50232e+07	2.04388e+07	1.79807e+07	9.52248e+06	17	16	13	13	6	6	6	6
O35691	Pnn	Pinin	TREM2_KO_Tau vs TREM2_KO	-0.326512	0.435526	-0.749697	20	0.462166	0.599921	NA	0.467949	0.467949	3.50232e+07	2.04388e+07	1.79807e+07	9.52248e+06	17	16	13	13	6	6	6	6
O35691	Pnn	Pinin	TREM2_KO vs WT	0.327031	0.435526	0.750888	20	0.461464	0.656567	NA	0.467949	0.467949	3.50232e+07	2.04388e+07	1.79807e+07	9.52248e+06	17	16	13	13	6	6	6	6
O35691	Pnn	Pinin	TREM2_KO_Tau vs WT_Tau	0.7442	0.435526	1.70874	20	0.102973	0.240687	NA	0.551282	0.551282	3.50232e+07	2.04388e+07	1.79807e+07	9.52248e+06	17	16	13	13	6	6	6	6
O35704	Sptlc1	Serine palmitoyltransferase 1	WT_Tau vs WT	1.4087	0.471419	2.98821	19	0.00755634	0.0302171	NA	0.598485	0.515152	3.80608e+06	3.20005e+07	2.7407e+06	1.61033e+07	6	11	10	13	6	6	5	6
O35704	Sptlc1	Serine palmitoyltransferase 1	TREM2_KO_Tau vs TREM2_KO	1.65935	0.44948	3.69172	19	0.00154871	0.00610385	NA	0.590909	0.590909	3.80608e+06	3.20005e+07	2.7407e+06	1.61033e+07	6	11	10	13	6	6	5	6
O35704	Sptlc1	Serine palmitoyltransferase 1	TREM2_KO vs WT	-0.259647	0.471419	-0.550778	19	0.588204	0.755178	NA	0.75	0.666667	3.80608e+06	3.20005e+07	2.7407e+06	1.61033e+07	6	11	10	13	6	6	5	6
O35704	Sptlc1	Serine palmitoyltransferase 1	TREM2_KO_Tau vs WT_Tau	-0.00899258	0.44948	-0.0200066	19	0.984247	0.991272	NA	0.439394	0.439394	3.80608e+06	3.20005e+07	2.7407e+06	1.61033e+07	6	11	10	13	6	6	5	6
O35711	Ppfibp2	Liprin-beta-2	WT_Tau vs WT	1.48582	1.04911	1.41627	7	0.199622	0.34281	NA	0.928571	0.261905	28082.6	3.51695e+06	1.12929e+06	1.86034e+06	1	10	3	8	1	6	4	4
O35711	Ppfibp2	Liprin-beta-2	TREM2_KO_Tau vs TREM2_KO	2.29961	NA	NA	NA	0.000833333	0.00166667	oneConditionMissing	0.761905	0.261905	28082.6	3.51695e+06	1.12929e+06	1.86034e+06	1	10	3	8	1	6	4	4
O35711	Ppfibp2	Liprin-beta-2	TREM2_KO vs WT	-1.75877	NA	NA	NA	0.00416667	0.00833333	oneConditionMissing	0.97619	0.142857	28082.6	3.51695e+06	1.12929e+06	1.86034e+06	1	10	3	8	1	6	4	4
O35711	Ppfibp2	Liprin-beta-2	TREM2_KO_Tau vs WT_Tau	0.465864	0.856593	0.543857	7	0.603422	0.768435	NA	0.714286	0.380952	28082.6	3.51695e+06	1.12929e+06	1.86034e+06	1	10	3	8	1	6	4	4
O35737	Hnrnph1	Heterogeneous nuclear ribonucleoprotein H	WT_Tau vs WT	-0.50127	0.162453	-3.08563	20	0.00583181	0.0245485	NA	0.395833	0.395833	3.85327e+08	3.68752e+08	2.5941e+08	2.13739e+08	23	23	21	23	6	6	6	6
O35737	Hnrnph1	Heterogeneous nuclear ribonucleoprotein H	TREM2_KO_Tau vs TREM2_KO	0.337348	0.162453	2.07659	20	0.0509432	0.109772	NA	0.347222	0.347222	3.85327e+08	3.68752e+08	2.5941e+08	2.13739e+08	23	23	21	23	6	6	6	6
O35737	Hnrnph1	Heterogeneous nuclear ribonucleoprotein H	TREM2_KO vs WT	-0.0126269	0.162453	-0.0777267	20	0.938818	0.978233	NA	0.347222	0.347222	3.85327e+08	3.68752e+08	2.5941e+08	2.13739e+08	23	23	21	23	6	6	6	6
O35737	Hnrnph1	Heterogeneous nuclear ribonucleoprotein H	TREM2_KO_Tau vs WT_Tau	0.825991	0.162453	5.08448	20	5.6616e-05	0.00078575	NA	0.395833	0.395833	3.85327e+08	3.68752e+08	2.5941e+08	2.13739e+08	23	23	21	23	6	6	6	6
O35744	Chil3	Chitinase-like protein 3	WT_Tau vs WT	-0.971734	0.226162	-4.29662	20	0.000351626	0.00276876	NA	0.358696	0.358696	5.42824e+08	9.46107e+07	3.70935e+08	2.54032e+08	33	19	27	27	6	6	6	6
O35744	Chil3	Chitinase-like protein 3	TREM2_KO_Tau vs TREM2_KO	-3.31744	0.226162	-14.6684	20	3.63154e-12	3.1936e-10	NA	0.358696	0.358696	5.42824e+08	9.46107e+07	3.70935e+08	2.54032e+08	33	19	27	27	6	6	6	6
O35744	Chil3	Chitinase-like protein 3	TREM2_KO vs WT	0.617732	0.226162	2.73137	20	0.0128625	0.0518076	NA	0.231884	0.231884	5.42824e+08	9.46107e+07	3.70935e+08	2.54032e+08	33	19	27	27	6	6	6	6
O35744	Chil3	Chitinase-like protein 3	TREM2_KO_Tau vs WT_Tau	-1.72798	0.226162	-7.64044	20	2.3544e-07	8.99569e-06	NA	0.485507	0.485507	5.42824e+08	9.46107e+07	3.70935e+08	2.54032e+08	33	19	27	27	6	6	6	6
O35841	Api5	Apoptosis inhibitor 5	WT_Tau vs WT	-0.00524956	0.513134	-0.0102304	17	0.991957	0.99463	NA	0.766667	0.6	1.58137e+07	1.71595e+07	2.18441e+07	2.31289e+07	5	16	10	10	5	6	6	6
O35841	Api5	Apoptosis inhibitor 5	TREM2_KO_Tau vs TREM2_KO	1.37739	0.481363	2.86144	17	0.0108098	0.0308409	NA	0.641667	0.558333	1.58137e+07	1.71595e+07	2.18441e+07	2.31289e+07	5	16	10	10	5	6	6	6
O35841	Api5	Apoptosis inhibitor 5	TREM2_KO vs WT	-0.0137828	0.533265	-0.025846	17	0.979681	0.990901	NA	0.816667	0.566667	1.58137e+07	1.71595e+07	2.18441e+07	2.31289e+07	5	16	10	10	5	6	6	6
O35841	Api5	Apoptosis inhibitor 5	TREM2_KO_Tau vs WT_Tau	1.36886	0.458961	2.98251	17	0.00836055	0.0379123	NA	0.591667	0.591667	1.58137e+07	1.71595e+07	2.18441e+07	2.31289e+07	5	16	10	10	5	6	6	6
O35855	Bcat2	Branched-chain-amino-acid aminotransferase, mitochondrial	WT_Tau vs WT	0.609097	0.258704	2.35442	20	0.0288831	0.0833719	NA	0.279167	0.279167	8.94812e+07	1.24319e+08	1.12921e+08	1.18883e+08	18	18	22	23	6	6	6	6
O35855	Bcat2	Branched-chain-amino-acid aminotransferase, mitochondrial	TREM2_KO_Tau vs TREM2_KO	0.519901	0.258704	2.00963	20	0.0581557	0.122517	NA	0.3625	0.3625	8.94812e+07	1.24319e+08	1.12921e+08	1.18883e+08	18	18	22	23	6	6	6	6
O35855	Bcat2	Branched-chain-amino-acid aminotransferase, mitochondrial	TREM2_KO vs WT	-0.61979	0.258704	-2.39575	20	0.0264848	0.0882259	NA	0.358333	0.358333	8.94812e+07	1.24319e+08	1.12921e+08	1.18883e+08	18	18	22	23	6	6	6	6
O35855	Bcat2	Branched-chain-amino-acid aminotransferase, mitochondrial	TREM2_KO_Tau vs WT_Tau	-0.708987	0.258704	-2.74053	20	0.0126062	0.0515331	NA	0.283333	0.283333	8.94812e+07	1.24319e+08	1.12921e+08	1.18883e+08	18	18	22	23	6	6	6	6
O35857	Timm44	Mitochondrial import inner membrane translocase subunit TIM44	WT_Tau vs WT	1.39344	0.3885	3.58671	20	0.00184439	0.0101442	NA	0.607843	0.607843	1.22819e+07	1.44111e+07	5.27429e+06	1.80957e+07	15	14	15	18	6	6	6	6
O35857	Timm44	Mitochondrial import inner membrane translocase subunit TIM44	TREM2_KO_Tau vs TREM2_KO	0.60233	0.3885	1.5504	20	0.136726	0.240069	NA	0.578431	0.578431	1.22819e+07	1.44111e+07	5.27429e+06	1.80957e+07	15	14	15	18	6	6	6	6
O35857	Timm44	Mitochondrial import inner membrane translocase subunit TIM44	TREM2_KO vs WT	0.597623	0.3885	1.53828	20	0.139651	0.300156	NA	0.681373	0.681373	1.22819e+07	1.44111e+07	5.27429e+06	1.80957e+07	15	14	15	18	6	6	6	6
O35857	Timm44	Mitochondrial import inner membrane translocase subunit TIM44	TREM2_KO_Tau vs WT_Tau	-0.193485	0.3885	-0.498031	20	0.623894	0.784568	NA	0.504902	0.504902	1.22819e+07	1.44111e+07	5.27429e+06	1.80957e+07	15	14	15	18	6	6	6	6
O35864	Cops5	COP9 signalosome complex subunit 5	WT_Tau vs WT	-0.46796	0.407736	-1.1477	20	0.264636	0.422932	NA	0.464286	0.464286	2.91054e+07	1.53512e+07	2.42708e+07	2.1027e+07	16	12	14	13	6	6	6	6
O35864	Cops5	COP9 signalosome complex subunit 5	TREM2_KO_Tau vs TREM2_KO	-0.847855	0.407736	-2.07942	20	0.0506566	0.109346	NA	0.422619	0.422619	2.91054e+07	1.53512e+07	2.42708e+07	2.1027e+07	16	12	14	13	6	6	6	6
O35864	Cops5	COP9 signalosome complex subunit 5	TREM2_KO vs WT	0.173974	0.407736	0.426684	20	0.674168	0.817187	NA	0.404762	0.404762	2.91054e+07	1.53512e+07	2.42708e+07	2.1027e+07	16	12	14	13	6	6	6	6
O35864	Cops5	COP9 signalosome complex subunit 5	TREM2_KO_Tau vs WT_Tau	-0.205921	0.407736	-0.505034	20	0.619055	0.781975	NA	0.482143	0.482143	2.91054e+07	1.53512e+07	2.42708e+07	2.1027e+07	16	12	14	13	6	6	6	6
O35887	Calu	Calumenin	WT_Tau vs WT	-0.0111243	0.208903	-0.0532513	20	0.95806	0.978086	NA	0.347222	0.347222	7.89111e+07	7.11131e+07	1.6716e+08	1.61154e+08	18	19	24	25	6	6	6	6
O35887	Calu	Calumenin	TREM2_KO_Tau vs TREM2_KO	0.0844865	0.208903	0.40443	20	0.690189	0.790717	NA	0.555556	0.555556	7.89111e+07	7.11131e+07	1.6716e+08	1.61154e+08	18	19	24	25	6	6	6	6
O35887	Calu	Calumenin	TREM2_KO vs WT	-1.73397	0.208903	-8.30038	20	6.565e-08	3.12788e-06	NA	0.465278	0.465278	7.89111e+07	7.11131e+07	1.6716e+08	1.61154e+08	18	19	24	25	6	6	6	6
O35887	Calu	Calumenin	TREM2_KO_Tau vs WT_Tau	-1.63836	0.208903	-7.8427	20	1.58203e-07	6.6934e-06	NA	0.4375	0.4375	7.89111e+07	7.11131e+07	1.6716e+08	1.61154e+08	18	19	24	25	6	6	6	6
O35892	Sp100	Nuclear autoantigen Sp-100	WT_Tau vs WT	4.04958	0.218613	18.524	20	4.64073e-14	1.41658e-11	NA	0.577778	0.577778	7.05913e+07	1.53937e+08	4.85756e+06	8.57293e+07	17	26	7	22	6	6	6	6
O35892	Sp100	Nuclear autoantigen Sp-100	TREM2_KO_Tau vs TREM2_KO	2.10565	0.218613	9.63188	20	5.922e-09	1.53847e-07	NA	0.3	0.3	7.05913e+07	1.53937e+08	4.85756e+06	8.57293e+07	17	26	7	22	6	6	6	6
O35892	Sp100	Nuclear autoantigen Sp-100	TREM2_KO vs WT	3.07403	0.218613	14.0615	20	7.87304e-12	2.19294e-09	NA	0.655556	0.655556	7.05913e+07	1.53937e+08	4.85756e+06	8.57293e+07	17	26	7	22	6	6	6	6
O35892	Sp100	Nuclear autoantigen Sp-100	TREM2_KO_Tau vs WT_Tau	1.13011	0.218613	5.16944	20	4.66156e-05	0.000676276	NA	0.222222	0.222222	7.05913e+07	1.53937e+08	4.85756e+06	8.57293e+07	17	26	7	22	6	6	6	6
O35900	Lsm2	U6 snRNA-associated Sm-like protein LSm2	WT_Tau vs WT	-0.325319	0.186177	-1.74736	20	0.0959126	0.201565	NA	0.302083	0.302083	2.53183e+07	2.30066e+07	2.38383e+07	2.0468e+07	8	8	8	7	6	6	6	6
O35900	Lsm2	U6 snRNA-associated Sm-like protein LSm2	TREM2_KO_Tau vs TREM2_KO	-0.12602	0.186177	-0.676884	20	0.506234	0.63737	NA	0.229167	0.229167	2.53183e+07	2.30066e+07	2.38383e+07	2.0468e+07	8	8	8	7	6	6	6	6
O35900	Lsm2	U6 snRNA-associated Sm-like protein LSm2	TREM2_KO vs WT	0.0394098	0.186177	0.211679	20	0.834499	0.919565	NA	0.25	0.25	2.53183e+07	2.30066e+07	2.38383e+07	2.0468e+07	8	8	8	7	6	6	6	6
O35900	Lsm2	U6 snRNA-associated Sm-like protein LSm2	TREM2_KO_Tau vs WT_Tau	0.238708	0.186177	1.28216	20	0.21445	0.398442	NA	0.28125	0.28125	2.53183e+07	2.30066e+07	2.38383e+07	2.0468e+07	8	8	8	7	6	6	6	6
O35904	Pik3cd	Phosphatidylinositol 4,5-bisphosphate 3-kinase catalytic subunit delta isoform	TREM2_KO_Tau vs TREM2_KO	0.0256496	0.315085	0.0814053	2	0.942533	0.96396	NA	0.666667	0	75433.4	251952	1	1	2	4	0	0	1	5	0	0
O35904	Pik3cd	Phosphatidylinositol 4,5-bisphosphate 3-kinase catalytic subunit delta isoform	TREM2_KO vs WT	5.34696	NA	NA	NA	0.025	0.05	oneConditionMissing	0.916667	0	75433.4	251952	1	1	2	4	0	0	1	5	0	0
O35904	Pik3cd	Phosphatidylinositol 4,5-bisphosphate 3-kinase catalytic subunit delta isoform	TREM2_KO_Tau vs WT_Tau	5.92112	NA	NA	NA	0.0025	0.005	oneConditionMissing	0.75	0	75433.4	251952	1	1	2	4	0	0	1	5	0	0
O35954	Pitpnm1	Membrane-associated phosphatidylinositol transfer protein 1	WT_Tau vs WT	0.979563	0.598974	1.6354	18	0.119331	0.235257	NA	0.760417	0.677083	2.79429e+06	5.94435e+06	1.61098e+06	5.20046e+06	6	17	6	13	5	6	5	6
O35954	Pitpnm1	Membrane-associated phosphatidylinositol transfer protein 1	TREM2_KO_Tau vs TREM2_KO	1.19121	0.598974	1.98876	18	0.0621488	0.129164	NA	0.65625	0.572917	2.79429e+06	5.94435e+06	1.61098e+06	5.20046e+06	6	17	6	13	5	6	5	6
O35954	Pitpnm1	Membrane-associated phosphatidylinositol transfer protein 1	TREM2_KO vs WT	0.622031	0.625608	0.994283	18	0.333264	0.535381	NA	0.802083	0.635417	2.79429e+06	5.94435e+06	1.61098e+06	5.20046e+06	6	17	6	13	5	6	5	6
O35954	Pitpnm1	Membrane-associated phosphatidylinositol transfer protein 1	TREM2_KO_Tau vs WT_Tau	0.833683	0.571099	1.45979	18	0.161582	0.3287	NA	0.614583	0.614583	2.79429e+06	5.94435e+06	1.61098e+06	5.20046e+06	6	17	6	13	5	6	5	6
O35955	Psmb10	Proteasome subunit beta type-10	WT_Tau vs WT	1.89108	0.22492	8.40778	20	5.36216e-08	1.88862e-06	NA	0.453125	0.453125	4.51036e+07	3.84508e+07	2.48953e+07	5.96963e+07	16	18	13	15	6	6	6	6
O35955	Psmb10	Proteasome subunit beta type-10	TREM2_KO_Tau vs TREM2_KO	0.0280157	0.22492	0.124559	20	0.902116	0.936911	NA	0.453125	0.453125	4.51036e+07	3.84508e+07	2.48953e+07	5.96963e+07	16	18	13	15	6	6	6	6
O35955	Psmb10	Proteasome subunit beta type-10	TREM2_KO vs WT	1.07699	0.22492	4.78832	20	0.000111991	0.00126725	NA	0.526042	0.526042	4.51036e+07	3.84508e+07	2.48953e+07	5.96963e+07	16	18	13	15	6	6	6	6
O35955	Psmb10	Proteasome subunit beta type-10	TREM2_KO_Tau vs WT_Tau	-0.786071	0.22492	-3.49489	20	0.00228195	0.0144361	NA	0.380208	0.380208	4.51036e+07	3.84508e+07	2.48953e+07	5.96963e+07	16	18	13	15	6	6	6	6
O35969	Gamt	Guanidinoacetate N-methyltransferase	WT_Tau vs WT	-1.4886	NA	NA	NA	0.00625	0.0125	oneConditionMissing	0.895833	0.229167	1.62592e+07	2.7747e+06	4.82988e+06	211844	7	3	2	1	6	5	4	1
O35969	Gamt	Guanidinoacetate N-methyltransferase	TREM2_KO_Tau vs TREM2_KO	-1.60713	0.235062	-6.83703	12	1.80519e-05	0.000134532	NA	0.541667	0.458333	1.62592e+07	2.7747e+06	4.82988e+06	211844	7	3	2	1	6	5	4	1
O35969	Gamt	Guanidinoacetate N-methyltransferase	TREM2_KO vs WT	1.38648	0.250577	5.53313	12	0.000129212	0.00141785	NA	0.541667	0.375	1.62592e+07	2.7747e+06	4.82988e+06	211844	7	3	2	1	6	5	4	1
O35969	Gamt	Guanidinoacetate N-methyltransferase	TREM2_KO_Tau vs WT_Tau	1.22472	NA	NA	NA	0.00333333	0.00666667	oneConditionMissing	0.895833	0.3125	1.62592e+07	2.7747e+06	4.82988e+06	211844	7	3	2	1	6	5	4	1
O35972	Mrpl23	39S ribosomal protein L23, mitochondrial	WT_Tau vs WT	1.25993	0.511156	2.46486	19	0.0234081	0.0708041	NA	0.383333	0.3	2.41322e+06	7.26266e+06	3.8496e+06	7.02092e+06	3	5	5	5	6	6	5	6
O35972	Mrpl23	39S ribosomal protein L23, mitochondrial	TREM2_KO_Tau vs TREM2_KO	1.65189	0.487368	3.38941	19	0.00307727	0.0108138	NA	0.466667	0.466667	2.41322e+06	7.26266e+06	3.8496e+06	7.02092e+06	3	5	5	5	6	6	5	6
O35972	Mrpl23	39S ribosomal protein L23, mitochondrial	TREM2_KO vs WT	-0.300667	0.511156	-0.58821	19	0.563319	0.734343	NA	0.566667	0.483333	2.41322e+06	7.26266e+06	3.8496e+06	7.02092e+06	3	5	5	5	6	6	5	6
O35972	Mrpl23	39S ribosomal protein L23, mitochondrial	TREM2_KO_Tau vs WT_Tau	0.0912963	0.487368	0.187325	19	0.853392	0.924695	NA	0.283333	0.283333	2.41322e+06	7.26266e+06	3.8496e+06	7.02092e+06	3	5	5	5	6	6	5	6
O54734	Ddost	Dolichyl-diphosphooligosaccharide--protein glycosyltransferase 48 kDa subunit	WT_Tau vs WT	0.304427	0.188647	1.61374	20	0.122252	0.239471	NA	0.161111	0.161111	1.05102e+08	1.25916e+08	1.29571e+08	1.66291e+08	13	14	14	15	6	6	6	6
O54734	Ddost	Dolichyl-diphosphooligosaccharide--protein glycosyltransferase 48 kDa subunit	TREM2_KO_Tau vs TREM2_KO	0.211015	0.188647	1.11857	20	0.276579	0.414083	NA	0.277778	0.277778	1.05102e+08	1.25916e+08	1.29571e+08	1.66291e+08	13	14	14	15	6	6	6	6
O54734	Ddost	Dolichyl-diphosphooligosaccharide--protein glycosyltransferase 48 kDa subunit	TREM2_KO vs WT	-0.49289	0.188647	-2.61276	20	0.0166604	0.0631701	NA	0.255556	0.255556	1.05102e+08	1.25916e+08	1.29571e+08	1.66291e+08	13	14	14	15	6	6	6	6
O54734	Ddost	Dolichyl-diphosphooligosaccharide--protein glycosyltransferase 48 kDa subunit	TREM2_KO_Tau vs WT_Tau	-0.586302	0.188647	-3.10792	20	0.00554434	0.0283385	NA	0.183333	0.183333	1.05102e+08	1.25916e+08	1.29571e+08	1.66291e+08	13	14	14	15	6	6	6	6
O54774	Ap3d1	AP-3 complex subunit delta-1	WT_Tau vs WT	0.723755	0.607563	1.19124	19	0.248227	0.403755	NA	0.765873	0.68254	2.31045e+07	1.73178e+07	3.92217e+06	6.6705e+06	22	27	11	16	6	6	6	5
O54774	Ap3d1	AP-3 complex subunit delta-1	TREM2_KO_Tau vs TREM2_KO	-0.411998	0.579288	-0.711214	19	0.485592	0.617707	NA	0.511905	0.511905	2.31045e+07	1.73178e+07	3.92217e+06	6.6705e+06	22	27	11	16	6	6	6	5
O54774	Ap3d1	AP-3 complex subunit delta-1	TREM2_KO vs WT	2.22523	0.579288	3.84132	19	0.00110086	0.00780084	NA	0.646825	0.646825	2.31045e+07	1.73178e+07	3.92217e+06	6.6705e+06	22	27	11	16	6	6	6	5
O54774	Ap3d1	AP-3 complex subunit delta-1	TREM2_KO_Tau vs WT_Tau	1.08948	0.607563	1.7932	19	0.0888754	0.21707	NA	0.630952	0.547619	2.31045e+07	1.73178e+07	3.92217e+06	6.6705e+06	22	27	11	16	6	6	6	5
O54782	Man2b2	Epididymis-specific alpha-mannosidase	WT_Tau vs WT	-0.341024	0.154614	-2.20565	20	0.039274	0.104474	NA	0.380682	0.380682	4.15703e+08	9.18827e+07	2.83059e+08	2.13097e+08	44	27	42	39	6	6	6	6
O54782	Man2b2	Epididymis-specific alpha-mannosidase	TREM2_KO_Tau vs TREM2_KO	-2.93926	0.154614	-19.0103	20	2.84217e-14	6.26388e-12	NA	0.414773	0.414773	4.15703e+08	9.18827e+07	2.83059e+08	2.13097e+08	44	27	42	39	6	6	6	6
O54782	Man2b2	Epididymis-specific alpha-mannosidase	TREM2_KO vs WT	0.881013	0.154614	5.69814	20	1.41265e-05	0.000223371	NA	0.3125	0.3125	4.15703e+08	9.18827e+07	2.83059e+08	2.13097e+08	44	27	42	39	6	6	6	6
O54782	Man2b2	Epididymis-specific alpha-mannosidase	TREM2_KO_Tau vs WT_Tau	-1.71723	0.154614	-11.1065	20	5.26803e-10	9.68063e-08	NA	0.482955	0.482955	4.15703e+08	9.18827e+07	2.83059e+08	2.13097e+08	44	27	42	39	6	6	6	6
O54784	Dapk3	Death-associated protein kinase 3	WT_Tau vs WT	7.22973	NA	NA	NA	0.00416667	0.00833333	oneConditionMissing	0.861111	0.194444	1	597223	1	3.93589e+06	0	3	0	3	0	5	0	4
O54784	Dapk3	Death-associated protein kinase 3	TREM2_KO_Tau vs TREM2_KO	6.33201	NA	NA	NA	0.00333333	0.00666667	oneConditionMissing	0.861111	0.277778	1	597223	1	3.93589e+06	0	3	0	3	0	5	0	4
O54784	Dapk3	Death-associated protein kinase 3	TREM2_KO_Tau vs WT_Tau	-2.61748	0.857205	-3.0535	7	0.0184919	0.0686816	NA	0.722222	0.472222	1	597223	1	3.93589e+06	0	3	0	3	0	5	0	4
O54786	Dffa	DNA fragmentation factor subunit alpha	WT_Tau vs WT	-0.361871	0.64391	-0.56199	16	0.581911	0.718416	NA	0.638889	0.388889	2.27846e+06	1.19604e+06	5.39938e+06	1.32776e+06	3	2	4	3	6	5	5	5
O54786	Dffa	DNA fragmentation factor subunit alpha	TREM2_KO_Tau vs TREM2_KO	-0.696385	0.581239	-1.1981	16	0.248323	0.381217	NA	0.611111	0.527778	2.27846e+06	1.19604e+06	5.39938e+06	1.32776e+06	3	2	4	3	6	5	5	5
O54786	Dffa	DNA fragmentation factor subunit alpha	TREM2_KO vs WT	0.280796	0.619603	0.453188	16	0.656499	0.803917	NA	0.583333	0.416667	2.27846e+06	1.19604e+06	5.39938e+06	1.32776e+06	3	2	4	3	6	5	5	5
O54786	Dffa	DNA fragmentation factor subunit alpha	TREM2_KO_Tau vs WT_Tau	-0.0537174	0.607084	-0.0884843	16	0.93059	0.963032	NA	0.666667	0.5	2.27846e+06	1.19604e+06	5.39938e+06	1.32776e+06	3	2	4	3	6	5	5	5
O54790	Mafg	Transcription factor MafG	WT_Tau vs WT	3.25557	7.56864	0.43014	1	0.741395	0.838447	NA	0.75	0	1	1	2.50559e+07	1.16445e+07	0	0	1	2	0	0	2	2
O54790	Mafg	Transcription factor MafG	TREM2_KO vs WT	-8.11095	NA	NA	NA	0.025	0.05	oneConditionMissing	0.833333	0	1	1	2.50559e+07	1.16445e+07	0	0	1	2	0	0	2	2
O54790	Mafg	Transcription factor MafG	TREM2_KO_Tau vs WT_Tau	-7.74614	NA	NA	NA	0.0125	0.025	oneConditionMissing	0.916667	0	1	1	2.50559e+07	1.16445e+07	0	0	1	2	0	0	2	2
O54824	Il16	Pro-interleukin-16	WT_Tau vs WT	-1.44715	0.492896	-2.93602	20	0.0081689	0.0319005	NA	0.519608	0.519608	1.28579e+07	6.93697e+07	2.41073e+07	4.39217e+07	16	16	19	14	6	6	6	6
O54824	Il16	Pro-interleukin-16	TREM2_KO_Tau vs TREM2_KO	0.433005	0.492896	0.878491	20	0.390109	0.531101	NA	0.553922	0.553922	1.28579e+07	6.93697e+07	2.41073e+07	4.39217e+07	16	16	19	14	6	6	6	6
O54824	Il16	Pro-interleukin-16	TREM2_KO vs WT	-1.06964	0.492896	-2.17011	20	0.0422164	0.123978	NA	0.504902	0.504902	1.28579e+07	6.93697e+07	2.41073e+07	4.39217e+07	16	16	19	14	6	6	6	6
O54824	Il16	Pro-interleukin-16	TREM2_KO_Tau vs WT_Tau	0.810519	0.492896	1.6444	20	0.115721	0.261763	NA	0.568627	0.568627	1.28579e+07	6.93697e+07	2.41073e+07	4.39217e+07	16	16	19	14	6	6	6	6
O54833	Csnk2a2	Casein kinase II subunit alpha'	WT_Tau vs WT	0.498859	0.278908	1.78862	20	0.0888361	0.190408	NA	0.555556	0.555556	8.95298e+06	1.98287e+07	2.47199e+07	1.19281e+07	7	11	5	9	6	6	6	6
O54833	Csnk2a2	Casein kinase II subunit alpha'	TREM2_KO_Tau vs TREM2_KO	0.792195	0.278908	2.84035	20	0.0101115	0.0291644	NA	0.537037	0.537037	8.95298e+06	1.98287e+07	2.47199e+07	1.19281e+07	7	11	5	9	6	6	6	6
O54833	Csnk2a2	Casein kinase II subunit alpha'	TREM2_KO vs WT	0.0202672	0.278908	0.0726664	20	0.942793	0.979078	NA	0.62037	0.62037	8.95298e+06	1.98287e+07	2.47199e+07	1.19281e+07	7	11	5	9	6	6	6	6
O54833	Csnk2a2	Casein kinase II subunit alpha'	TREM2_KO_Tau vs WT_Tau	0.313603	0.278908	1.1244	20	0.274159	0.464434	NA	0.472222	0.472222	8.95298e+06	1.98287e+07	2.47199e+07	1.19281e+07	7	11	5	9	6	6	6	6
O54834	Arhgap6	Rho GTPase-activating protein 6	WT_Tau vs WT	-0.303595	0.169204	-1.79425	12	0.0979872	0.2044	NA	0.722222	0.472222	1.95519e+06	837210	2.27294e+06	1.84138e+06	1	1	6	3	5	2	5	5
O54834	Arhgap6	Rho GTPase-activating protein 6	TREM2_KO_Tau vs TREM2_KO	0.0771401	0.211035	0.365532	12	0.721076	0.81372	NA	0.805556	0.388889	1.95519e+06	837210	2.27294e+06	1.84138e+06	1	1	6	3	5	2	5	5
O54834	Arhgap6	Rho GTPase-activating protein 6	TREM2_KO vs WT	-0.52427	0.159527	-3.28639	12	0.00650265	0.0311456	NA	0.694444	0.527778	1.95519e+06	837210	2.27294e+06	1.84138e+06	1	1	6	3	5	2	5	5
O54834	Arhgap6	Rho GTPase-activating protein 6	TREM2_KO_Tau vs WT_Tau	-0.143535	0.218442	-0.657083	12	0.52353	0.707252	NA	0.833333	0.333333	1.95519e+06	837210	2.27294e+06	1.84138e+06	1	1	6	3	5	2	5	5
O54879	Hmgb3	High mobility group protein B3	WT_Tau vs WT	-0.482179	0.785264	-0.614034	16	0.547825	0.688872	NA	0.833333	0.5	2.80733e+07	4.39631e+07	8.71598e+06	5.50903e+06	5	6	3	2	6	6	6	2
O54879	Hmgb3	High mobility group protein B3	TREM2_KO_Tau vs TREM2_KO	-0.88547	0.555266	-1.59468	16	0.130345	0.230288	NA	0.5	0.5	2.80733e+07	4.39631e+07	8.71598e+06	5.50903e+06	5	6	3	2	6	6	6	2
O54879	Hmgb3	High mobility group protein B3	TREM2_KO vs WT	1.7454	0.555266	3.14335	16	0.00628221	0.0302901	NA	0.604167	0.604167	2.80733e+07	4.39631e+07	8.71598e+06	5.50903e+06	5	6	3	2	6	6	6	2
O54879	Hmgb3	High mobility group protein B3	TREM2_KO_Tau vs WT_Tau	1.3421	0.785264	1.70911	16	0.106751	0.246974	NA	0.729167	0.395833	2.80733e+07	4.39631e+07	8.71598e+06	5.50903e+06	5	6	3	2	6	6	6	2
O54885	Tyrobp	TYRO protein tyrosine kinase-binding protein	WT_Tau vs WT	-0.272125	0.417629	-0.651595	8	0.53293	0.676314	NA	0.666667	0.25	672985	4.22226e+06	2.13732e+06	3.3404e+06	2	3	3	3	2	4	3	4
O54885	Tyrobp	TYRO protein tyrosine kinase-binding protein	TREM2_KO_Tau vs TREM2_KO	0.72744	0.499162	1.45732	8	0.183132	0.302949	NA	0.833333	0.25	672985	4.22226e+06	2.13732e+06	3.3404e+06	2	3	3	3	2	4	3	4
O54885	Tyrobp	TYRO protein tyrosine kinase-binding protein	TREM2_KO vs WT	-1.1392	0.499162	-2.28222	8	0.051891	0.145095	NA	0.805556	0.222222	672985	4.22226e+06	2.13732e+06	3.3404e+06	2	3	3	3	2	4	3	4
O54885	Tyrobp	TYRO protein tyrosine kinase-binding protein	TREM2_KO_Tau vs WT_Tau	-0.139634	0.417629	-0.33435	8	0.746712	0.866497	NA	0.694444	0.277778	672985	4.22226e+06	2.13732e+06	3.3404e+06	2	3	3	3	2	4	3	4
O54901	Cd200	OX-2 membrane glycoprotein	WT_Tau vs WT	5.92605	NA	NA	NA	0.01	0.02	oneConditionMissing	NA	NA	1	45963.8	1	254574	0	1	0	1	0	1	0	5
O54901	Cd200	OX-2 membrane glycoprotein	TREM2_KO_Tau vs WT_Tau	-0.814941	NA	NA	NA	0.01	0.02	oneConditionMissing	NA	NA	1	45963.8	1	254574	0	1	0	1	0	1	0	5
O54910	Nfkbie	NF-kappa-B inhibitor epsilon	WT_Tau vs WT	-0.0156735	1.38889	-0.011285	5	0.991433	0.994534	NA	0.583333	0	10376.1	344750	149083	173178	1	2	1	2	1	4	4	3
O54910	Nfkbie	NF-kappa-B inhibitor epsilon	TREM2_KO_Tau vs TREM2_KO	2.38048	1.75682	1.35499	5	0.233421	0.36456	NA	0.666667	0	10376.1	344750	149083	173178	1	2	1	2	1	4	4	3
O54910	Nfkbie	NF-kappa-B inhibitor epsilon	TREM2_KO vs WT	-2.21126	1.75682	-1.25868	5	0.263717	0.457996	NA	0.666667	0	10376.1	344750	149083	173178	1	2	1	2	1	4	4	3
O54910	Nfkbie	NF-kappa-B inhibitor epsilon	TREM2_KO_Tau vs WT_Tau	0.184885	1.38889	0.133118	5	0.899292	0.94767	NA	0.583333	0	10376.1	344750	149083	173178	1	2	1	2	1	4	4	3
O54916	Reps1	RalBP1-associated Eps domain-containing protein 1	WT_Tau vs WT	-1.57111	NA	NA	NA	0.00833333	0.0166667	oneConditionMissing	0.916667	0	205108	416098	3.49529e+06	128914	2	2	2	2	3	4	3	2
O54916	Reps1	RalBP1-associated Eps domain-containing protein 1	TREM2_KO_Tau vs TREM2_KO	0.48764	0.605273	0.805653	4	0.465609	0.601983	NA	0.5	0	205108	416098	3.49529e+06	128914	2	2	2	2	3	4	3	2
O54916	Reps1	RalBP1-associated Eps domain-containing protein 1	TREM2_KO vs WT	-0.830458	0.855986	-0.970177	4	0.386896	0.582003	NA	0.666667	0	205108	416098	3.49529e+06	128914	2	2	2	2	3	4	3	2
O54916	Reps1	RalBP1-associated Eps domain-containing protein 1	TREM2_KO_Tau vs WT_Tau	0.557871	NA	NA	NA	0.00625	0.0125	oneConditionMissing	0.75	0	205108	416098	3.49529e+06	128914	2	2	2	2	3	4	3	2
O54918	Bcl2l11	Bcl-2-like protein 11	WT_Tau vs WT	-6.17588	NA	NA	NA	0.025	0.05	oneConditionMissing	0.916667	0	1	797215	430245	1	0	1	2	0	0	3	1	0
O54918	Bcl2l11	Bcl-2-like protein 11	TREM2_KO_Tau vs TREM2_KO	6.46952	NA	NA	NA	0.0166667	0.0333333	oneConditionMissing	0.75	0	1	797215	430245	1	0	1	2	0	0	3	1	0
O54918	Bcl2l11	Bcl-2-like protein 11	TREM2_KO vs WT	-6.17588	NA	NA	NA	0.025	0.05	oneConditionMissing	0.916667	0	1	797215	430245	1	0	1	2	0	0	3	1	0
O54918	Bcl2l11	Bcl-2-like protein 11	TREM2_KO_Tau vs WT_Tau	6.46952	NA	NA	NA	0.0166667	0.0333333	oneConditionMissing	0.75	0	1	797215	430245	1	0	1	2	0	0	3	1	0
O54940;Q8BHE3	Bnip2;Atcay	BCL2/adenovirus E1B 19 kDa protein-interacting protein 2;Caytaxin	WT_Tau vs WT	5.27449	NA	NA	NA	0.025	0.05	oneConditionMissing	0.833333	0	1	86286.8	1	64782.5	0	1	0	1	0	2	0	2
O54940;Q8BHE3	Bnip2;Atcay	BCL2/adenovirus E1B 19 kDa protein-interacting protein 2;Caytaxin	TREM2_KO_Tau vs TREM2_KO	5.41096	NA	NA	NA	0.025	0.05	oneConditionMissing	0.833333	0	1	86286.8	1	64782.5	0	1	0	1	0	2	0	2
O54940;Q8BHE3	Bnip2;Atcay	BCL2/adenovirus E1B 19 kDa protein-interacting protein 2;Caytaxin	TREM2_KO_Tau vs WT_Tau	0.441476	0.313709	1.40728	2	0.294633	0.488283	NA	0.666667	0	1	86286.8	1	64782.5	0	1	0	1	0	2	0	2
O54941	Smarce1	SWI/SNF-related matrix-associated actin-dependent regulator of chromatin subfamily E member 1	WT_Tau vs WT	-0.0781436	0.407549	-0.19174	19	0.84998	0.912775	NA	0.638889	0.555556	1.64996e+07	2.01374e+07	1.13228e+07	8.40882e+06	11	12	12	9	6	6	6	6
O54941	Smarce1	SWI/SNF-related matrix-associated actin-dependent regulator of chromatin subfamily E member 1	TREM2_KO_Tau vs TREM2_KO	0.567793	0.388583	1.46119	19	0.160305	0.272644	NA	0.493056	0.493056	1.64996e+07	2.01374e+07	1.13228e+07	8.40882e+06	11	12	12	9	6	6	6	6
O54941	Smarce1	SWI/SNF-related matrix-associated actin-dependent regulator of chromatin subfamily E member 1	TREM2_KO vs WT	0.600344	0.388583	1.54496	19	0.13885	0.298916	NA	0.569444	0.569444	1.64996e+07	2.01374e+07	1.13228e+07	8.40882e+06	11	12	12	9	6	6	6	6
O54941	Smarce1	SWI/SNF-related matrix-associated actin-dependent regulator of chromatin subfamily E member 1	TREM2_KO_Tau vs WT_Tau	1.24628	0.407549	3.05799	19	0.00647301	0.0314601	NA	0.5625	0.479167	1.64996e+07	2.01374e+07	1.13228e+07	8.40882e+06	11	12	12	9	6	6	6	6
O54946	Dnajb6	DnaJ homolog subfamily B member 6	WT_Tau vs WT	5.51897	NA	NA	NA	0.025	0.05	oneConditionMissing	0.916667	0	31143.6	136997	1	108260	1	1	0	1	1	2	0	2
O54946	Dnajb6	DnaJ homolog subfamily B member 6	TREM2_KO_Tau vs TREM2_KO	1.09388	0.614966	1.77877	1	0.326046	0.462965	NA	0.75	0	31143.6	136997	1	108260	1	1	0	1	1	2	0	2
O54946	Dnajb6	DnaJ homolog subfamily B member 6	TREM2_KO vs WT	4.92579	NA	NA	NA	0.05	0.1	oneConditionMissing	0.916667	0	31143.6	136997	1	108260	1	1	0	1	1	2	0	2
O54946	Dnajb6	DnaJ homolog subfamily B member 6	TREM2_KO_Tau vs WT_Tau	-0.678841	0.614966	-1.10387	1	0.468596	0.659486	NA	0.75	0	31143.6	136997	1	108260	1	1	0	1	1	2	0	2
O54950	Prkag1	5'-AMP-activated protein kinase subunit gamma-1	WT_Tau vs WT	0.820903	1.049	0.782557	5	0.469309	0.619265	NA	0.791667	0.208333	330133	5.31696e+06	123319	2.40179e+06	1	2	2	4	1	6	2	4
O54950	Prkag1	5'-AMP-activated protein kinase subunit gamma-1	TREM2_KO_Tau vs TREM2_KO	1.32313	NA	NA	NA	0.00416667	0.00833333	oneConditionMissing	0.875	0.125	330133	5.31696e+06	123319	2.40179e+06	1	2	2	4	1	6	2	4
O54950	Prkag1	5'-AMP-activated protein kinase subunit gamma-1	TREM2_KO vs WT	0.468814	NA	NA	NA	0.0125	0.025	oneConditionMissing	0.958333	0.0416667	330133	5.31696e+06	123319	2.40179e+06	1	2	2	4	1	6	2	4
O54950	Prkag1	5'-AMP-activated protein kinase subunit gamma-1	TREM2_KO_Tau vs WT_Tau	2.72494	0.716604	3.80258	5	0.0125952	0.0515331	NA	0.708333	0.291667	330133	5.31696e+06	123319	2.40179e+06	1	2	2	4	1	6	2	4
O54962	Banf1	Barrier-to-autointegration factor	WT_Tau vs WT	-0.19254	0.245775	-0.783401	20	0.442571	0.596006	NA	0.39881	0.39881	9.15076e+07	3.20569e+07	6.39354e+07	5.94764e+07	11	8	15	12	6	6	6	6
O54962	Banf1	Barrier-to-autointegration factor	TREM2_KO_Tau vs TREM2_KO	-1.40432	0.245775	-5.71384	20	1.36407e-05	0.000107065	NA	0.47619	0.47619	9.15076e+07	3.20569e+07	6.39354e+07	5.94764e+07	11	8	15	12	6	6	6	6
O54962	Banf1	Barrier-to-autointegration factor	TREM2_KO vs WT	0.219933	0.245775	0.894856	20	0.381508	0.577566	NA	0.369048	0.369048	9.15076e+07	3.20569e+07	6.39354e+07	5.94764e+07	11	8	15	12	6	6	6	6
O54962	Banf1	Barrier-to-autointegration factor	TREM2_KO_Tau vs WT_Tau	-0.991844	0.245775	-4.03558	20	0.000647356	0.00531883	NA	0.505952	0.505952	9.15076e+07	3.20569e+07	6.39354e+07	5.94764e+07	11	8	15	12	6	6	6	6
O54965	Rnf13	E3 ubiquitin-protein ligase RNF13	WT_Tau vs WT	0.692184	0.64431	1.0743	20	0.295477	0.457318	NA	0.678571	0.678571	8.36492e+06	1.92668e+06	2.28716e+06	5.18917e+06	7	3	4	6	6	6	6	6
O54965	Rnf13	E3 ubiquitin-protein ligase RNF13	TREM2_KO_Tau vs TREM2_KO	-2.18988	0.64431	-3.3988	20	0.00284922	0.0101725	NA	0.630952	0.630952	8.36492e+06	1.92668e+06	2.28716e+06	5.18917e+06	7	3	4	6	6	6	6	6
O54965	Rnf13	E3 ubiquitin-protein ligase RNF13	TREM2_KO vs WT	1.84045	0.64431	2.85646	20	0.00975589	0.0423574	NA	0.619048	0.619048	8.36492e+06	1.92668e+06	2.28716e+06	5.18917e+06	7	3	4	6	6	6	6	6
O54965	Rnf13	E3 ubiquitin-protein ligase RNF13	TREM2_KO_Tau vs WT_Tau	-1.04162	0.64431	-1.61665	20	0.12162	0.269398	NA	0.690476	0.690476	8.36492e+06	1.92668e+06	2.28716e+06	5.18917e+06	7	3	4	6	6	6	6	6
O54984	Asna1	ATPase Asna1	WT_Tau vs WT	-0.530848	0.11003	-4.82459	20	0.000102982	0.00103066	NA	0.234375	0.234375	1.2394e+08	9.52e+07	1.33008e+08	9.50206e+07	16	17	16	16	6	6	6	6
O54984	Asna1	ATPase Asna1	TREM2_KO_Tau vs TREM2_KO	-0.65959	0.11003	-5.99465	20	7.3292e-06	6.31716e-05	NA	0.145833	0.145833	1.2394e+08	9.52e+07	1.33008e+08	9.50206e+07	16	17	16	16	6	6	6	6
O54984	Asna1	ATPase Asna1	TREM2_KO vs WT	-0.0589969	0.11003	-0.536191	20	0.59774	0.759179	NA	0.15625	0.15625	1.2394e+08	9.52e+07	1.33008e+08	9.50206e+07	16	17	16	16	6	6	6	6
O54984	Asna1	ATPase Asna1	TREM2_KO_Tau vs WT_Tau	-0.187739	0.11003	-1.70626	20	0.103442	0.241052	NA	0.223958	0.223958	1.2394e+08	9.52e+07	1.33008e+08	9.50206e+07	16	17	16	16	6	6	6	6
O54988	Slk	STE20-like serine/threonine-protein kinase	WT_Tau vs WT	0.0812192	0.360642	0.225207	20	0.824103	0.896286	NA	0.606322	0.606322	3.01067e+07	2.69741e+07	3.58035e+07	2.73212e+07	33	29	28	31	6	6	6	6
O54988	Slk	STE20-like serine/threonine-protein kinase	TREM2_KO_Tau vs TREM2_KO	-0.0573894	0.360642	-0.159131	20	0.875162	0.921367	NA	0.62931	0.62931	3.01067e+07	2.69741e+07	3.58035e+07	2.73212e+07	33	29	28	31	6	6	6	6
O54988	Slk	STE20-like serine/threonine-protein kinase	TREM2_KO vs WT	-0.114232	0.360642	-0.316747	20	0.754718	0.869814	NA	0.62069	0.62069	3.01067e+07	2.69741e+07	3.58035e+07	2.73212e+07	33	29	28	31	6	6	6	6
O54988	Slk	STE20-like serine/threonine-protein kinase	TREM2_KO_Tau vs WT_Tau	-0.252841	0.360642	-0.701085	20	0.491327	0.678852	NA	0.614943	0.614943	3.01067e+07	2.69741e+07	3.58035e+07	2.73212e+07	33	29	28	31	6	6	6	6
O55013	Trappc3	Trafficking protein particle complex subunit 3	WT_Tau vs WT	1.02982	0.472083	2.18145	20	0.0412567	0.108177	NA	0.35	0.35	9.9056e+06	1.06193e+07	8.79366e+06	1.29442e+07	4	4	6	6	6	6	6	6
O55013	Trappc3	Trafficking protein particle complex subunit 3	TREM2_KO_Tau vs TREM2_KO	0.403791	0.472083	0.855338	20	0.402495	0.543088	NA	0.283333	0.283333	9.9056e+06	1.06193e+07	8.79366e+06	1.29442e+07	4	4	6	6	6	6	6	6
O55013	Trappc3	Trafficking protein particle complex subunit 3	TREM2_KO vs WT	0.353533	0.472083	0.748877	20	0.462648	0.657218	NA	0.35	0.35	9.9056e+06	1.06193e+07	8.79366e+06	1.29442e+07	4	4	6	6	6	6	6	6
O55013	Trappc3	Trafficking protein particle complex subunit 3	TREM2_KO_Tau vs WT_Tau	-0.272501	0.472083	-0.577231	20	0.570225	0.747705	NA	0.283333	0.283333	9.9056e+06	1.06193e+07	8.79366e+06	1.29442e+07	4	4	6	6	6	6	6	6
O55022	Pgrmc1	Membrane-associated progesterone receptor component 1	WT_Tau vs WT	-0.14528	0.638536	-0.22752	20	0.822329	0.895419	NA	0.402778	0.402778	7.75309e+06	1.07465e+07	3.49891e+07	1.79579e+07	5	5	6	6	6	6	6	6
O55022	Pgrmc1	Membrane-associated progesterone receptor component 1	TREM2_KO_Tau vs TREM2_KO	0.167278	0.638536	0.261971	20	0.796023	0.867256	NA	0.583333	0.583333	7.75309e+06	1.07465e+07	3.49891e+07	1.79579e+07	5	5	6	6	6	6	6	6
O55022	Pgrmc1	Membrane-associated progesterone receptor component 1	TREM2_KO vs WT	-1.66145	0.638536	-2.60196	20	0.0170544	0.0639939	NA	0.5	0.5	7.75309e+06	1.07465e+07	3.49891e+07	1.79579e+07	5	5	6	6	6	6	6	6
O55022	Pgrmc1	Membrane-associated progesterone receptor component 1	TREM2_KO_Tau vs WT_Tau	-1.34889	0.638536	-2.11247	20	0.0474185	0.140105	NA	0.486111	0.486111	7.75309e+06	1.07465e+07	3.49891e+07	1.79579e+07	5	5	6	6	6	6	6	6
O55023	Impa1	Inositol monophosphatase 1	WT_Tau vs WT	-1.32793	0.263046	-5.04829	20	6.15161e-05	0.0006647	NA	0.365942	0.365942	1.36443e+08	5.68343e+07	1.98624e+08	6.96088e+07	23	19	24	22	6	6	6	6
O55023	Impa1	Inositol monophosphatase 1	TREM2_KO_Tau vs TREM2_KO	-1.12675	0.263046	-4.28347	20	0.000362605	0.00179789	NA	0.434783	0.434783	1.36443e+08	5.68343e+07	1.98624e+08	6.96088e+07	23	19	24	22	6	6	6	6
O55023	Impa1	Inositol monophosphatase 1	TREM2_KO vs WT	-0.650759	0.263046	-2.47394	20	0.0224464	0.0778529	NA	0.32971	0.32971	1.36443e+08	5.68343e+07	1.98624e+08	6.96088e+07	23	19	24	22	6	6	6	6
O55023	Impa1	Inositol monophosphatase 1	TREM2_KO_Tau vs WT_Tau	-0.449577	0.263046	-1.70912	20	0.102902	0.240665	NA	0.471014	0.471014	1.36443e+08	5.68343e+07	1.98624e+08	6.96088e+07	23	19	24	22	6	6	6	6
O55028	Bckdk	[3-methyl-2-oxobutanoate dehydrogenase [lipoamide]] kinase, mitochondrial	TREM2_KO_Tau vs TREM2_KO	6.84271	NA	NA	NA	0.00625	0.0125	oneConditionMissing	NA	NA	1	1.74585e+06	1	1	0	2	0	0	0	4	0	0
O55028	Bckdk	[3-methyl-2-oxobutanoate dehydrogenase [lipoamide]] kinase, mitochondrial	TREM2_KO_Tau vs WT_Tau	6.84271	NA	NA	NA	0.00625	0.0125	oneConditionMissing	NA	NA	1	1.74585e+06	1	1	0	2	0	0	0	4	0	0
O55029	Copb2	Coatomer subunit beta'	WT_Tau vs WT	0.121506	0.189477	0.641271	20	0.528628	0.673518	NA	0.393275	0.393275	3.38349e+08	2.92105e+08	2.52733e+08	2.89292e+08	59	52	52	57	6	6	6	6
O55029	Copb2	Coatomer subunit beta'	TREM2_KO_Tau vs TREM2_KO	-0.18929	0.189477	-0.999013	20	0.329723	0.467424	NA	0.353801	0.353801	3.38349e+08	2.92105e+08	2.52733e+08	2.89292e+08	59	52	52	57	6	6	6	6
O55029	Copb2	Coatomer subunit beta'	TREM2_KO vs WT	0.473944	0.189477	2.50133	20	0.0211734	0.0747989	NA	0.372807	0.372807	3.38349e+08	2.92105e+08	2.52733e+08	2.89292e+08	59	52	52	57	6	6	6	6
O55029	Copb2	Coatomer subunit beta'	TREM2_KO_Tau vs WT_Tau	0.163148	0.189477	0.861045	20	0.399419	0.596963	NA	0.374269	0.374269	3.38349e+08	2.92105e+08	2.52733e+08	2.89292e+08	59	52	52	57	6	6	6	6
O55060	Tpmt	Thiopurine S-methyltransferase	WT_Tau vs WT	-1.77926	1.20263	-1.47947	8	0.177279	0.314474	NA	0.833333	0.166667	582054	52020.1	267552	64619.1	2	1	2	1	5	3	2	3
O55060	Tpmt	Thiopurine S-methyltransferase	TREM2_KO_Tau vs TREM2_KO	-0.460918	0.76061	-0.605984	8	0.561321	0.687161	NA	0.583333	0.25	582054	52020.1	267552	64619.1	2	1	2	1	5	3	2	3
O55060	Tpmt	Thiopurine S-methyltransferase	TREM2_KO vs WT	-1.40968	1.14091	-1.23557	8	0.251669	0.445433	NA	0.666667	0.166667	582054	52020.1	267552	64619.1	2	1	2	1	5	3	2	3
O55060	Tpmt	Thiopurine S-methyltransferase	TREM2_KO_Tau vs WT_Tau	-0.0913403	0.850388	-0.10741	8	0.917108	0.956261	NA	0.75	0.25	582054	52020.1	267552	64619.1	2	1	2	1	5	3	2	3
O55074;Q7TN79	Akap7	A-kinase anchor protein 7 isoform alpha;A-kinase anchor protein 7 isoform gamma	WT_Tau vs WT	5.94858	NA	NA	NA	0.025	0.05	oneConditionMissing	0.833333	0	1	146759	1	266910	0	1	0	1	0	1	0	2
O55074;Q7TN79	Akap7	A-kinase anchor protein 7 isoform alpha;A-kinase anchor protein 7 isoform gamma	TREM2_KO_Tau vs TREM2_KO	5.66382	NA	NA	NA	0.05	0.1	oneConditionMissing	0.916667	0	1	146759	1	266910	0	1	0	1	0	1	0	2
O55074;Q7TN79	Akap7	A-kinase anchor protein 7 isoform alpha;A-kinase anchor protein 7 isoform gamma	TREM2_KO_Tau vs WT_Tau	0.141499	0.195336	0.724391	1	0.600897	0.767073	NA	0.75	0	1	146759	1	266910	0	1	0	1	0	1	0	2
O55091	Impact	Protein IMPACT	WT_Tau vs WT	-2.71197	0.640596	-4.23351	14	0.000834413	0.0055779	NA	0.466667	0.383333	5.67171e+06	154841	1.61087e+07	3.19995e+06	6	2	8	4	6	2	6	5
O55091	Impact	Protein IMPACT	TREM2_KO_Tau vs TREM2_KO	-1.95525	1.14267	-1.71112	14	0.109115	0.201059	NA	0.75	0.333333	5.67171e+06	154841	1.61087e+07	3.19995e+06	6	2	8	4	6	2	6	5
O55091	Impact	Protein IMPACT	TREM2_KO vs WT	-1.81121	0.610785	-2.96539	14	0.0102294	0.0438995	NA	0.366667	0.366667	5.67171e+06	154841	1.61087e+07	3.19995e+06	6	2	8	4	6	2	6	5
O55091	Impact	Protein IMPACT	TREM2_KO_Tau vs WT_Tau	-1.05449	1.15888	-0.909917	14	0.378266	0.576511	NA	0.85	0.35	5.67171e+06	154841	1.61087e+07	3.19995e+06	6	2	8	4	6	2	6	5
O55098	Stk10	Serine/threonine-protein kinase 10	WT_Tau vs WT	0.176206	0.256995	0.685638	20	0.500813	0.650082	NA	0.45045	0.45045	6.0048e+07	8.04841e+07	7.8213e+07	8.83847e+07	32	33	32	39	6	6	6	6
O55098	Stk10	Serine/threonine-protein kinase 10	TREM2_KO_Tau vs TREM2_KO	0.107719	0.256995	0.419148	20	0.679576	0.783423	NA	0.545045	0.545045	6.0048e+07	8.04841e+07	7.8213e+07	8.83847e+07	32	33	32	39	6	6	6	6
O55098	Stk10	Serine/threonine-protein kinase 10	TREM2_KO vs WT	-0.631441	0.256995	-2.45702	20	0.0232683	0.0801661	NA	0.502252	0.502252	6.0048e+07	8.04841e+07	7.8213e+07	8.83847e+07	32	33	32	39	6	6	6	6
O55098	Stk10	Serine/threonine-protein kinase 10	TREM2_KO_Tau vs WT_Tau	-0.699928	0.256995	-2.72351	20	0.0130863	0.0529564	NA	0.493243	0.493243	6.0048e+07	8.04841e+07	7.8213e+07	8.83847e+07	32	33	32	39	6	6	6	6
O55100	Syngr1	Synaptogyrin-1	WT_Tau vs WT	-0.668293	0.964143	-0.693147	6	0.514139	0.659878	NA	0.333333	0	8.48384e+06	1.18284e+06	1.06506e+07	1.32653e+07	1	1	1	1	1	1	3	5
O55100	Syngr1	Synaptogyrin-1	TREM2_KO_Tau vs TREM2_KO	-2.84247	1.86706	-1.52243	6	0.178728	0.29686	NA	0.833333	0	8.48384e+06	1.18284e+06	1.06506e+07	1.32653e+07	1	1	1	1	1	1	3	5
O55100	Syngr1	Synaptogyrin-1	TREM2_KO vs WT	1.47925	1.52444	0.970352	6	0.369346	0.566612	NA	0.666667	0	8.48384e+06	1.18284e+06	1.06506e+07	1.32653e+07	1	1	1	1	1	1	3	5
O55100	Syngr1	Synaptogyrin-1	TREM2_KO_Tau vs WT_Tau	-0.694926	1.44622	-0.480513	6	0.64788	0.799011	NA	0.5	0	8.48384e+06	1.18284e+06	1.06506e+07	1.32653e+07	1	1	1	1	1	1	3	5
O55101	Syngr2	Synaptogyrin-2	WT_Tau vs WT	5.99308	NA	NA	NA	0.00625	0.0125	oneConditionMissing	0.833333	0.166667	1	958331	1	293059	0	2	0	2	0	6	0	4
O55101	Syngr2	Synaptogyrin-2	TREM2_KO_Tau vs TREM2_KO	6.55715	NA	NA	NA	0.00416667	0.00833333	oneConditionMissing	0.708333	0.208333	1	958331	1	293059	0	2	0	2	0	6	0	4
O55101	Syngr2	Synaptogyrin-2	TREM2_KO_Tau vs WT_Tau	0.891174	0.531786	1.67581	8	0.132302	0.286346	NA	0.541667	0.375	1	958331	1	293059	0	2	0	2	0	6	0	4
O55102	Bloc1s1	Biogenesis of lysosome-related organelles complex 1 subunit 1	WT_Tau vs WT	-0.896213	0.479805	-1.86787	12	0.0863848	0.186793	NA	0.583333	0.5	398700	232270	5.26519e+06	1.13562e+06	2	2	5	2	5	2	6	5
O55102	Bloc1s1	Biogenesis of lysosome-related organelles complex 1 subunit 1	TREM2_KO_Tau vs TREM2_KO	0.611613	0.723333	0.845548	12	0.414347	0.556638	NA	0.875	0.291667	398700	232270	5.26519e+06	1.13562e+06	2	2	5	2	5	2	6	5
O55102	Bloc1s1	Biogenesis of lysosome-related organelles complex 1 subunit 1	TREM2_KO vs WT	-2.34114	0.560291	-4.17843	12	0.00128007	0.00869633	NA	0.625	0.375	398700	232270	5.26519e+06	1.13562e+06	2	2	5	2	5	2	6	5
O55102	Bloc1s1	Biogenesis of lysosome-related organelles complex 1 subunit 1	TREM2_KO_Tau vs WT_Tau	-0.833315	0.662946	-1.25699	12	0.232674	0.417622	NA	0.833333	0.416667	398700	232270	5.26519e+06	1.13562e+06	2	2	5	2	5	2	6	5
O55106	Strn	Striatin	WT_Tau vs WT	-1.0729	0.220648	-4.86248	20	9.43491e-05	0.000954698	NA	0.47619	0.47619	3.77508e+07	4.38945e+07	7.05904e+07	3.93458e+07	26	26	32	23	6	6	6	6
O55106	Strn	Striatin	TREM2_KO_Tau vs TREM2_KO	0.0546483	0.220648	0.247672	20	0.806913	0.874472	NA	0.5	0.5	3.77508e+07	4.38945e+07	7.05904e+07	3.93458e+07	26	26	32	23	6	6	6	6
O55106	Strn	Striatin	TREM2_KO vs WT	-0.705296	0.220648	-3.19647	20	0.00453253	0.0237172	NA	0.446429	0.446429	3.77508e+07	4.38945e+07	7.05904e+07	3.93458e+07	26	26	32	23	6	6	6	6
O55106	Strn	Striatin	TREM2_KO_Tau vs WT_Tau	0.42225	0.220648	1.91368	20	0.0700823	0.184354	NA	0.529762	0.529762	3.77508e+07	4.38945e+07	7.05904e+07	3.93458e+07	26	26	32	23	6	6	6	6
O55125	Nipsnap1	Protein NipSnap homolog 1	WT_Tau vs WT	-0.247488	0.731523	-0.338318	4	0.752136	0.845056	NA	0.833333	0	3.53417e+06	854596	261813	328666	4	1	1	3	5	2	1	2
O55125	Nipsnap1	Protein NipSnap homolog 1	TREM2_KO_Tau vs TREM2_KO	-0.558089	0.447965	-1.24583	4	0.280813	0.418541	NA	0.5	0	3.53417e+06	854596	261813	328666	4	1	1	3	5	2	1	2
O55125	Nipsnap1	Protein NipSnap homolog 1	TREM2_KO vs WT	1.23422	0.57832	2.13414	4	0.0997422	0.235247	NA	0.583333	0	3.53417e+06	854596	261813	328666	4	1	1	3	5	2	1	2
O55125	Nipsnap1	Protein NipSnap homolog 1	TREM2_KO_Tau vs WT_Tau	0.923615	0.633518	1.45792	4	0.218608	0.401014	NA	0.75	0	3.53417e+06	854596	261813	328666	4	1	1	3	5	2	1	2
O55126	Nipsnap2	Protein NipSnap homolog 2	WT_Tau vs WT	-0.106738	0.38176	-0.279595	20	0.782659	0.86456	NA	0.50641	0.50641	3.38419e+07	1.65428e+07	6.49828e+07	5.15447e+07	13	8	15	13	6	6	6	6
O55126	Nipsnap2	Protein NipSnap homolog 2	TREM2_KO_Tau vs TREM2_KO	-0.865137	0.38176	-2.26618	20	0.0346896	0.0807382	NA	0.570513	0.570513	3.38419e+07	1.65428e+07	6.49828e+07	5.15447e+07	13	8	15	13	6	6	6	6
O55126	Nipsnap2	Protein NipSnap homolog 2	TREM2_KO vs WT	-0.380043	0.38176	-0.995502	20	0.331385	0.533072	NA	0.512821	0.512821	3.38419e+07	1.65428e+07	6.49828e+07	5.15447e+07	13	8	15	13	6	6	6	6
O55126	Nipsnap2	Protein NipSnap homolog 2	TREM2_KO_Tau vs WT_Tau	-1.13844	0.38176	-2.98208	20	0.00736687	0.0345693	NA	0.564103	0.564103	3.38419e+07	1.65428e+07	6.49828e+07	5.15447e+07	13	8	15	13	6	6	6	6
O55128	Sap18	Histone deacetylase complex subunit SAP18	WT_Tau vs WT	0.94433	0.525989	1.79534	20	0.0877262	0.188691	NA	0.492424	0.492424	1.63277e+07	2.15904e+07	7.76975e+06	1.34861e+07	11	11	7	10	6	6	6	6
O55128	Sap18	Histone deacetylase complex subunit SAP18	TREM2_KO_Tau vs TREM2_KO	0.455449	0.525989	0.86589	20	0.396819	0.536804	NA	0.25	0.25	1.63277e+07	2.15904e+07	7.76975e+06	1.34861e+07	11	11	7	10	6	6	6	6
O55128	Sap18	Histone deacetylase complex subunit SAP18	TREM2_KO vs WT	1.8175	0.525989	3.45539	20	0.00250028	0.014626	NA	0.431818	0.431818	1.63277e+07	2.15904e+07	7.76975e+06	1.34861e+07	11	11	7	10	6	6	6	6
O55128	Sap18	Histone deacetylase complex subunit SAP18	TREM2_KO_Tau vs WT_Tau	1.32862	0.525989	2.52594	20	0.0200876	0.0733543	NA	0.310606	0.310606	1.63277e+07	2.15904e+07	7.76975e+06	1.34861e+07	11	11	7	10	6	6	6	6
O55131	Septin7	Septin-7	WT_Tau vs WT	-0.407087	0.130729	-3.11397	20	0.00546872	0.0235927	NA	0.346899	0.346899	1.70373e+08	1.87397e+08	2.41671e+08	1.87723e+08	41	38	42	45	6	6	6	6
O55131	Septin7	Septin-7	TREM2_KO_Tau vs TREM2_KO	0.0995831	0.130729	0.761751	20	0.455098	0.594496	NA	0.374031	0.374031	1.70373e+08	1.87397e+08	2.41671e+08	1.87723e+08	41	38	42	45	6	6	6	6
O55131	Septin7	Septin-7	TREM2_KO vs WT	-0.656497	0.130729	-5.02181	20	6.53713e-05	0.000813435	NA	0.354651	0.354651	1.70373e+08	1.87397e+08	2.41671e+08	1.87723e+08	41	38	42	45	6	6	6	6
O55131	Septin7	Septin-7	TREM2_KO_Tau vs WT_Tau	-0.149826	0.130729	-1.14608	20	0.265289	0.455592	NA	0.366279	0.366279	1.70373e+08	1.87397e+08	2.41671e+08	1.87723e+08	41	38	42	45	6	6	6	6
O55135	Eif6	Eukaryotic translation initiation factor 6	WT_Tau vs WT	0.28375	0.117972	2.40523	20	0.0259615	0.0766294	NA	0.212963	0.212963	1.10156e+08	1.56146e+08	1.24735e+08	1.53445e+08	8	9	9	9	6	6	6	6
O55135	Eif6	Eukaryotic translation initiation factor 6	TREM2_KO_Tau vs TREM2_KO	0.461155	0.117972	3.90901	20	0.000870249	0.00374166	NA	0.231481	0.231481	1.10156e+08	1.56146e+08	1.24735e+08	1.53445e+08	8	9	9	9	6	6	6	6
O55135	Eif6	Eukaryotic translation initiation factor 6	TREM2_KO vs WT	-0.218001	0.117972	-1.8479	20	0.0794612	0.198655	NA	0.231481	0.231481	1.10156e+08	1.56146e+08	1.24735e+08	1.53445e+08	8	9	9	9	6	6	6	6
O55135	Eif6	Eukaryotic translation initiation factor 6	TREM2_KO_Tau vs WT_Tau	-0.0405957	0.117972	-0.344112	20	0.734353	0.858228	NA	0.212963	0.212963	1.10156e+08	1.56146e+08	1.24735e+08	1.53445e+08	8	9	9	9	6	6	6	6
O55137	Acot1	Acyl-coenzyme A thioesterase 1	WT_Tau vs WT	0.420171	NA	NA	0	NA	NA	NA	0.833333	0	6.7598e+07	2.09509e+07	4.81261e+07	6.53226e+07	12	8	14	12	6	6	6	6
O55137	Acot1	Acyl-coenzyme A thioesterase 1	TREM2_KO_Tau vs TREM2_KO	-0.55769	NA	NA	NA	0.000694444	0.00138889	oneConditionMissing	0.916667	0	6.7598e+07	2.09509e+07	4.81261e+07	6.53226e+07	12	8	14	12	6	6	6	6
O55137	Acot1	Acyl-coenzyme A thioesterase 1	TREM2_KO vs WT	-0.349919	NA	NA	0	NA	NA	NA	0.833333	0	6.7598e+07	2.09509e+07	4.81261e+07	6.53226e+07	12	8	14	12	6	6	6	6
O55137	Acot1	Acyl-coenzyme A thioesterase 1	TREM2_KO_Tau vs WT_Tau	-0.541389	NA	NA	NA	0.000694444	0.00138889	oneConditionMissing	0.916667	0	6.7598e+07	2.09509e+07	4.81261e+07	6.53226e+07	12	8	14	12	6	6	6	6
O55142	Rpl35a	60S ribosomal protein L35a	WT_Tau vs WT	1.4113	0.435221	3.24273	20	0.00407794	0.0189322	NA	0.310606	0.310606	2.69331e+07	6.61462e+07	5.00461e+07	1.03491e+08	7	11	10	12	6	6	6	6
O55142	Rpl35a	60S ribosomal protein L35a	TREM2_KO_Tau vs TREM2_KO	1.29111	0.435221	2.96657	20	0.00762812	0.0231416	NA	0.454545	0.454545	2.69331e+07	6.61462e+07	5.00461e+07	1.03491e+08	7	11	10	12	6	6	6	6
O55142	Rpl35a	60S ribosomal protein L35a	TREM2_KO vs WT	-1.25897	0.435221	-2.89272	20	0.00899909	0.0397872	NA	0.462121	0.462121	2.69331e+07	6.61462e+07	5.00461e+07	1.03491e+08	7	11	10	12	6	6	6	6
O55142	Rpl35a	60S ribosomal protein L35a	TREM2_KO_Tau vs WT_Tau	-1.37916	0.435221	-3.16888	20	0.00482689	0.0254815	NA	0.30303	0.30303	2.69331e+07	6.61462e+07	5.00461e+07	1.03491e+08	7	11	10	12	6	6	6	6
O55143	Atp2a2	Sarcoplasmic/endoplasmic reticulum calcium ATPase 2	WT_Tau vs WT	4.15623	0.693483	5.99327	18	1.14265e-05	0.000169455	NA	0.65	0.566667	1.27117e+07	6.73604e+07	6.60626e+06	9.74449e+07	8	28	8	33	6	6	6	6
O55143	Atp2a2	Sarcoplasmic/endoplasmic reticulum calcium ATPase 2	TREM2_KO_Tau vs TREM2_KO	3.42363	0.693483	4.93686	18	0.000106455	0.000626556	NA	0.638889	0.555556	1.27117e+07	6.73604e+07	6.60626e+06	9.74449e+07	8	28	8	33	6	6	6	6
O55143	Atp2a2	Sarcoplasmic/endoplasmic reticulum calcium ATPase 2	TREM2_KO vs WT	0.558568	0.724319	0.771164	18	0.450615	0.645953	NA	0.866667	0.7	1.27117e+07	6.73604e+07	6.60626e+06	9.74449e+07	8	28	8	33	6	6	6	6
O55143	Atp2a2	Sarcoplasmic/endoplasmic reticulum calcium ATPase 2	TREM2_KO_Tau vs WT_Tau	-0.174028	0.66121	-0.263196	18	0.795389	0.895654	NA	0.422222	0.422222	1.27117e+07	6.73604e+07	6.60626e+06	9.74449e+07	8	28	8	33	6	6	6	6
O55201	Supt5h	Transcription elongation factor SPT5	WT_Tau vs WT	-0.179557	0.328224	-0.547055	20	0.590394	0.726196	NA	0.634058	0.634058	1.71809e+07	2.01593e+07	1.12862e+07	1.4557e+07	25	30	19	22	6	6	6	6
O55201	Supt5h	Transcription elongation factor SPT5	TREM2_KO_Tau vs TREM2_KO	0.238883	0.328224	0.727806	20	0.475168	0.607799	NA	0.565217	0.565217	1.71809e+07	2.01593e+07	1.12862e+07	1.4557e+07	25	30	19	22	6	6	6	6
O55201	Supt5h	Transcription elongation factor SPT5	TREM2_KO vs WT	0.339576	0.328224	1.03459	20	0.313211	0.514194	NA	0.626812	0.626812	1.71809e+07	2.01593e+07	1.12862e+07	1.4557e+07	25	30	19	22	6	6	6	6
O55201	Supt5h	Transcription elongation factor SPT5	TREM2_KO_Tau vs WT_Tau	0.758016	0.328224	2.30945	20	0.0317197	0.103123	NA	0.572464	0.572464	1.71809e+07	2.01593e+07	1.12862e+07	1.4557e+07	25	30	19	22	6	6	6	6
O55222	Ilk	Integrin-linked protein kinase	WT_Tau vs WT	-0.219029	0.195484	-1.12045	20	0.275798	0.434516	NA	0.460784	0.460784	5.1585e+07	6.98383e+07	5.51863e+07	4.82e+07	31	35	31	31	6	6	6	6
O55222	Ilk	Integrin-linked protein kinase	TREM2_KO_Tau vs TREM2_KO	0.528301	0.195484	2.70253	20	0.013702	0.0374698	NA	0.406863	0.406863	5.1585e+07	6.98383e+07	5.51863e+07	4.82e+07	31	35	31	31	6	6	6	6
O55222	Ilk	Integrin-linked protein kinase	TREM2_KO vs WT	-0.125463	0.195484	-0.641809	20	0.528285	0.711626	NA	0.463235	0.463235	5.1585e+07	6.98383e+07	5.51863e+07	4.82e+07	31	35	31	31	6	6	6	6
O55222	Ilk	Integrin-linked protein kinase	TREM2_KO_Tau vs WT_Tau	0.621867	0.195484	3.18116	20	0.00469361	0.0249762	NA	0.404412	0.404412	5.1585e+07	6.98383e+07	5.51863e+07	4.82e+07	31	35	31	31	6	6	6	6
O55229	Chkb	Choline/ethanolamine kinase	WT_Tau vs WT	-1.49396	0.567099	-2.63439	16	0.018034	0.057946	NA	0.638889	0.555556	1.21444e+07	486598	1.12463e+07	1.66252e+06	5	4	8	5	5	4	6	5
O55229	Chkb	Choline/ethanolamine kinase	TREM2_KO_Tau vs TREM2_KO	-1.9227	0.628245	-3.06042	16	0.00747405	0.022749	NA	0.75	0.5	1.21444e+07	486598	1.12463e+07	1.66252e+06	5	4	8	5	5	4	6	5
O55229	Chkb	Choline/ethanolamine kinase	TREM2_KO vs WT	-0.211071	0.567099	-0.372194	16	0.714632	0.843168	NA	0.583333	0.5	1.21444e+07	486598	1.12463e+07	1.66252e+06	5	4	8	5	5	4	6	5
O55229	Chkb	Choline/ethanolamine kinase	TREM2_KO_Tau vs WT_Tau	-0.639807	0.628245	-1.0184	16	0.323639	0.519303	NA	0.805556	0.555556	1.21444e+07	486598	1.12463e+07	1.66252e+06	5	4	8	5	5	4	6	5
O55234	Psmb5	Proteasome subunit beta type-5	WT_Tau vs WT	0.243562	0.878675	0.277193	20	0.784477	0.865784	NA	0.604167	0.604167	2.98834e+06	4.16955e+06	6.04601e+06	7.48733e+06	8	5	8	11	6	6	6	6
O55234	Psmb5	Proteasome subunit beta type-5	TREM2_KO_Tau vs TREM2_KO	1.53598	0.878675	1.74807	20	0.0957882	0.182711	NA	0.59375	0.59375	2.98834e+06	4.16955e+06	6.04601e+06	7.48733e+06	8	5	8	11	6	6	6	6
O55234	Psmb5	Proteasome subunit beta type-5	TREM2_KO vs WT	-0.67746	0.878675	-0.771002	20	0.449719	0.645179	NA	0.635417	0.635417	2.98834e+06	4.16955e+06	6.04601e+06	7.48733e+06	8	5	8	11	6	6	6	6
O55234	Psmb5	Proteasome subunit beta type-5	TREM2_KO_Tau vs WT_Tau	0.614959	0.878675	0.699871	20	0.492069	0.679147	NA	0.5625	0.5625	2.98834e+06	4.16955e+06	6.04601e+06	7.48733e+06	8	5	8	11	6	6	6	6
O55236	Rngtt	mRNA-capping enzyme	WT_Tau vs WT	-4.67381	NA	NA	NA	0.05	0.1	oneConditionMissing	0.916667	0	195698	125918	18344.3	1	1	1	1	0	2	1	1	0
O55236	Rngtt	mRNA-capping enzyme	TREM2_KO_Tau vs TREM2_KO	0.381803	0.394948	0.966717	1	0.510773	0.64068	NA	0.75	0	195698	125918	18344.3	1	1	1	1	0	2	1	1	0
O55236	Rngtt	mRNA-capping enzyme	TREM2_KO vs WT	2.39728	0.394948	6.06986	1	0.103948	0.24268	NA	0.75	0	195698	125918	18344.3	1	1	1	1	0	2	1	1	0
O55236	Rngtt	mRNA-capping enzyme	TREM2_KO_Tau vs WT_Tau	5.5909	NA	NA	NA	0.05	0.1	oneConditionMissing	0.916667	0	195698	125918	18344.3	1	1	1	1	0	2	1	1	0
O70133	Dhx9	ATP-dependent RNA helicase A	WT_Tau vs WT	1.16164	0.342802	3.38866	20	0.00291659	0.0145949	NA	0.626068	0.626068	5.41446e+07	1.02902e+08	5.11164e+07	4.86263e+07	34	50	20	32	6	6	6	6
O70133	Dhx9	ATP-dependent RNA helicase A	TREM2_KO_Tau vs TREM2_KO	1.79773	0.342802	5.24423	20	3.93046e-05	0.000270009	NA	0.423077	0.423077	5.41446e+07	1.02902e+08	5.11164e+07	4.86263e+07	34	50	20	32	6	6	6	6
O70133	Dhx9	ATP-dependent RNA helicase A	TREM2_KO vs WT	1.23118	0.342802	3.59151	20	0.00182395	0.0116277	NA	0.649573	0.649573	5.41446e+07	1.02902e+08	5.11164e+07	4.86263e+07	34	50	20	32	6	6	6	6
O70133	Dhx9	ATP-dependent RNA helicase A	TREM2_KO_Tau vs WT_Tau	1.86727	0.342802	5.44708	20	2.48139e-05	0.000404037	NA	0.399573	0.399573	5.41446e+07	1.02902e+08	5.11164e+07	4.86263e+07	34	50	20	32	6	6	6	6
O70145	Ncf2	Neutrophil cytosol factor 2	WT_Tau vs WT	-0.266739	0.128047	-2.08314	20	0.0502818	0.125039	NA	0.282051	0.282051	2.44389e+08	2.5456e+08	2.16065e+08	1.88272e+08	39	40	40	39	6	6	6	6
O70145	Ncf2	Neutrophil cytosol factor 2	TREM2_KO_Tau vs TREM2_KO	0.324867	0.128047	2.5371	20	0.0196125	0.0505448	NA	0.267094	0.267094	2.44389e+08	2.5456e+08	2.16065e+08	1.88272e+08	39	40	40	39	6	6	6	6
O70145	Ncf2	Neutrophil cytosol factor 2	TREM2_KO vs WT	-0.0114088	0.128047	-0.0890992	20	0.929889	0.972596	NA	0.275641	0.275641	2.44389e+08	2.5456e+08	2.16065e+08	1.88272e+08	39	40	40	39	6	6	6	6
O70145	Ncf2	Neutrophil cytosol factor 2	TREM2_KO_Tau vs WT_Tau	0.580198	0.128047	4.53115	20	0.000203464	0.0021644	NA	0.273504	0.273504	2.44389e+08	2.5456e+08	2.16065e+08	1.88272e+08	39	40	40	39	6	6	6	6
O70152	Dpm1	Dolichol-phosphate mannosyltransferase subunit 1	WT_Tau vs WT	1.83304	0.416547	4.40057	18	0.000345026	0.00272965	NA	0.5	0.416667	972423	7.1169e+06	2.51055e+06	7.6414e+06	2	8	3	7	5	6	5	6
O70152	Dpm1	Dolichol-phosphate mannosyltransferase subunit 1	TREM2_KO_Tau vs TREM2_KO	2.30078	0.416547	5.52345	18	3.03393e-05	0.000214821	NA	0.533333	0.45	972423	7.1169e+06	2.51055e+06	7.6414e+06	2	8	3	7	5	6	5	6
O70152	Dpm1	Dolichol-phosphate mannosyltransferase subunit 1	TREM2_KO vs WT	-0.523461	0.435069	-1.20317	18	0.244498	0.436982	NA	0.733333	0.566667	972423	7.1169e+06	2.51055e+06	7.6414e+06	2	8	3	7	5	6	5	6
O70152	Dpm1	Dolichol-phosphate mannosyltransferase subunit 1	TREM2_KO_Tau vs WT_Tau	-0.0557293	0.397162	-0.140319	18	0.889966	0.9417	NA	0.3	0.3	972423	7.1169e+06	2.51055e+06	7.6414e+06	2	8	3	7	5	6	5	6
O70161	Pip5k1c	Phosphatidylinositol 4-phosphate 5-kinase type-1 gamma	WT_Tau vs WT	-7.03665	NA	NA	NA	0.00277778	0.00555556	oneConditionMissing	0.722222	0.222222	24335.4	85162.3	2.6237e+06	1	1	1	3	0	1	1	6	0
O70161	Pip5k1c	Phosphatidylinositol 4-phosphate 5-kinase type-1 gamma	TREM2_KO_Tau vs TREM2_KO	0.596362	NA	NA	NA	0.05	0.1	oneConditionMissing	0.972222	0.0555556	24335.4	85162.3	2.6237e+06	1	1	1	3	0	1	1	6	0
O70161	Pip5k1c	Phosphatidylinositol 4-phosphate 5-kinase type-1 gamma	TREM2_KO vs WT	-2.22829	NA	NA	NA	0.00277778	0.00555556	oneConditionMissing	0.722222	0.222222	24335.4	85162.3	2.6237e+06	1	1	1	3	0	1	1	6	0
O70161	Pip5k1c	Phosphatidylinositol 4-phosphate 5-kinase type-1 gamma	TREM2_KO_Tau vs WT_Tau	5.40472	NA	NA	NA	0.05	0.1	oneConditionMissing	0.972222	0.0555556	24335.4	85162.3	2.6237e+06	1	1	1	3	0	1	1	6	0
O70172	Pip4k2a	Phosphatidylinositol 5-phosphate 4-kinase type-2 alpha	WT_Tau vs WT	0.392463	0.502565	0.78092	19	0.444471	0.597467	NA	0.708333	0.625	1.06462e+07	5.93373e+06	6.45038e+06	1.26175e+07	10	9	7	7	6	6	6	6
O70172	Pip4k2a	Phosphatidylinositol 5-phosphate 4-kinase type-2 alpha	TREM2_KO_Tau vs TREM2_KO	-1.30997	0.479177	-2.7338	19	0.0131899	0.0363386	NA	0.527778	0.527778	1.06462e+07	5.93373e+06	6.45038e+06	1.26175e+07	10	9	7	7	6	6	6	6
O70172	Pip4k2a	Phosphatidylinositol 5-phosphate 4-kinase type-2 alpha	TREM2_KO vs WT	2.01411	0.502565	4.00766	19	0.000752895	0.0057062	NA	0.569444	0.486111	1.06462e+07	5.93373e+06	6.45038e+06	1.26175e+07	10	9	7	7	6	6	6	6
O70172	Pip4k2a	Phosphatidylinositol 5-phosphate 4-kinase type-2 alpha	TREM2_KO_Tau vs WT_Tau	0.311675	0.479177	0.650439	19	0.523197	0.707252	NA	0.666667	0.666667	1.06462e+07	5.93373e+06	6.45038e+06	1.26175e+07	10	9	7	7	6	6	6	6
O70194	Eif3d	Eukaryotic translation initiation factor 3 subunit D	WT_Tau vs WT	-0.610339	0.220175	-2.77206	20	0.0117607	0.0422761	NA	0.451754	0.451754	1.08285e+08	1.4062e+08	1.22078e+08	8.80816e+07	32	38	33	32	6	6	6	6
O70194	Eif3d	Eukaryotic translation initiation factor 3 subunit D	TREM2_KO_Tau vs TREM2_KO	-0.138575	0.220175	-0.629386	20	0.53622	0.663589	NA	0.467105	0.467105	1.08285e+08	1.4062e+08	1.22078e+08	8.80816e+07	32	38	33	32	6	6	6	6
O70194	Eif3d	Eukaryotic translation initiation factor 3 subunit D	TREM2_KO vs WT	0.00972464	0.220175	0.0441678	20	0.965209	0.985901	NA	0.436404	0.436404	1.08285e+08	1.4062e+08	1.22078e+08	8.80816e+07	32	38	33	32	6	6	6	6
O70194	Eif3d	Eukaryotic translation initiation factor 3 subunit D	TREM2_KO_Tau vs WT_Tau	0.481489	0.220175	2.18685	20	0.0408066	0.124811	NA	0.482456	0.482456	1.08285e+08	1.4062e+08	1.22078e+08	8.80816e+07	32	38	33	32	6	6	6	6
O70200	Aif1	Allograft inflammatory factor 1	WT_Tau vs WT	-1.87826	0.850753	-2.20776	15	0.04325	0.112199	NA	0.909091	0.492424	5.19381e+07	5.29857e+06	2.30684e+06	86071.6	15	4	2	1	6	6	6	1
O70200	Aif1	Allograft inflammatory factor 1	TREM2_KO_Tau vs TREM2_KO	-4.06889	0.454746	-8.9476	15	2.11345e-07	2.99865e-06	NA	0.583333	0.583333	5.19381e+07	5.29857e+06	2.30684e+06	86071.6	15	4	2	1	6	6	6	1
O70200	Aif1	Allograft inflammatory factor 1	TREM2_KO vs WT	4.51581	0.454746	9.93039	15	5.4775e-08	2.71699e-06	NA	0.583333	0.583333	5.19381e+07	5.29857e+06	2.30684e+06	86071.6	15	4	2	1	6	6	6	1
O70200	Aif1	Allograft inflammatory factor 1	TREM2_KO_Tau vs WT_Tau	2.32517	0.850753	2.73308	15	0.0154014	0.0595723	NA	0.909091	0.492424	5.19381e+07	5.29857e+06	2.30684e+06	86071.6	15	4	2	1	6	6	6	1
O70250	Pgam2	Phosphoglycerate mutase 2	WT_Tau vs WT	-0.680278	NA	NA	NA	0.05	0.1	oneConditionMissing	0.916667	0	4.10901e+06	1	356133	85320.6	2	0	1	1	3	0	1	1
O70250	Pgam2	Phosphoglycerate mutase 2	TREM2_KO_Tau vs TREM2_KO	-7.25022	NA	NA	NA	0.00833333	0.0166667	oneConditionMissing	0.75	0	4.10901e+06	1	356133	85320.6	2	0	1	1	3	0	1	1
O70250	Pgam2	Phosphoglycerate mutase 2	TREM2_KO vs WT	1.16434	NA	NA	NA	0.00833333	0.0166667	oneConditionMissing	0.75	0	4.10901e+06	1	356133	85320.6	2	0	1	1	3	0	1	1
O70250	Pgam2	Phosphoglycerate mutase 2	TREM2_KO_Tau vs WT_Tau	-5.4056	NA	NA	NA	0.05	0.1	oneConditionMissing	0.916667	0	4.10901e+06	1	356133	85320.6	2	0	1	1	3	0	1	1
O70251	Eef1b	Elongation factor 1-beta	WT_Tau vs WT	-0.214161	0.149777	-1.42987	20	0.168191	0.302892	NA	0.289216	0.289216	2.26266e+08	2.10022e+08	1.78407e+08	1.73522e+08	16	16	15	16	6	6	6	6
O70251	Eef1b	Elongation factor 1-beta	TREM2_KO_Tau vs TREM2_KO	-0.184674	0.149777	-1.233	20	0.231874	0.362605	NA	0.230392	0.230392	2.26266e+08	2.10022e+08	1.78407e+08	1.73522e+08	16	16	15	16	6	6	6	6
O70251	Eef1b	Elongation factor 1-beta	TREM2_KO vs WT	0.29325	0.149777	1.95791	20	0.0643385	0.169187	NA	0.245098	0.245098	2.26266e+08	2.10022e+08	1.78407e+08	1.73522e+08	16	16	15	16	6	6	6	6
O70251	Eef1b	Elongation factor 1-beta	TREM2_KO_Tau vs WT_Tau	0.322737	0.149777	2.15479	20	0.0435461	0.131285	NA	0.27451	0.27451	2.26266e+08	2.10022e+08	1.78407e+08	1.73522e+08	16	16	15	16	6	6	6	6
O70252	Hmox2	Heme oxygenase 2	WT_Tau vs WT	1.97492	0.319619	6.17897	20	4.90028e-06	8.58838e-05	NA	0.556548	0.556548	1.07648e+08	1.17937e+08	6.92247e+07	1.11429e+08	30	33	16	28	6	6	6	6
O70252	Hmox2	Heme oxygenase 2	TREM2_KO_Tau vs TREM2_KO	1.20459	0.319619	3.76883	20	0.00120718	0.0049262	NA	0.440476	0.440476	1.07648e+08	1.17937e+08	6.92247e+07	1.11429e+08	30	33	16	28	6	6	6	6
O70252	Hmox2	Heme oxygenase 2	TREM2_KO vs WT	1.36447	0.319619	4.26904	20	0.000375033	0.00326441	NA	0.595238	0.595238	1.07648e+08	1.17937e+08	6.92247e+07	1.11429e+08	30	33	16	28	6	6	6	6
O70252	Hmox2	Heme oxygenase 2	TREM2_KO_Tau vs WT_Tau	0.594142	0.319619	1.85891	20	0.0778191	0.197959	NA	0.401786	0.401786	1.07648e+08	1.17937e+08	6.92247e+07	1.11429e+08	30	33	16	28	6	6	6	6
O70274	Ptp4a2	Protein tyrosine phosphatase type IVA 2	WT_Tau vs WT	-2.14451	1.83043	-1.17159	7	0.279691	0.439326	NA	0.791667	0.208333	1.9219e+06	547067	3.81993e+06	2.98774e+06	5	2	3	5	4	6	4	5
O70274	Ptp4a2	Protein tyrosine phosphatase type IVA 2	TREM2_KO_Tau vs TREM2_KO	-0.205441	1.63718	-0.125484	7	0.903668	0.93773	NA	0.708333	0.208333	1.9219e+06	547067	3.81993e+06	2.98774e+06	5	2	3	5	4	6	4	5
O70274	Ptp4a2	Protein tyrosine phosphatase type IVA 2	TREM2_KO vs WT	-2.81759	1.83043	-1.53931	7	0.167622	0.337951	NA	0.75	0.166667	1.9219e+06	547067	3.81993e+06	2.98774e+06	5	2	3	5	4	6	4	5
O70274	Ptp4a2	Protein tyrosine phosphatase type IVA 2	TREM2_KO_Tau vs WT_Tau	-0.878522	1.63718	-0.536606	7	0.608163	0.772262	NA	0.75	0.25	1.9219e+06	547067	3.81993e+06	2.98774e+06	5	2	3	5	4	6	4	5
O70305	Atxn2	Ataxin-2	WT_Tau vs WT	1.06054	0.596624	1.77757	20	0.0906857	0.193692	NA	0.679487	0.679487	4.4359e+06	3.40444e+06	4.47484e+06	5.02148e+06	7	11	13	11	6	6	6	6
O70305	Atxn2	Ataxin-2	TREM2_KO_Tau vs TREM2_KO	1.27931	0.596624	2.14425	20	0.0444829	0.0989432	NA	0.705128	0.705128	4.4359e+06	3.40444e+06	4.47484e+06	5.02148e+06	7	11	13	11	6	6	6	6
O70305	Atxn2	Ataxin-2	TREM2_KO vs WT	-0.046945	0.596624	-0.0786844	20	0.938066	0.977759	NA	0.74359	0.74359	4.4359e+06	3.40444e+06	4.47484e+06	5.02148e+06	7	11	13	11	6	6	6	6
O70305	Atxn2	Ataxin-2	TREM2_KO_Tau vs WT_Tau	0.171826	0.596624	0.287996	20	0.776313	0.886651	NA	0.641026	0.641026	4.4359e+06	3.40444e+06	4.47484e+06	5.02148e+06	7	11	13	11	6	6	6	6
O70309	Itgb5	Integrin beta-5	WT_Tau vs WT	-6.41175	NA	NA	NA	0.0025	0.005	oneConditionMissing	NA	NA	305062	1	706110	1	3	0	4	0	2	0	5	0
O70309	Itgb5	Integrin beta-5	TREM2_KO vs WT	-0.399562	NA	NA	NA	0.0025	0.005	oneConditionMissing	NA	NA	305062	1	706110	1	3	0	4	0	2	0	5	0
O70310	Nmt1	Glycylpeptide N-tetradecanoyltransferase 1	WT_Tau vs WT	1.98265	0.405555	4.88873	20	8.88036e-05	0.000913729	NA	0.660256	0.660256	2.01504e+07	5.53517e+07	9.55764e+06	2.51029e+07	10	22	8	14	6	6	6	6
O70310	Nmt1	Glycylpeptide N-tetradecanoyltransferase 1	TREM2_KO_Tau vs TREM2_KO	1.98393	0.405555	4.89188	20	8.81603e-05	0.000535788	NA	0.455128	0.455128	2.01504e+07	5.53517e+07	9.55764e+06	2.51029e+07	10	22	8	14	6	6	6	6
O70310	Nmt1	Glycylpeptide N-tetradecanoyltransferase 1	TREM2_KO vs WT	1.76916	0.405555	4.36231	20	0.000301616	0.0027441	NA	0.679487	0.679487	2.01504e+07	5.53517e+07	9.55764e+06	2.51029e+07	10	22	8	14	6	6	6	6
O70310	Nmt1	Glycylpeptide N-tetradecanoyltransferase 1	TREM2_KO_Tau vs WT_Tau	1.77044	0.405555	4.36546	20	0.000299405	0.00289575	NA	0.435897	0.435897	2.01504e+07	5.53517e+07	9.55764e+06	2.51029e+07	10	22	8	14	6	6	6	6
O70311	Nmt2	Glycylpeptide N-tetradecanoyltransferase 2	WT_Tau vs WT	5.98006	NA	NA	NA	0.0125	0.025	oneConditionMissing	0.944444	0.111111	6348.55	1.73613e+06	1	285157	1	5	0	2	1	6	0	2
O70311	Nmt2	Glycylpeptide N-tetradecanoyltransferase 2	TREM2_KO_Tau vs TREM2_KO	1.76353	0.802595	2.19729	6	0.0703645	0.143174	NA	0.638889	0.222222	6348.55	1.73613e+06	1	285157	1	5	0	2	1	6	0	2
O70311	Nmt2	Glycylpeptide N-tetradecanoyltransferase 2	TREM2_KO vs WT	4.16863	NA	NA	NA	0.05	0.1	oneConditionMissing	0.972222	0.0555556	6348.55	1.73613e+06	1	285157	1	5	0	2	1	6	0	2
O70311	Nmt2	Glycylpeptide N-tetradecanoyltransferase 2	TREM2_KO_Tau vs WT_Tau	1.27517	0.606705	2.10179	6	0.0802787	0.202707	NA	0.611111	0.277778	6348.55	1.73613e+06	1	285157	1	5	0	2	1	6	0	2
O70318	Epb41l2	Band 4.1-like protein 2	WT_Tau vs WT	-1.17923	0.240755	-4.89804	20	8.69161e-05	0.000899361	NA	0.467172	0.467172	1.20595e+08	4.26097e+07	1.07479e+08	5.59427e+07	35	29	33	27	6	6	6	6
O70318	Epb41l2	Band 4.1-like protein 2	TREM2_KO_Tau vs TREM2_KO	-1.54973	0.240755	-6.43696	20	2.80934e-06	2.79343e-05	NA	0.484848	0.484848	1.20595e+08	4.26097e+07	1.07479e+08	5.59427e+07	35	29	33	27	6	6	6	6
O70318	Epb41l2	Band 4.1-like protein 2	TREM2_KO vs WT	0.121612	0.240755	0.505127	20	0.61899	0.774608	NA	0.391414	0.391414	1.20595e+08	4.26097e+07	1.07479e+08	5.59427e+07	35	29	33	27	6	6	6	6
O70318	Epb41l2	Band 4.1-like protein 2	TREM2_KO_Tau vs WT_Tau	-0.248891	0.240755	-1.03379	20	0.313572	0.508213	NA	0.560606	0.560606	1.20595e+08	4.26097e+07	1.07479e+08	5.59427e+07	35	29	33	27	6	6	6	6
O70325	Gpx4	Phospholipid hydroperoxide glutathione peroxidase	WT_Tau vs WT	-0.286967	0.169166	-1.69637	20	0.105327	0.215537	NA	0.356061	0.356061	9.06516e+07	4.05871e+07	1.57014e+08	1.19455e+08	17	15	27	23	6	6	6	6
O70325	Gpx4	Phospholipid hydroperoxide glutathione peroxidase	TREM2_KO_Tau vs TREM2_KO	-1.22439	0.169166	-7.23782	20	5.28096e-07	6.64896e-06	NA	0.503788	0.503788	9.06516e+07	4.05871e+07	1.57014e+08	1.19455e+08	17	15	27	23	6	6	6	6
O70325	Gpx4	Phospholipid hydroperoxide glutathione peroxidase	TREM2_KO vs WT	-0.861556	0.169166	-5.09298	20	5.55249e-05	0.000709569	NA	0.393939	0.393939	9.06516e+07	4.05871e+07	1.57014e+08	1.19455e+08	17	15	27	23	6	6	6	6
O70325	Gpx4	Phospholipid hydroperoxide glutathione peroxidase	TREM2_KO_Tau vs WT_Tau	-1.79898	0.169166	-10.6344	20	1.11363e-09	1.65289e-07	NA	0.465909	0.465909	9.06516e+07	4.05871e+07	1.57014e+08	1.19455e+08	17	15	27	23	6	6	6	6
O70370	Ctss	Cathepsin S	WT_Tau vs WT	-0.713378	0.137787	-5.17742	20	4.57738e-05	0.000522335	NA	0.287879	0.287879	4.52704e+09	1.0403e+09	2.6801e+09	1.85974e+09	33	26	29	31	6	6	6	6
O70370	Ctss	Cathepsin S	TREM2_KO_Tau vs TREM2_KO	-2.42275	0.137787	-17.5834	20	1.24345e-13	2.29354e-11	NA	0.232323	0.232323	4.52704e+09	1.0403e+09	2.6801e+09	1.85974e+09	33	26	29	31	6	6	6	6
O70370	Ctss	Cathepsin S	TREM2_KO vs WT	0.914447	0.137787	6.6367	20	1.83701e-06	4.26398e-05	NA	0.174242	0.174242	4.52704e+09	1.0403e+09	2.6801e+09	1.85974e+09	33	26	29	31	6	6	6	6
O70370	Ctss	Cathepsin S	TREM2_KO_Tau vs WT_Tau	-0.794924	0.137787	-5.76924	20	1.20585e-05	0.000223719	NA	0.34596	0.34596	4.52704e+09	1.0403e+09	2.6801e+09	1.85974e+09	33	26	29	31	6	6	6	6
O70378	Emc8	ER membrane protein complex subunit 8	WT_Tau vs WT	-1.15266	0.392932	-2.93349	20	0.00821529	0.0320134	NA	0.39881	0.39881	1.95758e+07	1.97479e+07	4.11873e+07	2.56092e+07	10	9	15	16	6	6	6	6
O70378	Emc8	ER membrane protein complex subunit 8	TREM2_KO_Tau vs TREM2_KO	-0.280571	0.392932	-0.714045	20	0.48345	0.615619	NA	0.60119	0.60119	1.95758e+07	1.97479e+07	4.11873e+07	2.56092e+07	10	9	15	16	6	6	6	6
O70378	Emc8	ER membrane protein complex subunit 8	TREM2_KO vs WT	-1.68262	0.392932	-4.28222	20	0.000363663	0.00318073	NA	0.470238	0.470238	1.95758e+07	1.97479e+07	4.11873e+07	2.56092e+07	10	9	15	16	6	6	6	6
O70378	Emc8	ER membrane protein complex subunit 8	TREM2_KO_Tau vs WT_Tau	-0.810529	0.392932	-2.06277	20	0.052362	0.150644	NA	0.529762	0.529762	1.95758e+07	1.97479e+07	4.11873e+07	2.56092e+07	10	9	15	16	6	6	6	6
O70404	Vamp8	Vesicle-associated membrane protein 8	WT_Tau vs WT	0.260577	0.331521	0.786006	20	0.441077	0.59487	NA	0.391667	0.391667	2.80585e+07	3.25551e+07	2.16686e+07	2.52727e+07	9	10	9	10	6	6	6	6
O70404	Vamp8	Vesicle-associated membrane protein 8	TREM2_KO_Tau vs TREM2_KO	-0.213847	0.331521	-0.645048	20	0.526227	0.655386	NA	0.341667	0.341667	2.80585e+07	3.25551e+07	2.16686e+07	2.52727e+07	9	10	9	10	6	6	6	6
O70404	Vamp8	Vesicle-associated membrane protein 8	TREM2_KO vs WT	0.758137	0.331521	2.28685	20	0.0332403	0.103761	NA	0.358333	0.358333	2.80585e+07	3.25551e+07	2.16686e+07	2.52727e+07	9	10	9	10	6	6	6	6
O70404	Vamp8	Vesicle-associated membrane protein 8	TREM2_KO_Tau vs WT_Tau	0.283713	0.331521	0.855794	20	0.402249	0.599178	NA	0.375	0.375	2.80585e+07	3.25551e+07	2.16686e+07	2.52727e+07	9	10	9	10	6	6	6	6
O70435	Psma3	Proteasome subunit alpha type-3	WT_Tau vs WT	-0.251005	0.126403	-1.98576	20	0.0609405	0.144296	NA	0.175	0.175	2.56585e+08	2.41898e+08	2.4208e+08	2.18526e+08	20	21	20	19	6	6	6	6
O70435	Psma3	Proteasome subunit alpha type-3	TREM2_KO_Tau vs TREM2_KO	-0.251842	0.126403	-1.99238	20	0.0601564	0.125875	NA	0.204167	0.204167	2.56585e+08	2.41898e+08	2.4208e+08	2.18526e+08	20	21	20	19	6	6	6	6
O70435	Psma3	Proteasome subunit alpha type-3	TREM2_KO vs WT	-0.00178149	0.126403	-0.0140938	20	0.988895	0.997156	NA	0.158333	0.158333	2.56585e+08	2.41898e+08	2.4208e+08	2.18526e+08	20	21	20	19	6	6	6	6
O70435	Psma3	Proteasome subunit alpha type-3	TREM2_KO_Tau vs WT_Tau	-0.00261858	0.126403	-0.0207162	20	0.983677	0.991126	NA	0.220833	0.220833	2.56585e+08	2.41898e+08	2.4208e+08	2.18526e+08	20	21	20	19	6	6	6	6
O70439	Stx7	Syntaxin-7	WT_Tau vs WT	-0.3078	0.338838	-0.908401	20	0.374483	0.534788	NA	0.3	0.3	6.47819e+07	5.46799e+07	7.43154e+07	6.9984e+07	13	14	13	14	6	6	6	6
O70439	Stx7	Syntaxin-7	TREM2_KO_Tau vs TREM2_KO	-0.378598	0.338838	-1.11734	20	0.27709	0.41468	NA	0.338889	0.338889	6.47819e+07	5.46799e+07	7.43154e+07	6.9984e+07	13	14	13	14	6	6	6	6
O70439	Stx7	Syntaxin-7	TREM2_KO vs WT	-0.425102	0.338838	-1.25459	20	0.224092	0.410229	NA	0.3	0.3	6.47819e+07	5.46799e+07	7.43154e+07	6.9984e+07	13	14	13	14	6	6	6	6
O70439	Stx7	Syntaxin-7	TREM2_KO_Tau vs WT_Tau	-0.4959	0.338838	-1.46353	20	0.158862	0.325399	NA	0.338889	0.338889	6.47819e+07	5.46799e+07	7.43154e+07	6.9984e+07	13	14	13	14	6	6	6	6
O70469	Dok2	Docking protein 2	WT_Tau vs WT	-3.89939	0.72387	-5.38686	20	2.84319e-05	0.000351845	NA	0.638889	0.638889	7.67349e+06	7.63825e+06	1.89297e+07	2.24536e+06	7	6	11	4	6	6	6	6
O70469	Dok2	Docking protein 2	TREM2_KO_Tau vs TREM2_KO	0.298261	0.72387	0.412036	20	0.684696	0.787358	NA	0.601852	0.601852	7.67349e+06	7.63825e+06	1.89297e+07	2.24536e+06	7	6	11	4	6	6	6	6
O70469	Dok2	Docking protein 2	TREM2_KO vs WT	-1.3378	0.72387	-1.84813	20	0.0794272	0.198655	NA	0.527778	0.527778	7.67349e+06	7.63825e+06	1.89297e+07	2.24536e+06	7	6	11	4	6	6	6	6
O70469	Dok2	Docking protein 2	TREM2_KO_Tau vs WT_Tau	2.85985	0.72387	3.95078	20	0.000789326	0.00619998	NA	0.712963	0.712963	7.67349e+06	7.63825e+06	1.89297e+07	2.24536e+06	7	6	11	4	6	6	6	6
O70475	Ugdh	UDP-glucose 6-dehydrogenase	WT_Tau vs WT	0.0269487	0.369191	0.0729939	20	0.942536	0.970157	NA	0.680556	0.680556	4.47917e+06	1.29359e+07	4.21334e+06	5.99486e+06	9	15	8	10	6	6	6	6
O70475	Ugdh	UDP-glucose 6-dehydrogenase	TREM2_KO_Tau vs TREM2_KO	1.85084	0.369191	5.01325	20	6.66698e-05	0.000426988	NA	0.611111	0.611111	4.47917e+06	1.29359e+07	4.21334e+06	5.99486e+06	9	15	8	10	6	6	6	6
O70475	Ugdh	UDP-glucose 6-dehydrogenase	TREM2_KO vs WT	-0.405993	0.369191	-1.09968	20	0.284532	0.481894	NA	0.708333	0.708333	4.47917e+06	1.29359e+07	4.21334e+06	5.99486e+06	9	15	8	10	6	6	6	6
O70475	Ugdh	UDP-glucose 6-dehydrogenase	TREM2_KO_Tau vs WT_Tau	1.4179	0.369191	3.84057	20	0.00102111	0.00753408	NA	0.583333	0.583333	4.47917e+06	1.29359e+07	4.21334e+06	5.99486e+06	9	15	8	10	6	6	6	6
O70492	Snx3	Sorting nexin-3	WT_Tau vs WT	-0.984528	0.132607	-7.42438	20	3.62219e-07	9.4772e-06	NA	0.338235	0.338235	1.94913e+08	8.47612e+07	1.3284e+08	1.17401e+08	19	18	19	18	6	6	6	6
O70492	Snx3	Sorting nexin-3	TREM2_KO_Tau vs TREM2_KO	-1.49476	0.132607	-11.2721	20	4.07432e-10	1.59895e-08	NA	0.397059	0.397059	1.94913e+08	8.47612e+07	1.3284e+08	1.17401e+08	19	18	19	18	6	6	6	6
O70492	Snx3	Sorting nexin-3	TREM2_KO vs WT	0.141567	0.132607	1.06756	20	0.298435	0.498446	NA	0.27451	0.27451	1.94913e+08	8.47612e+07	1.3284e+08	1.17401e+08	19	18	19	18	6	6	6	6
O70492	Snx3	Sorting nexin-3	TREM2_KO_Tau vs WT_Tau	-0.368665	0.132607	-2.78012	20	0.0115535	0.0484618	NA	0.460784	0.460784	1.94913e+08	8.47612e+07	1.3284e+08	1.17401e+08	19	18	19	18	6	6	6	6
O70493	Snx12	Sorting nexin-12	WT_Tau vs WT	-1.30509	0.193572	-6.74215	20	1.47102e-06	3.06155e-05	NA	0.35	0.35	7.85837e+07	3.78155e+07	4.40154e+07	3.33394e+07	10	10	10	9	6	6	6	6
O70493	Snx12	Sorting nexin-12	TREM2_KO_Tau vs TREM2_KO	-1.61545	0.193572	-8.34544	20	6.02949e-08	1.07083e-06	NA	0.308333	0.308333	7.85837e+07	3.78155e+07	4.40154e+07	3.33394e+07	10	10	10	9	6	6	6	6
O70493	Snx12	Sorting nexin-12	TREM2_KO vs WT	0.208021	0.193572	1.07464	20	0.29533	0.493944	NA	0.291667	0.291667	7.85837e+07	3.78155e+07	4.40154e+07	3.33394e+07	10	10	10	9	6	6	6	6
O70493	Snx12	Sorting nexin-12	TREM2_KO_Tau vs WT_Tau	-0.102331	0.193572	-0.528642	20	0.602871	0.768347	NA	0.366667	0.366667	7.85837e+07	3.78155e+07	4.40154e+07	3.33394e+07	10	10	10	9	6	6	6	6
O70496	Clcn7	H(+)/Cl(-) exchange transporter 7	WT_Tau vs WT	3.2747	0.962345	3.40284	12	0.00524218	0.0228261	NA	0.729167	0.395833	857160	1.54976e+07	51376.9	1.45456e+07	2	11	2	11	2	6	2	6
O70496	Clcn7	H(+)/Cl(-) exchange transporter 7	TREM2_KO_Tau vs TREM2_KO	2.8639	0.962345	2.97595	12	0.0115724	0.0323414	NA	0.729167	0.395833	857160	1.54976e+07	51376.9	1.45456e+07	2	11	2	11	2	6	2	6
O70496	Clcn7	H(+)/Cl(-) exchange transporter 7	TREM2_KO vs WT	0.0662939	1.17863	0.0562467	12	0.956071	0.982387	NA	0.958333	0.291667	857160	1.54976e+07	51376.9	1.45456e+07	2	11	2	11	2	6	2	6
O70496	Clcn7	H(+)/Cl(-) exchange transporter 7	TREM2_KO_Tau vs WT_Tau	-0.344513	0.680481	-0.506278	12	0.621834	0.783041	NA	0.5	0.5	857160	1.54976e+07	51376.9	1.45456e+07	2	11	2	11	2	6	2	6
O70503	Hsd17b12	Very-long-chain 3-oxoacyl-CoA reductase	WT_Tau vs WT	3.36233	0.459444	7.31827	19	6.12931e-07	1.49678e-05	NA	0.480769	0.480769	8.30686e+06	3.73039e+07	9.33933e+06	4.6864e+07	6	15	9	15	5	6	6	6
O70503	Hsd17b12	Very-long-chain 3-oxoacyl-CoA reductase	TREM2_KO_Tau vs TREM2_KO	2.92641	0.481868	6.07304	19	7.6922e-06	6.55347e-05	NA	0.576923	0.49359	8.30686e+06	3.73039e+07	9.33933e+06	4.6864e+07	6	15	9	15	5	6	6	6
O70503	Hsd17b12	Very-long-chain 3-oxoacyl-CoA reductase	TREM2_KO vs WT	-0.189691	0.481868	-0.393657	19	0.698217	0.832428	NA	0.75641	0.673077	8.30686e+06	3.73039e+07	9.33933e+06	4.6864e+07	6	15	9	15	5	6	6	6
O70503	Hsd17b12	Very-long-chain 3-oxoacyl-CoA reductase	TREM2_KO_Tau vs WT_Tau	-0.625615	0.459444	-1.36168	19	0.189228	0.365116	NA	0.301282	0.301282	8.30686e+06	3.73039e+07	9.33933e+06	4.6864e+07	6	15	9	15	5	6	6	6
O70551	Srpk1	SRSF protein kinase 1	WT_Tau vs WT	1.21857	0.979268	1.24437	13	0.235333	0.387254	NA	0.666667	0.333333	1.46812e+06	4.59611e+06	965114	2.17971e+06	2	6	3	4	5	6	6	5
O70551	Srpk1	SRSF protein kinase 1	TREM2_KO_Tau vs TREM2_KO	1.74156	0.899515	1.9361	13	0.0749024	0.150335	NA	0.541667	0.291667	1.46812e+06	4.59611e+06	965114	2.17971e+06	2	6	3	4	5	6	6	5
O70551	Srpk1	SRSF protein kinase 1	TREM2_KO vs WT	0.164045	1.02414	0.160177	13	0.875204	0.944429	NA	0.708333	0.291667	1.46812e+06	4.59611e+06	965114	2.17971e+06	2	6	3	4	5	6	6	5
O70551	Srpk1	SRSF protein kinase 1	TREM2_KO_Tau vs WT_Tau	0.687033	0.848071	0.810112	13	0.432455	0.627056	NA	0.5	0.333333	1.46812e+06	4.59611e+06	965114	2.17971e+06	2	6	3	4	5	6	6	5
O70566	Diaph2	Protein diaphanous homolog 2	WT_Tau vs WT	1.81076	0.520969	3.47576	20	0.00238526	0.0124108	NA	0.757246	0.757246	1.97714e+07	4.63392e+07	5.94204e+06	1.79709e+07	18	25	6	20	6	6	6	6
O70566	Diaph2	Protein diaphanous homolog 2	TREM2_KO_Tau vs TREM2_KO	0.739179	0.520969	1.41885	20	0.171339	0.287173	NA	0.471014	0.471014	1.97714e+07	4.63392e+07	5.94204e+06	1.79709e+07	18	25	6	20	6	6	6	6
O70566	Diaph2	Protein diaphanous homolog 2	TREM2_KO vs WT	2.75749	0.520969	5.293	20	3.5177e-05	0.000484319	NA	0.695652	0.695652	1.97714e+07	4.63392e+07	5.94204e+06	1.79709e+07	18	25	6	20	6	6	6	6
O70566	Diaph2	Protein diaphanous homolog 2	TREM2_KO_Tau vs WT_Tau	1.68591	0.520969	3.2361	20	0.00414025	0.0227272	NA	0.532609	0.532609	1.97714e+07	4.63392e+07	5.94204e+06	1.79709e+07	18	25	6	20	6	6	6	6
O70591	Pfdn2	Prefoldin subunit 2	WT_Tau vs WT	-0.0529888	0.536115	-0.0988386	20	0.92225	0.956727	NA	0.369048	0.369048	2.60813e+07	1.72667e+07	2.91861e+07	2.22828e+07	9	8	7	10	6	6	6	6
O70591	Pfdn2	Prefoldin subunit 2	TREM2_KO_Tau vs TREM2_KO	-1.16408	0.536115	-2.17133	20	0.042112	0.0947264	NA	0.404762	0.404762	2.60813e+07	1.72667e+07	2.91861e+07	2.22828e+07	9	8	7	10	6	6	6	6
O70591	Pfdn2	Prefoldin subunit 2	TREM2_KO vs WT	0.0843007	0.536115	0.157244	20	0.876629	0.945287	NA	0.380952	0.380952	2.60813e+07	1.72667e+07	2.91861e+07	2.22828e+07	9	8	7	10	6	6	6	6
O70591	Pfdn2	Prefoldin subunit 2	TREM2_KO_Tau vs WT_Tau	-1.02679	0.536115	-1.91525	20	0.069871	0.183924	NA	0.392857	0.392857	2.60813e+07	1.72667e+07	2.91861e+07	2.22828e+07	9	8	7	10	6	6	6	6
O88188	Ly86	Lymphocyte antigen 86	WT_Tau vs WT	0.216014	0.355323	0.607936	20	0.550072	0.690512	NA	0.527778	0.527778	1.69962e+07	3.97506e+06	2.4351e+06	3.41768e+06	3	3	2	3	6	6	6	6
O88188	Ly86	Lymphocyte antigen 86	TREM2_KO_Tau vs TREM2_KO	-2.0912	0.355323	-5.88536	20	9.32356e-06	7.64324e-05	NA	0.333333	0.333333	1.69962e+07	3.97506e+06	2.4351e+06	3.41768e+06	3	3	2	3	6	6	6	6
O88188	Ly86	Lymphocyte antigen 86	TREM2_KO vs WT	2.50978	0.355323	7.06337	20	7.5451e-07	2.08556e-05	NA	0.388889	0.388889	1.69962e+07	3.97506e+06	2.4351e+06	3.41768e+06	3	3	2	3	6	6	6	6
O88188	Ly86	Lymphocyte antigen 86	TREM2_KO_Tau vs WT_Tau	0.202561	0.355323	0.570076	20	0.574975	0.751127	NA	0.472222	0.472222	1.69962e+07	3.97506e+06	2.4351e+06	3.41768e+06	3	3	2	3	6	6	6	6
O88196	Ttc3	E3 ubiquitin-protein ligase TTC3	WT_Tau vs WT	0.161986	0.561236	0.288623	7	0.781229	0.863954	NA	0.416667	0	2.06559e+06	247679	3.52049e+06	2.51971e+06	1	1	1	1	2	2	4	3
O88196	Ttc3	E3 ubiquitin-protein ligase TTC3	TREM2_KO_Tau vs TREM2_KO	-2.95098	0.73483	-4.01586	7	0.00508627	0.0164734	NA	0.666667	0	2.06559e+06	247679	3.52049e+06	2.51971e+06	1	1	1	1	2	2	4	3
O88196	Ttc3	E3 ubiquitin-protein ligase TTC3	TREM2_KO vs WT	0.321162	0.636381	0.504669	7	0.629287	0.781966	NA	0.5	0	2.06559e+06	247679	3.52049e+06	2.51971e+06	1	1	1	1	2	2	4	3
O88196	Ttc3	E3 ubiquitin-protein ligase TTC3	TREM2_KO_Tau vs WT_Tau	-2.7918	0.670805	-4.16187	7	0.00423189	0.0231264	NA	0.583333	0	2.06559e+06	247679	3.52049e+06	2.51971e+06	1	1	1	1	2	2	4	3
O88271	Cfdp1	Craniofacial development protein 1	WT_Tau vs WT	2.30119	0.446346	5.15562	20	4.8111e-05	0.000538931	NA	0.666667	0.666667	9.83105e+06	1.22388e+07	3.45795e+06	7.2989e+06	7	7	3	6	6	6	6	6
O88271	Cfdp1	Craniofacial development protein 1	TREM2_KO_Tau vs TREM2_KO	1.82668	0.446346	4.09251	20	0.000566663	0.00262286	NA	0.47619	0.47619	9.83105e+06	1.22388e+07	3.45795e+06	7.2989e+06	7	7	3	6	6	6	6	6
O88271	Cfdp1	Craniofacial development protein 1	TREM2_KO vs WT	1.56897	0.446346	3.51514	20	0.00217742	0.013212	NA	0.690476	0.690476	9.83105e+06	1.22388e+07	3.45795e+06	7.2989e+06	7	7	3	6	6	6	6	6
O88271	Cfdp1	Craniofacial development protein 1	TREM2_KO_Tau vs WT_Tau	1.09446	0.446346	2.45204	20	0.0235156	0.0828736	NA	0.452381	0.452381	9.83105e+06	1.22388e+07	3.45795e+06	7.2989e+06	7	7	3	6	6	6	6	6
O88291	Znf326	DBIRD complex subunit ZNF326	WT_Tau vs WT	-1.64964	0.454465	-3.62985	19	0.00178311	0.00988131	NA	0.625	0.541667	5.48615e+06	3.15826e+06	4.70737e+06	1.6668e+06	7	7	6	6	6	6	6	5
O88291	Znf326	DBIRD complex subunit ZNF326	TREM2_KO_Tau vs TREM2_KO	-0.57523	0.433316	-1.32751	19	0.200071	0.324138	NA	0.489583	0.489583	5.48615e+06	3.15826e+06	4.70737e+06	1.6668e+06	7	7	6	6	6	6	6	5
O88291	Znf326	DBIRD complex subunit ZNF326	TREM2_KO vs WT	0.166889	0.433316	0.385145	19	0.704408	0.83546	NA	0.5	0.5	5.48615e+06	3.15826e+06	4.70737e+06	1.6668e+06	7	7	6	6	6	6	6	5
O88291	Znf326	DBIRD complex subunit ZNF326	TREM2_KO_Tau vs WT_Tau	1.2413	0.454465	2.73134	19	0.0132603	0.0535827	NA	0.614583	0.53125	5.48615e+06	3.15826e+06	4.70737e+06	1.6668e+06	7	7	6	6	6	6	6	5
O88307	Sorl1	Sortilin-related receptor	WT_Tau vs WT	-8.072	NA	NA	NA	0.025	0.05	oneConditionMissing	0.833333	0	181170	1	2.30876e+07	1	1	0	1	0	2	0	2	0
O88307	Sorl1	Sortilin-related receptor	TREM2_KO_Tau vs TREM2_KO	-5.7641	NA	NA	NA	0.025	0.05	oneConditionMissing	0.833333	0	181170	1	2.30876e+07	1	1	0	1	0	2	0	2	0
O88307	Sorl1	Sortilin-related receptor	TREM2_KO vs WT	-6.94592	0.401744	-17.2894	2	0.00332864	0.018609	NA	0.666667	0	181170	1	2.30876e+07	1	1	0	1	0	2	0	2	0
O88342	Wdr1	WD repeat-containing protein 1	WT_Tau vs WT	-0.563475	0.076068	-7.40751	20	3.74708e-07	9.73443e-06	NA	0.172454	0.172454	2.94341e+09	2.46394e+09	2.9395e+09	2.20964e+09	72	70	74	70	6	6	6	6
O88342	Wdr1	WD repeat-containing protein 1	TREM2_KO_Tau vs TREM2_KO	-0.388239	0.076068	-5.10384	20	5.41608e-05	0.000361486	NA	0.202546	0.202546	2.94341e+09	2.46394e+09	2.9395e+09	2.20964e+09	72	70	74	70	6	6	6	6
O88342	Wdr1	WD repeat-containing protein 1	TREM2_KO vs WT	-0.0696895	0.076068	-0.916147	20	0.370505	0.567272	NA	0.16088	0.16088	2.94341e+09	2.46394e+09	2.9395e+09	2.20964e+09	72	70	74	70	6	6	6	6
O88342	Wdr1	WD repeat-containing protein 1	TREM2_KO_Tau vs WT_Tau	0.105546	0.076068	1.38752	20	0.18055	0.353855	NA	0.21412	0.21412	2.94341e+09	2.46394e+09	2.9395e+09	2.20964e+09	72	70	74	70	6	6	6	6
O88351	Ikbkb	Inhibitor of nuclear factor kappa-B kinase subunit beta	WT_Tau vs WT	0.440961	1.50638	0.292729	12	0.774729	0.859682	NA	0.766667	0.35	1.0124e+06	4.71264e+06	644027	7.76736e+06	4	6	2	8	3	6	1	6
O88351	Ikbkb	Inhibitor of nuclear factor kappa-B kinase subunit beta	TREM2_KO_Tau vs TREM2_KO	0.704593	0.986156	0.714485	12	0.488594	0.621311	NA	0.733333	0.483333	1.0124e+06	4.71264e+06	644027	7.76736e+06	4	6	2	8	3	6	1	6
O88351	Ikbkb	Inhibitor of nuclear factor kappa-B kinase subunit beta	TREM2_KO vs WT	-0.324719	1.61039	-0.20164	12	0.843576	0.925344	NA	0.883333	0.216667	1.0124e+06	4.71264e+06	644027	7.76736e+06	4	6	2	8	3	6	1	6
O88351	Ikbkb	Inhibitor of nuclear factor kappa-B kinase subunit beta	TREM2_KO_Tau vs WT_Tau	-0.0610861	0.805193	-0.0758651	12	0.940777	0.969419	NA	0.616667	0.616667	1.0124e+06	4.71264e+06	644027	7.76736e+06	4	6	2	8	3	6	1	6
O88379	Baz1a	Bromodomain adjacent to zinc finger domain protein 1A	WT_Tau vs WT	1.11843	NA	NA	NA	0.00416667	0.00833333	oneConditionMissing	0.916667	0.166667	2.1879e+06	2.21657e+06	22638.6	237191	5	9	1	4	5	6	1	3
O88379	Baz1a	Bromodomain adjacent to zinc finger domain protein 1A	TREM2_KO_Tau vs TREM2_KO	0.517286	1.00279	0.515847	11	0.616171	0.730182	NA	0.479167	0.395833	2.1879e+06	2.21657e+06	22638.6	237191	5	9	1	4	5	6	1	3
O88379	Baz1a	Bromodomain adjacent to zinc finger domain protein 1A	TREM2_KO vs WT	2.17622	NA	NA	NA	0.002	0.004	oneConditionMissing	0.791667	0.208333	2.1879e+06	2.21657e+06	22638.6	237191	5	9	1	4	5	6	1	3
O88379	Baz1a	Bromodomain adjacent to zinc finger domain protein 1A	TREM2_KO_Tau vs WT_Tau	2.12382	1.17101	1.81367	11	0.0970734	0.230811	NA	0.604167	0.354167	2.1879e+06	2.21657e+06	22638.6	237191	5	9	1	4	5	6	1	3
O88384	Vti1b	Vesicle transport through interaction with t-SNAREs homolog 1B	WT_Tau vs WT	1.22022	0.562314	2.17	20	0.0422259	0.110323	NA	0.597222	0.597222	7.9523e+06	5.76806e+06	7.47688e+06	1.06036e+07	3	5	4	5	6	6	6	6
O88384	Vti1b	Vesicle transport through interaction with t-SNAREs homolog 1B	TREM2_KO_Tau vs TREM2_KO	1.38704	0.562314	2.46667	20	0.0227962	0.0573638	NA	0.569444	0.569444	7.9523e+06	5.76806e+06	7.47688e+06	1.06036e+07	3	5	4	5	6	6	6	6
O88384	Vti1b	Vesicle transport through interaction with t-SNAREs homolog 1B	TREM2_KO vs WT	-0.29024	0.562314	-0.516152	20	0.611408	0.768985	NA	0.666667	0.666667	7.9523e+06	5.76806e+06	7.47688e+06	1.06036e+07	3	5	4	5	6	6	6	6
O88384	Vti1b	Vesicle transport through interaction with t-SNAREs homolog 1B	TREM2_KO_Tau vs WT_Tau	-0.123421	0.562314	-0.219487	20	0.828495	0.911652	NA	0.5	0.5	7.9523e+06	5.76806e+06	7.47688e+06	1.06036e+07	3	5	4	5	6	6	6	6
O88428	Papss2	Bifunctional 3'-phosphoadenosine 5'-phosphosulfate synthase 2	WT_Tau vs WT	-0.311282	0.619607	-0.502386	7	0.630812	0.756107	NA	0.861111	0.277778	263446	1.82997e+06	504785	99612.6	3	4	2	4	2	4	4	3
O88428	Papss2	Bifunctional 3'-phosphoadenosine 5'-phosphosulfate synthase 2	TREM2_KO_Tau vs TREM2_KO	0.319377	0.479946	0.665445	7	0.527077	0.656001	NA	0.805556	0.305556	263446	1.82997e+06	504785	99612.6	3	4	2	4	2	4	4	3
O88428	Papss2	Bifunctional 3'-phosphoadenosine 5'-phosphosulfate synthase 2	TREM2_KO vs WT	-0.812997	0.479946	-1.69394	7	0.134106	0.293412	NA	0.833333	0.333333	263446	1.82997e+06	504785	99612.6	3	4	2	4	2	4	4	3
O88428	Papss2	Bifunctional 3'-phosphoadenosine 5'-phosphosulfate synthase 2	TREM2_KO_Tau vs WT_Tau	-0.182338	0.619607	-0.29428	7	0.777079	0.887204	NA	0.833333	0.25	263446	1.82997e+06	504785	99612.6	3	4	2	4	2	4	4	3
O88441	Mtx2	Metaxin-2	WT_Tau vs WT	-0.719831	0.34281	-2.0998	20	0.0486374	0.122065	NA	0.4375	0.4375	9.51475e+06	6.2199e+06	1.12037e+07	7.68853e+06	7	6	10	7	6	6	6	6
O88441	Mtx2	Metaxin-2	TREM2_KO_Tau vs TREM2_KO	-0.86992	0.34281	-2.53762	20	0.0195907	0.0505386	NA	0.59375	0.59375	9.51475e+06	6.2199e+06	1.12037e+07	7.68853e+06	7	6	10	7	6	6	6	6
O88441	Mtx2	Metaxin-2	TREM2_KO vs WT	-0.621326	0.34281	-1.81245	20	0.0849573	0.208988	NA	0.447917	0.447917	9.51475e+06	6.2199e+06	1.12037e+07	7.68853e+06	7	6	10	7	6	6	6	6
O88441	Mtx2	Metaxin-2	TREM2_KO_Tau vs WT_Tau	-0.771415	0.34281	-2.25027	20	0.0358442	0.112824	NA	0.583333	0.583333	9.51475e+06	6.2199e+06	1.12037e+07	7.68853e+06	7	6	10	7	6	6	6	6
O88447	Klc1	Kinesin light chain 1	WT_Tau vs WT	-0.50072	0.469122	-1.06736	20	0.298526	0.460035	NA	0.536458	0.536458	1.44377e+07	2.15172e+07	1.59609e+07	5.39991e+07	17	17	16	17	6	6	6	6
O88447	Klc1	Kinesin light chain 1	TREM2_KO_Tau vs TREM2_KO	-0.691049	0.469122	-1.47307	20	0.156297	0.267059	NA	0.5625	0.5625	1.44377e+07	2.15172e+07	1.59609e+07	5.39991e+07	17	17	16	17	6	6	6	6
O88447	Klc1	Kinesin light chain 1	TREM2_KO vs WT	0.170523	0.469122	0.363494	20	0.720049	0.847176	NA	0.505208	0.505208	1.44377e+07	2.15172e+07	1.59609e+07	5.39991e+07	17	17	16	17	6	6	6	6
O88447	Klc1	Kinesin light chain 1	TREM2_KO_Tau vs WT_Tau	-0.0198055	0.469122	-0.0422181	20	0.966743	0.981177	NA	0.59375	0.59375	1.44377e+07	2.15172e+07	1.59609e+07	5.39991e+07	17	17	16	17	6	6	6	6
O88448	Klc2	Kinesin light chain 2	WT_Tau vs WT	0.399182	0.573713	0.695787	10	0.502411	0.650152	NA	0.0833333	0	1	1.93819e+06	2.03435e+06	2.38735e+06	0	2	1	2	0	4	6	5
O88448	Klc2	Kinesin light chain 2	TREM2_KO_Tau vs TREM2_KO	6.89247	NA	NA	NA	0.00625	0.0125	oneConditionMissing	0.833333	0	1	1.93819e+06	2.03435e+06	2.38735e+06	0	2	1	2	0	4	6	5
O88448	Klc2	Kinesin light chain 2	TREM2_KO vs WT	-6.91553	NA	NA	NA	0.00833333	0.0166667	oneConditionMissing	0.5	0	1	1.93819e+06	2.03435e+06	2.38735e+06	0	2	1	2	0	4	6	5
O88448	Klc2	Kinesin light chain 2	TREM2_KO_Tau vs WT_Tau	0.739289	0.792699	0.932624	10	0.372984	0.571654	NA	0.416667	0	1	1.93819e+06	2.03435e+06	2.38735e+06	0	2	1	2	0	4	6	5
O88455	Dhcr7	7-dehydrocholesterol reductase	WT_Tau vs WT	6.47583	NA	NA	NA	0.00833333	0.0166667	oneConditionMissing	0.833333	0	1	377264	1	807856	0	1	0	2	0	1	0	3
O88455	Dhcr7	7-dehydrocholesterol reductase	TREM2_KO_Tau vs TREM2_KO	6.11332	NA	NA	NA	0.05	0.1	oneConditionMissing	0.916667	0	1	377264	1	807856	0	1	0	2	0	1	0	3
O88455	Dhcr7	7-dehydrocholesterol reductase	TREM2_KO_Tau vs WT_Tau	0.00851218	0.44337	0.0191988	1	0.987779	0.993184	NA	0.75	0	1	377264	1	807856	0	1	0	2	0	1	0	3
O88456	Capns1	Calpain small subunit 1	WT_Tau vs WT	0.122626	0.249215	0.492048	20	0.628043	0.755253	NA	0.447917	0.447917	6.98148e+07	5.60202e+07	5.50658e+07	6.74739e+07	18	19	19	20	6	6	6	6
O88456	Capns1	Calpain small subunit 1	TREM2_KO_Tau vs TREM2_KO	-0.324962	0.249215	-1.30395	20	0.207061	0.332686	NA	0.401042	0.401042	6.98148e+07	5.60202e+07	5.50658e+07	6.74739e+07	18	19	19	20	6	6	6	6
O88456	Capns1	Calpain small subunit 1	TREM2_KO vs WT	0.272523	0.249215	1.09353	20	0.287159	0.484305	NA	0.4375	0.4375	6.98148e+07	5.60202e+07	5.50658e+07	6.74739e+07	18	19	19	20	6	6	6	6
O88456	Capns1	Calpain small subunit 1	TREM2_KO_Tau vs WT_Tau	-0.175065	0.249215	-0.702467	20	0.490484	0.678171	NA	0.411458	0.411458	6.98148e+07	5.60202e+07	5.50658e+07	6.74739e+07	18	19	19	20	6	6	6	6
O88487	Dync1i2	Cytoplasmic dynein 1 intermediate chain 2	WT_Tau vs WT	0.0407481	0.170953	0.238358	20	0.814028	0.888229	NA	0.411111	0.411111	8.87093e+07	1.30097e+08	1.11815e+08	1.21141e+08	30	30	25	31	6	6	6	6
O88487	Dync1i2	Cytoplasmic dynein 1 intermediate chain 2	TREM2_KO_Tau vs TREM2_KO	0.271683	0.170953	1.58923	20	0.127693	0.227455	NA	0.405556	0.405556	8.87093e+07	1.30097e+08	1.11815e+08	1.21141e+08	30	30	25	31	6	6	6	6
O88487	Dync1i2	Cytoplasmic dynein 1 intermediate chain 2	TREM2_KO vs WT	-0.208131	0.170953	-1.21747	20	0.237594	0.427599	NA	0.430556	0.430556	8.87093e+07	1.30097e+08	1.11815e+08	1.21141e+08	30	30	25	31	6	6	6	6
O88487	Dync1i2	Cytoplasmic dynein 1 intermediate chain 2	TREM2_KO_Tau vs WT_Tau	0.0228041	0.170953	0.133394	20	0.895215	0.945339	NA	0.386111	0.386111	8.87093e+07	1.30097e+08	1.11815e+08	1.21141e+08	30	30	25	31	6	6	6	6
O88508	Dnmt3a	DNA (cytosine-5)-methyltransferase 3A	WT_Tau vs WT	-0.9144	0.518442	-1.76374	18	0.0947409	0.200021	NA	0.777778	0.611111	4.20371e+06	6.49133e+06	5.82882e+06	1.39236e+06	6	11	8	2	6	6	5	6
O88508	Dnmt3a	DNA (cytosine-5)-methyltransferase 3A	TREM2_KO_Tau vs TREM2_KO	0.137961	0.473271	0.291505	18	0.773998	0.851997	NA	0.694444	0.694444	4.20371e+06	6.49133e+06	5.82882e+06	1.39236e+06	6	11	8	2	6	6	5	6
O88508	Dnmt3a	DNA (cytosine-5)-methyltransferase 3A	TREM2_KO vs WT	0.0538183	0.496371	0.108424	18	0.914859	0.963556	NA	0.708333	0.625	4.20371e+06	6.49133e+06	5.82882e+06	1.39236e+06	6	11	8	2	6	6	5	6
O88508	Dnmt3a	DNA (cytosine-5)-methyltransferase 3A	TREM2_KO_Tau vs WT_Tau	1.10618	0.496371	2.22853	18	0.0388313	0.120652	NA	0.763889	0.680556	4.20371e+06	6.49133e+06	5.82882e+06	1.39236e+06	6	11	8	2	6	6	5	6
O88512	Ap1g2	AP-1 complex subunit gamma-like 2	TREM2_KO_Tau vs TREM2_KO	-6.09605	NA	NA	NA	0.025	0.05	oneConditionMissing	NA	NA	363826	1	1	2135.14	1	0	0	1	2	0	0	1
O88512	Ap1g2	AP-1 complex subunit gamma-like 2	TREM2_KO vs WT	6.09605	NA	NA	NA	0.025	0.05	oneConditionMissing	NA	NA	363826	1	1	2135.14	1	0	0	1	2	0	0	1
O88520	Shoc2	Leucine-rich repeat protein SHOC-2	WT_Tau vs WT	0.913455	0.76216	1.19851	4	0.296871	0.458266	NA	0.833333	0.166667	316152	212344	237504	122603	2	3	3	1	2	4	3	1
O88520	Shoc2	Leucine-rich repeat protein SHOC-2	TREM2_KO_Tau vs TREM2_KO	-0.189491	NA	NA	NA	0.00416667	0.00833333	oneConditionMissing	0.875	0.125	316152	212344	237504	122603	2	3	3	1	2	4	3	1
O88520	Shoc2	Leucine-rich repeat protein SHOC-2	TREM2_KO vs WT	0.13618	NA	NA	NA	0.00555556	0.0111111	oneConditionMissing	0.875	0.125	316152	212344	237504	122603	2	3	3	1	2	4	3	1
O88520	Shoc2	Leucine-rich repeat protein SHOC-2	TREM2_KO_Tau vs WT_Tau	-1.05431	0.76216	-1.38331	4	0.238764	0.426085	NA	0.833333	0.166667	316152	212344	237504	122603	2	3	3	1	2	4	3	1
O88522	Ikbkg	NF-kappa-B essential modulator	WT_Tau vs WT	-1.23419	0.522835	-2.36058	19	0.029089	0.0837586	NA	0.520833	0.520833	5.64542e+06	554206	1.84073e+07	7.08376e+06	10	3	14	10	6	5	6	6
O88522	Ikbkg	NF-kappa-B essential modulator	TREM2_KO_Tau vs TREM2_KO	-2.77529	0.548354	-5.06113	19	6.93675e-05	0.000438931	NA	0.756944	0.673611	5.64542e+06	554206	1.84073e+07	7.08376e+06	10	3	14	10	6	5	6	6
O88522	Ikbkg	NF-kappa-B essential modulator	TREM2_KO vs WT	-1.17984	0.522835	-2.25662	19	0.0360054	0.110369	NA	0.527778	0.527778	5.64542e+06	554206	1.84073e+07	7.08376e+06	10	3	14	10	6	5	6	6
O88522	Ikbkg	NF-kappa-B essential modulator	TREM2_KO_Tau vs WT_Tau	-2.72094	0.548354	-4.96201	19	8.65428e-05	0.00111695	NA	0.75	0.666667	5.64542e+06	554206	1.84073e+07	7.08376e+06	10	3	14	10	6	5	6	6
O88531	Ppt1	Palmitoyl-protein thioesterase 1	WT_Tau vs WT	-0.402266	0.20477	-1.96447	20	0.0635231	0.148169	NA	0.377193	0.377193	2.50721e+08	6.23941e+07	8.39901e+07	5.9292e+07	24	17	17	18	6	6	6	6
O88531	Ppt1	Palmitoyl-protein thioesterase 1	TREM2_KO_Tau vs TREM2_KO	-2.32883	0.20477	-11.3729	20	3.4887e-10	1.39889e-08	NA	0.276316	0.276316	2.50721e+08	6.23941e+07	8.39901e+07	5.9292e+07	24	17	17	18	6	6	6	6
O88531	Ppt1	Palmitoyl-protein thioesterase 1	TREM2_KO vs WT	1.86538	0.20477	9.10963	20	1.48178e-08	1.03183e-06	NA	0.258772	0.258772	2.50721e+08	6.23941e+07	8.39901e+07	5.9292e+07	24	17	17	18	6	6	6	6
O88531	Ppt1	Palmitoyl-protein thioesterase 1	TREM2_KO_Tau vs WT_Tau	-0.0611853	0.20477	-0.2988	20	0.768175	0.881734	NA	0.394737	0.394737	2.50721e+08	6.23941e+07	8.39901e+07	5.9292e+07	24	17	17	18	6	6	6	6
O88532	Zfr	Zinc finger RNA-binding protein	WT_Tau vs WT	1.12721	0.443483	2.54173	20	0.0194185	0.0610034	NA	0.583333	0.583333	6.40008e+06	6.26909e+06	772137	2.63697e+06	7	10	5	6	6	6	6	6
O88532	Zfr	Zinc finger RNA-binding protein	TREM2_KO_Tau vs TREM2_KO	1.55415	0.443483	3.50442	20	0.00223216	0.00830086	NA	0.607143	0.607143	6.40008e+06	6.26909e+06	772137	2.63697e+06	7	10	5	6	6	6	6	6
O88532	Zfr	Zinc finger RNA-binding protein	TREM2_KO vs WT	0.197142	0.443483	0.444533	20	0.661431	0.807771	NA	0.714286	0.714286	6.40008e+06	6.26909e+06	772137	2.63697e+06	7	10	5	6	6	6	6	6
O88532	Zfr	Zinc finger RNA-binding protein	TREM2_KO_Tau vs WT_Tau	0.624078	0.443483	1.40722	20	0.174713	0.345753	NA	0.47619	0.47619	6.40008e+06	6.26909e+06	772137	2.63697e+06	7	10	5	6	6	6	6	6
O88536	Fpr2	Formyl peptide receptor 2	WT_Tau vs WT	7.06374	NA	NA	NA	0.00625	0.0125	oneConditionMissing	0.666667	0	1	3.66659e+06	1	2.77733e+06	0	1	0	2	0	6	0	4
O88536	Fpr2	Formyl peptide receptor 2	TREM2_KO_Tau vs TREM2_KO	7.19598	NA	NA	NA	0.00833333	0.0166667	oneConditionMissing	0.5	0	1	3.66659e+06	1	2.77733e+06	0	1	0	2	0	6	0	4
O88536	Fpr2	Formyl peptide receptor 2	TREM2_KO_Tau vs WT_Tau	-0.0861939	0.230931	-0.373245	8	0.718662	0.84828	NA	0.166667	0	1	3.66659e+06	1	2.77733e+06	0	1	0	2	0	6	0	4
O88543	Cops3	COP9 signalosome complex subunit 3	WT_Tau vs WT	1.67388	0.619267	2.703	11	0.0205464	0.0637269	NA	0.761905	0.428571	6.75363e+06	3.99431e+06	841011	2.84301e+06	5	7	3	12	4	5	4	5
O88543	Cops3	COP9 signalosome complex subunit 3	TREM2_KO_Tau vs TREM2_KO	0.340901	0.668885	0.509656	11	0.620362	0.734204	NA	0.857143	0.440476	6.75363e+06	3.99431e+06	841011	2.84301e+06	5	7	3	12	4	5	4	5
O88543	Cops3	COP9 signalosome complex subunit 3	TREM2_KO vs WT	0.161144	0.668885	0.240914	11	0.814053	0.90693	NA	0.857143	0.440476	6.75363e+06	3.99431e+06	841011	2.84301e+06	5	7	3	12	4	5	4	5
O88543	Cops3	COP9 signalosome complex subunit 3	TREM2_KO_Tau vs WT_Tau	-1.17183	0.619267	-1.89229	11	0.0850526	0.210127	NA	0.761905	0.428571	6.75363e+06	3.99431e+06	841011	2.84301e+06	5	7	3	12	4	5	4	5
O88544	Cops4	COP9 signalosome complex subunit 4	WT_Tau vs WT	-1.57126	0.303088	-5.18417	20	4.50731e-05	0.000515946	NA	0.373188	0.373188	3.72063e+07	3.25326e+07	2.22518e+08	3.29699e+07	22	18	25	19	6	6	6	6
O88544	Cops4	COP9 signalosome complex subunit 4	TREM2_KO_Tau vs TREM2_KO	-0.433841	0.303088	-1.4314	20	0.167757	0.282324	NA	0.423913	0.423913	3.72063e+07	3.25326e+07	2.22518e+08	3.29699e+07	22	18	25	19	6	6	6	6
O88544	Cops4	COP9 signalosome complex subunit 4	TREM2_KO vs WT	-0.804641	0.303088	-2.65481	20	0.0152062	0.0591423	NA	0.336957	0.336957	3.72063e+07	3.25326e+07	2.22518e+08	3.29699e+07	22	18	25	19	6	6	6	6
O88544	Cops4	COP9 signalosome complex subunit 4	TREM2_KO_Tau vs WT_Tau	0.332776	0.303088	1.09795	20	0.285268	0.478007	NA	0.460145	0.460145	3.72063e+07	3.25326e+07	2.22518e+08	3.29699e+07	22	18	25	19	6	6	6	6
O88545	Cops6	COP9 signalosome complex subunit 6	WT_Tau vs WT	-0.688126	0.187045	-3.67893	20	0.00148846	0.00861332	NA	0.427778	0.427778	3.4787e+07	2.80887e+07	3.45765e+07	3.74165e+07	17	14	16	14	6	6	6	6
O88545	Cops6	COP9 signalosome complex subunit 6	TREM2_KO_Tau vs TREM2_KO	-0.609812	0.187045	-3.26025	20	0.00391766	0.0132711	NA	0.461111	0.461111	3.4787e+07	2.80887e+07	3.45765e+07	3.74165e+07	17	14	16	14	6	6	6	6
O88545	Cops6	COP9 signalosome complex subunit 6	TREM2_KO vs WT	-0.31302	0.187045	-1.6735	20	0.109798	0.253719	NA	0.383333	0.383333	3.4787e+07	2.80887e+07	3.45765e+07	3.74165e+07	17	14	16	14	6	6	6	6
O88545	Cops6	COP9 signalosome complex subunit 6	TREM2_KO_Tau vs WT_Tau	-0.234707	0.187045	-1.25482	20	0.224012	0.407188	NA	0.505556	0.505556	3.4787e+07	2.80887e+07	3.45765e+07	3.74165e+07	17	14	16	14	6	6	6	6
O88569	Hnrnpa2b1	Heterogeneous nuclear ribonucleoproteins A2/B1	WT_Tau vs WT	-0.739305	0.153595	-4.81335	20	0.000105692	0.00104635	NA	0.283333	0.283333	1.61416e+09	1.52519e+09	1.51799e+09	1.10637e+09	52	53	55	48	6	6	6	6
O88569	Hnrnpa2b1	Heterogeneous nuclear ribonucleoproteins A2/B1	TREM2_KO_Tau vs TREM2_KO	-0.111089	0.153595	-0.72326	20	0.477894	0.610652	NA	0.240909	0.240909	1.61416e+09	1.52519e+09	1.51799e+09	1.10637e+09	52	53	55	48	6	6	6	6
O88569	Hnrnpa2b1	Heterogeneous nuclear ribonucleoproteins A2/B1	TREM2_KO vs WT	0.0430716	0.153595	0.280424	20	0.782033	0.886026	NA	0.257576	0.257576	1.61416e+09	1.52519e+09	1.51799e+09	1.10637e+09	52	53	55	48	6	6	6	6
O88569	Hnrnpa2b1	Heterogeneous nuclear ribonucleoproteins A2/B1	TREM2_KO_Tau vs WT_Tau	0.671288	0.153595	4.37052	20	0.000295895	0.00289575	NA	0.266667	0.266667	1.61416e+09	1.52519e+09	1.51799e+09	1.10637e+09	52	53	55	48	6	6	6	6
O88574	Sap30	Histone deacetylase complex subunit SAP30	WT_Tau vs WT	0.158195	0.461304	0.34293	8	0.740488	0.838155	NA	0.791667	0.208333	1.17347e+06	1.00825e+06	327691	249607	1	2	2	2	3	4	3	2
O88574	Sap30	Histone deacetylase complex subunit SAP30	TREM2_KO_Tau vs TREM2_KO	-0.0169143	0.385955	-0.0438246	8	0.966118	0.979931	NA	0.708333	0.291667	1.17347e+06	1.00825e+06	327691	249607	1	2	2	2	3	4	3	2
O88574	Sap30	Histone deacetylase complex subunit SAP30	TREM2_KO vs WT	0.692172	0.412603	1.67757	8	0.131951	0.290212	NA	0.75	0.25	1.17347e+06	1.00825e+06	327691	249607	1	2	2	2	3	4	3	2
O88574	Sap30	Histone deacetylase complex subunit SAP30	TREM2_KO_Tau vs WT_Tau	0.517062	0.437632	1.1815	8	0.271332	0.461469	NA	0.75	0.25	1.17347e+06	1.00825e+06	327691	249607	1	2	2	2	3	4	3	2
O88587	Comt	Catechol O-methyltransferase	WT_Tau vs WT	-1.0521	0.189365	-5.55593	20	1.94203e-05	0.000257741	NA	0.365385	0.365385	1.32562e+08	8.81732e+07	1.8454e+08	9.06796e+07	29	21	23	25	6	6	6	6
O88587	Comt	Catechol O-methyltransferase	TREM2_KO_Tau vs TREM2_KO	-0.760207	0.189365	-4.0145	20	0.000680071	0.00306322	NA	0.378205	0.378205	1.32562e+08	8.81732e+07	1.8454e+08	9.06796e+07	29	21	23	25	6	6	6	6
O88587	Comt	Catechol O-methyltransferase	TREM2_KO vs WT	-0.376908	0.189365	-1.99037	20	0.0603935	0.16163	NA	0.336538	0.336538	1.32562e+08	8.81732e+07	1.8454e+08	9.06796e+07	29	21	23	25	6	6	6	6
O88587	Comt	Catechol O-methyltransferase	TREM2_KO_Tau vs WT_Tau	-0.0850135	0.189365	-0.448939	20	0.658302	0.804175	NA	0.407051	0.407051	1.32562e+08	8.81732e+07	1.8454e+08	9.06796e+07	29	21	23	25	6	6	6	6
O88597	Becn1	Beclin-1	WT_Tau vs WT	0.920863	0.580315	1.58683	11	0.140858	0.265447	NA	0.625	0.291667	234107	241526	328987	563878	2	2	3	2	2	5	4	5
O88597	Becn1	Beclin-1	TREM2_KO_Tau vs TREM2_KO	-0.367378	0.664835	-0.552586	11	0.591599	0.711809	NA	0.708333	0.291667	234107	241526	328987	563878	2	2	3	2	2	5	4	5
O88597	Becn1	Beclin-1	TREM2_KO vs WT	0.743214	0.725394	1.02457	11	0.327572	0.52929	NA	0.791667	0.208333	234107	241526	328987	563878	2	2	3	2	2	5	4	5
O88597	Becn1	Beclin-1	TREM2_KO_Tau vs WT_Tau	-0.545028	0.502568	-1.08449	11	0.301346	0.496328	NA	0.541667	0.375	234107	241526	328987	563878	2	2	3	2	2	5	4	5
O88622	Parg	Poly(ADP-ribose) glycohydrolase	WT_Tau vs WT	0.394767	0.500287	0.789081	10	0.448369	0.600283	NA	0.708333	0.291667	150441	237884	61284.5	113975	1	2	1	1	3	4	3	4
O88622	Parg	Poly(ADP-ribose) glycohydrolase	TREM2_KO_Tau vs TREM2_KO	-0.397142	0.500287	-0.793828	10	0.445724	0.585776	NA	0.583333	0.166667	150441	237884	61284.5	113975	1	2	1	1	3	4	3	4
O88622	Parg	Poly(ADP-ribose) glycohydrolase	TREM2_KO vs WT	1.29211	0.53483	2.41593	10	0.0363132	0.111056	NA	0.75	0.25	150441	237884	61284.5	113975	1	2	1	1	3	4	3	4
O88622	Parg	Poly(ADP-ribose) glycohydrolase	TREM2_KO_Tau vs WT_Tau	0.500203	0.463176	1.07994	10	0.305525	0.501253	NA	0.541667	0.208333	150441	237884	61284.5	113975	1	2	1	1	3	4	3	4
O88627	Slc28a2	Sodium/nucleoside cotransporter 2	TREM2_KO_Tau vs TREM2_KO	7.48081	NA	NA	NA	0.00166667	0.00333333	oneConditionMissing	NA	NA	1	6.66936e+06	1	1	0	5	0	0	0	6	0	0
O88627	Slc28a2	Sodium/nucleoside cotransporter 2	TREM2_KO_Tau vs WT_Tau	7.48081	NA	NA	NA	0.00166667	0.00333333	oneConditionMissing	NA	NA	1	6.66936e+06	1	1	0	5	0	0	0	6	0	0
O88630	Gosr1	Golgi SNAP receptor complex member 1	WT_Tau vs WT	0.0412999	0.539709	0.0765225	20	0.939764	0.968497	NA	0.516667	0.516667	1.2173e+07	4.22407e+06	1.04591e+07	7.49054e+06	7	4	7	5	6	6	6	6
O88630	Gosr1	Golgi SNAP receptor complex member 1	TREM2_KO_Tau vs TREM2_KO	-1.61861	0.539709	-2.99904	20	0.0070912	0.0217271	NA	0.5	0.5	1.2173e+07	4.22407e+06	1.04591e+07	7.49054e+06	7	4	7	5	6	6	6	6
O88630	Gosr1	Golgi SNAP receptor complex member 1	TREM2_KO vs WT	0.601419	0.539709	1.11434	20	0.278346	0.475153	NA	0.466667	0.466667	1.2173e+07	4.22407e+06	1.04591e+07	7.49054e+06	7	4	7	5	6	6	6	6
O88630	Gosr1	Golgi SNAP receptor complex member 1	TREM2_KO_Tau vs WT_Tau	-1.05849	0.539709	-1.96122	20	0.063926	0.17239	NA	0.55	0.55	1.2173e+07	4.22407e+06	1.04591e+07	7.49054e+06	7	4	7	5	6	6	6	6
O88643	Pak1	Serine/threonine-protein kinase PAK 1	TREM2_KO_Tau vs TREM2_KO	-0.149399	NA	NA	NA	0.000595238	0.00119048	oneConditionMissing	NA	NA	7.02976e+07	5.13638e+07	4.68786e+07	6.5358e+07	14	11	11	11	6	6	6	6
O88643	Pak1	Serine/threonine-protein kinase PAK 1	TREM2_KO vs WT	0.1929	NA	NA	NA	0.000595238	0.00119048	oneConditionMissing	NA	NA	7.02976e+07	5.13638e+07	4.68786e+07	6.5358e+07	14	11	11	11	6	6	6	6
O88653	Lamtor3	Ragulator complex protein LAMTOR3	WT_Tau vs WT	-0.111613	0.162975	-0.684849	20	0.5013	0.65011	NA	0.444444	0.444444	9.01179e+07	8.56946e+07	9.54281e+07	9.53498e+07	7	6	4	6	6	6	6	6
O88653	Lamtor3	Ragulator complex protein LAMTOR3	TREM2_KO_Tau vs TREM2_KO	-0.0495299	0.162975	-0.303911	20	0.764335	0.84496	NA	0.236111	0.236111	9.01179e+07	8.56946e+07	9.54281e+07	9.53498e+07	7	6	4	6	6	6	6	6
O88653	Lamtor3	Ragulator complex protein LAMTOR3	TREM2_KO vs WT	0.0501111	0.162975	0.307477	20	0.761659	0.875213	NA	0.361111	0.361111	9.01179e+07	8.56946e+07	9.54281e+07	9.53498e+07	7	6	4	6	6	6	6	6
O88653	Lamtor3	Ragulator complex protein LAMTOR3	TREM2_KO_Tau vs WT_Tau	0.112194	0.162975	0.688415	20	0.4991	0.685738	NA	0.319444	0.319444	9.01179e+07	8.56946e+07	9.54281e+07	9.53498e+07	7	6	4	6	6	6	6	6
O88668	Creg1	Protein CREG1	WT_Tau vs WT	-0.739974	0.184462	-4.01153	20	0.000684815	0.00478361	NA	0.291667	0.291667	6.85395e+08	1.43011e+08	6.28794e+08	4.51187e+08	23	13	22	19	6	6	6	6
O88668	Creg1	Protein CREG1	TREM2_KO_Tau vs TREM2_KO	-2.61739	0.184462	-14.1893	20	6.67377e-12	5.19528e-10	NA	0.397727	0.397727	6.85395e+08	1.43011e+08	6.28794e+08	4.51187e+08	23	13	22	19	6	6	6	6
O88668	Creg1	Protein CREG1	TREM2_KO vs WT	-0.00655525	0.184462	-0.0355371	20	0.972004	0.987973	NA	0.25	0.25	6.85395e+08	1.43011e+08	6.28794e+08	4.51187e+08	23	13	22	19	6	6	6	6
O88668	Creg1	Protein CREG1	TREM2_KO_Tau vs WT_Tau	-1.88397	0.184462	-10.2134	20	2.21577e-09	2.85022e-07	NA	0.439394	0.439394	6.85395e+08	1.43011e+08	6.28794e+08	4.51187e+08	23	13	22	19	6	6	6	6
O88685	Psmc3	26S proteasome regulatory subunit 6A	WT_Tau vs WT	-0.874096	0.197696	-4.42142	20	0.000262755	0.00218743	NA	0.407895	0.381579	1.52424e+08	1.44295e+08	1.46633e+08	1.36788e+08	34	31	42	34	6	6	6	6
O88685	Psmc3	26S proteasome regulatory subunit 6A	TREM2_KO_Tau vs TREM2_KO	-0.049436	0.197696	-0.250061	20	0.805091	0.873524	NA	0.432018	0.405702	1.52424e+08	1.44295e+08	1.46633e+08	1.36788e+08	34	31	42	34	6	6	6	6
O88685	Psmc3	26S proteasome regulatory subunit 6A	TREM2_KO vs WT	-0.503605	0.197696	-2.54737	20	0.0191846	0.069957	NA	0.388158	0.361842	1.52424e+08	1.44295e+08	1.46633e+08	1.36788e+08	34	31	42	34	6	6	6	6
O88685	Psmc3	26S proteasome regulatory subunit 6A	TREM2_KO_Tau vs WT_Tau	0.321055	0.197696	1.62398	20	0.120036	0.267448	NA	0.451754	0.425439	1.52424e+08	1.44295e+08	1.46633e+08	1.36788e+08	34	31	42	34	6	6	6	6
O88696	Clpp	ATP-dependent Clp protease proteolytic subunit, mitochondrial	WT_Tau vs WT	0.108181	0.322663	0.335276	20	0.740908	0.838155	NA	0.425926	0.425926	9.77971e+06	2.56094e+07	1.96616e+07	3.19594e+07	6	8	9	10	6	6	6	6
O88696	Clpp	ATP-dependent Clp protease proteolytic subunit, mitochondrial	TREM2_KO_Tau vs TREM2_KO	0.283406	0.322663	0.878334	20	0.390193	0.531101	NA	0.564815	0.564815	9.77971e+06	2.56094e+07	1.96616e+07	3.19594e+07	6	8	9	10	6	6	6	6
O88696	Clpp	ATP-dependent Clp protease proteolytic subunit, mitochondrial	TREM2_KO vs WT	-0.94259	0.322663	-2.92129	20	0.00844278	0.0378827	NA	0.537037	0.537037	9.77971e+06	2.56094e+07	1.96616e+07	3.19594e+07	6	8	9	10	6	6	6	6
O88696	Clpp	ATP-dependent Clp protease proteolytic subunit, mitochondrial	TREM2_KO_Tau vs WT_Tau	-0.767366	0.322663	-2.37823	20	0.0274779	0.0926089	NA	0.453704	0.453704	9.77971e+06	2.56094e+07	1.96616e+07	3.19594e+07	6	8	9	10	6	6	6	6
O88712	Ctbp1	C-terminal-binding protein 1	WT_Tau vs WT	0.100028	0.596339	0.167736	20	0.868475	0.92518	NA	0.369048	0.369048	2.23828e+07	9.40086e+06	1.48173e+07	1.62253e+07	9	9	7	8	6	6	6	6
O88712	Ctbp1	C-terminal-binding protein 1	TREM2_KO_Tau vs TREM2_KO	-1.6165	0.596339	-2.71071	20	0.0134588	0.0369234	NA	0.345238	0.345238	2.23828e+07	9.40086e+06	1.48173e+07	1.62253e+07	9	9	7	8	6	6	6	6
O88712	Ctbp1	C-terminal-binding protein 1	TREM2_KO vs WT	0.846911	0.596339	1.42018	20	0.170956	0.342953	NA	0.285714	0.285714	2.23828e+07	9.40086e+06	1.48173e+07	1.62253e+07	9	9	7	8	6	6	6	6
O88712	Ctbp1	C-terminal-binding protein 1	TREM2_KO_Tau vs WT_Tau	-0.869615	0.596339	-1.45826	20	0.160295	0.327464	NA	0.428571	0.428571	2.23828e+07	9.40086e+06	1.48173e+07	1.62253e+07	9	9	7	8	6	6	6	6
O88738	Birc6	Baculoviral IAP repeat-containing protein 6	TREM2_KO_Tau vs TREM2_KO	-0.64815	0.301582	-2.14916	7	0.0686983	0.14025	NA	0.625	0.375	1.53184e+06	1.6019e+06	1	1	6	6	0	0	6	6	0	0
O88738	Birc6	Baculoviral IAP repeat-containing protein 6	TREM2_KO vs WT	6.78046	NA	NA	NA	0.00138889	0.00277778	oneConditionMissing	0.791667	0.208333	1.53184e+06	1.6019e+06	1	1	6	6	0	0	6	6	0	0
O88738	Birc6	Baculoviral IAP repeat-containing protein 6	TREM2_KO_Tau vs WT_Tau	6.80175	NA	NA	NA	0.00138889	0.00277778	oneConditionMissing	0.833333	0.166667	1.53184e+06	1.6019e+06	1	1	6	6	0	0	6	6	0	0
O88746	Tom1	Target of Myb protein 1	WT_Tau vs WT	-0.804046	0.268406	-2.99564	20	0.00714574	0.0289147	NA	0.421053	0.421053	6.91066e+07	4.62317e+07	7.74563e+07	4.55196e+07	18	15	21	16	6	6	6	6
O88746	Tom1	Target of Myb protein 1	TREM2_KO_Tau vs TREM2_KO	-0.976964	0.268406	-3.63988	20	0.00163005	0.0063565	NA	0.412281	0.412281	6.91066e+07	4.62317e+07	7.74563e+07	4.55196e+07	18	15	21	16	6	6	6	6
O88746	Tom1	Target of Myb protein 1	TREM2_KO vs WT	-0.0807318	0.268406	-0.300783	20	0.766685	0.878256	NA	0.359649	0.359649	6.91066e+07	4.62317e+07	7.74563e+07	4.55196e+07	18	15	21	16	6	6	6	6
O88746	Tom1	Target of Myb protein 1	TREM2_KO_Tau vs WT_Tau	-0.25365	0.268406	-0.945024	20	0.355925	0.554731	NA	0.473684	0.473684	6.91066e+07	4.62317e+07	7.74563e+07	4.55196e+07	18	15	21	16	6	6	6	6
O88792	F11r	Junctional adhesion molecule A	WT_Tau vs WT	3.48878	0.354455	9.84266	20	4.12791e-09	2.12965e-07	NA	0.5	0.5	2.33118e+06	1.29559e+07	2.26069e+06	2.60498e+07	4	7	3	11	6	6	6	6
O88792	F11r	Junctional adhesion molecule A	TREM2_KO_Tau vs TREM2_KO	2.07578	0.354455	5.85627	20	9.94261e-06	8.13266e-05	NA	0.547619	0.547619	2.33118e+06	1.29559e+07	2.26069e+06	2.60498e+07	4	7	3	11	6	6	6	6
O88792	F11r	Junctional adhesion molecule A	TREM2_KO vs WT	0.215397	0.354455	0.607686	20	0.550234	0.72449	NA	0.738095	0.738095	2.33118e+06	1.29559e+07	2.26069e+06	2.60498e+07	4	7	3	11	6	6	6	6
O88792	F11r	Junctional adhesion molecule A	TREM2_KO_Tau vs WT_Tau	-1.1976	0.354455	-3.37871	20	0.00298428	0.0177254	NA	0.309524	0.309524	2.33118e+06	1.29559e+07	2.26069e+06	2.60498e+07	4	7	3	11	6	6	6	6
O88796	Rpp30	Ribonuclease P protein subunit p30	TREM2_KO_Tau vs TREM2_KO	2.79901	0.253095	11.0591	5	0.000105291	0.000622468	NA	0.541667	0.125	98963.1	2.02567e+06	45893.9	1	2	4	1	0	2	6	1	0
O88796	Rpp30	Ribonuclease P protein subunit p30	TREM2_KO vs WT	0.365834	NA	NA	NA	0.0125	0.025	oneConditionMissing	0.916667	0.0833333	98963.1	2.02567e+06	45893.9	1	2	4	1	0	2	6	1	0
O88796	Rpp30	Ribonuclease P protein subunit p30	TREM2_KO_Tau vs WT_Tau	6.91349	NA	NA	NA	0.00208333	0.00416667	oneConditionMissing	0.625	0.0416667	98963.1	2.02567e+06	45893.9	1	2	4	1	0	2	6	1	0
O88811	Stam2	Signal transducing adapter molecule 2	WT_Tau vs WT	-0.996276	0.362615	-2.74748	18	0.0132435	0.0454647	NA	0.708333	0.625	8.93986e+06	2.72266e+06	1.45313e+07	3.17983e+06	9	5	9	7	6	6	6	6
O88811	Stam2	Signal transducing adapter molecule 2	TREM2_KO_Tau vs TREM2_KO	-1.08051	0.362615	-2.97978	18	0.00803067	0.024164	NA	0.760417	0.677083	8.93986e+06	2.72266e+06	1.45313e+07	3.17983e+06	9	5	9	7	6	6	6	6
O88811	Stam2	Signal transducing adapter molecule 2	TREM2_KO vs WT	-0.127483	0.34574	-0.368726	18	0.716633	0.845228	NA	0.635417	0.635417	8.93986e+06	2.72266e+06	1.45313e+07	3.17983e+06	9	5	9	7	6	6	6	6
O88811	Stam2	Signal transducing adapter molecule 2	TREM2_KO_Tau vs WT_Tau	-0.21172	0.378739	-0.559014	18	0.583041	0.756417	NA	0.833333	0.666667	8.93986e+06	2.72266e+06	1.45313e+07	3.17983e+06	9	5	9	7	6	6	6	6
O88824	Jtb	Protein JTB	WT_Tau vs WT	1.29298	1.28898	1.0031	7	0.349219	0.51145	NA	0.25	0	1	6673.73	139320	227359	0	1	1	1	0	1	6	3
O88824	Jtb	Protein JTB	TREM2_KO_Tau vs TREM2_KO	4.19241	NA	NA	NA	0.05	0.1	oneConditionMissing	0.916667	0	1	6673.73	139320	227359	0	1	1	1	0	1	6	3
O88824	Jtb	Protein JTB	TREM2_KO vs WT	-5.63906	NA	NA	NA	0.00833333	0.0166667	oneConditionMissing	0.5	0	1	6673.73	139320	227359	0	1	1	1	0	1	6	3
O88824	Jtb	Protein JTB	TREM2_KO_Tau vs WT_Tau	-2.55309	2.1049	-1.21293	7	0.264497	0.454453	NA	0.666667	0	1	6673.73	139320	227359	0	1	1	1	0	1	6	3
O88842	Fgd3	FYVE, RhoGEF and PH domain-containing protein 3	WT_Tau vs WT	-1.58254	0.58921	-2.68587	17	0.015629	0.0519088	NA	0.845238	0.488095	7.31243e+06	1.35267e+06	5.10949e+06	463380	8	4	6	1	6	6	6	3
O88842	Fgd3	FYVE, RhoGEF and PH domain-containing protein 3	TREM2_KO_Tau vs TREM2_KO	-2.45751	0.481088	-5.10824	17	8.74263e-05	0.000532204	NA	0.630952	0.488095	7.31243e+06	1.35267e+06	5.10949e+06	463380	8	4	6	1	6	6	6	3
O88842	Fgd3	FYVE, RhoGEF and PH domain-containing protein 3	TREM2_KO vs WT	1.28078	0.481088	2.66226	17	0.0164168	0.0624425	NA	0.619048	0.47619	7.31243e+06	1.35267e+06	5.10949e+06	463380	8	4	6	1	6	6	6	3
O88842	Fgd3	FYVE, RhoGEF and PH domain-containing protein 3	TREM2_KO_Tau vs WT_Tau	0.40581	0.58921	0.688736	17	0.500282	0.686797	NA	0.857143	0.5	7.31243e+06	1.35267e+06	5.10949e+06	463380	8	4	6	1	6	6	6	3
O88843	Cradd	Death domain-containing protein CRADD	TREM2_KO_Tau vs TREM2_KO	-1.45328	0.238096	-6.10376	2	0.0258069	0.0631729	NA	0.666667	0	986716	390717	1	1	3	1	0	0	2	3	0	0
O88843	Cradd	Death domain-containing protein CRADD	TREM2_KO vs WT	6.57105	NA	NA	NA	0.00833333	0.0166667	oneConditionMissing	0.916667	0	986716	390717	1	1	3	1	0	0	2	3	0	0
O88843	Cradd	Death domain-containing protein CRADD	TREM2_KO_Tau vs WT_Tau	6.13	NA	NA	NA	0.0166667	0.0333333	oneConditionMissing	0.75	0	986716	390717	1	1	3	1	0	0	2	3	0	0
O88844	Idh1	Isocitrate dehydrogenase [NADP] cytoplasmic	WT_Tau vs WT	-0.737327	0.104386	-7.06349	20	7.54323e-07	1.77121e-05	NA	0.212366	0.212366	2.14015e+09	9.35431e+08	1.95361e+09	1.1629e+09	66	60	59	63	6	6	6	6
O88844	Idh1	Isocitrate dehydrogenase [NADP] cytoplasmic	TREM2_KO_Tau vs TREM2_KO	-1.58493	0.104386	-15.1834	20	1.92291e-12	1.91719e-10	NA	0.201613	0.201613	2.14015e+09	9.35431e+08	1.95361e+09	1.1629e+09	66	60	59	63	6	6	6	6
O88844	Idh1	Isocitrate dehydrogenase [NADP] cytoplasmic	TREM2_KO vs WT	0.210267	0.104386	2.01433	20	0.0576219	0.156494	NA	0.16129	0.16129	2.14015e+09	9.35431e+08	1.95361e+09	1.1629e+09	66	60	59	63	6	6	6	6
O88844	Idh1	Isocitrate dehydrogenase [NADP] cytoplasmic	TREM2_KO_Tau vs WT_Tau	-0.637335	0.104386	-6.10558	20	5.74936e-06	0.000121905	NA	0.252688	0.252688	2.14015e+09	9.35431e+08	1.95361e+09	1.1629e+09	66	60	59	63	6	6	6	6
O88845	Akap10	A-kinase anchor protein 10, mitochondrial	WT_Tau vs WT	-0.804423	0.778798	-1.0329	15	0.318016	0.480963	NA	0.708333	0.541667	5.28526e+06	1.84175e+06	1.98284e+06	752601	6	5	8	3	6	5	6	6
O88845	Akap10	A-kinase anchor protein 10, mitochondrial	TREM2_KO_Tau vs TREM2_KO	-0.85333	0.82604	-1.03304	15	0.317955	0.456573	NA	0.708333	0.458333	5.28526e+06	1.84175e+06	1.98284e+06	752601	6	5	8	3	6	5	6	6
O88845	Akap10	A-kinase anchor protein 10, mitochondrial	TREM2_KO vs WT	0.452036	0.82604	0.547232	15	0.592268	0.75634	NA	0.708333	0.458333	5.28526e+06	1.84175e+06	1.98284e+06	752601	6	5	8	3	6	5	6	6
O88845	Akap10	A-kinase anchor protein 10, mitochondrial	TREM2_KO_Tau vs WT_Tau	0.403129	0.778798	0.51763	15	0.612266	0.775939	NA	0.708333	0.541667	5.28526e+06	1.84175e+06	1.98284e+06	752601	6	5	8	3	6	5	6	6
O88851	Rbbp9	Putative hydrolase RBBP9	WT_Tau vs WT	-3.34188	0.525696	-6.35707	19	4.24222e-06	7.76962e-05	NA	0.46875	0.46875	6.11346e+06	1.29004e+06	1.07065e+07	1.54497e+06	9	4	11	4	6	5	6	6
O88851	Rbbp9	Putative hydrolase RBBP9	TREM2_KO_Tau vs TREM2_KO	-2.33466	0.551355	-4.2344	19	0.00044869	0.00216086	NA	0.666667	0.583333	6.11346e+06	1.29004e+06	1.07065e+07	1.54497e+06	9	4	11	4	6	5	6	6
O88851	Rbbp9	Putative hydrolase RBBP9	TREM2_KO vs WT	-1.80383	0.525696	-3.43131	19	0.00279892	0.0159856	NA	0.375	0.375	6.11346e+06	1.29004e+06	1.07065e+07	1.54497e+06	9	4	11	4	6	5	6	6
O88851	Rbbp9	Putative hydrolase RBBP9	TREM2_KO_Tau vs WT_Tau	-0.796602	0.551355	-1.44481	19	0.164802	0.332274	NA	0.760417	0.677083	6.11346e+06	1.29004e+06	1.07065e+07	1.54497e+06	9	4	11	4	6	5	6	6
O88878	Zfand5	AN1-type zinc finger protein 5	WT_Tau vs WT	-4.62491	NA	NA	NA	0.05	0.1	oneConditionMissing	0.916667	0	81102.7	269287	16553.8	1	1	2	1	0	1	5	1	0
O88878	Zfand5	AN1-type zinc finger protein 5	TREM2_KO_Tau vs TREM2_KO	0.571336	NA	NA	NA	0.005	0.01	oneConditionMissing	0.666667	0	81102.7	269287	16553.8	1	1	2	1	0	1	5	1	0
O88878	Zfand5	AN1-type zinc finger protein 5	TREM2_KO vs WT	0.756554	NA	NA	NA	0.05	0.1	oneConditionMissing	0.916667	0	81102.7	269287	16553.8	1	1	2	1	0	1	5	1	0
O88878	Zfand5	AN1-type zinc finger protein 5	TREM2_KO_Tau vs WT_Tau	5.9528	NA	NA	NA	0.005	0.01	oneConditionMissing	0.666667	0	81102.7	269287	16553.8	1	1	2	1	0	1	5	1	0
O88879	Apaf1	Apoptotic protease-activating factor 1	WT_Tau vs WT	0.279825	0.68525	0.408355	19	0.687578	0.800572	NA	0.766667	0.683333	5.82246e+06	9.55185e+07	7.26958e+07	4.00036e+06	15	19	9	10	6	6	5	6
O88879	Apaf1	Apoptotic protease-activating factor 1	TREM2_KO_Tau vs TREM2_KO	1.9039	0.65336	2.91401	19	0.00890021	0.0262663	NA	0.588889	0.588889	5.82246e+06	9.55185e+07	7.26958e+07	4.00036e+06	15	19	9	10	6	6	5	6
O88879	Apaf1	Apoptotic protease-activating factor 1	TREM2_KO vs WT	0.395228	0.68525	0.576764	19	0.570869	0.739369	NA	0.75	0.666667	5.82246e+06	9.55185e+07	7.26958e+07	4.00036e+06	15	19	9	10	6	6	5	6
O88879	Apaf1	Apoptotic protease-activating factor 1	TREM2_KO_Tau vs WT_Tau	2.0193	0.65336	3.09064	19	0.00601933	0.0298185	NA	0.605556	0.605556	5.82246e+06	9.55185e+07	7.26958e+07	4.00036e+06	15	19	9	10	6	6	5	6
O88892;P84102	Serf1;Serf2	Small EDRK-rich factor 1;Small EDRK-rich factor 2	WT_Tau vs WT	3.21185	3.40569	0.943082	4	0.399037	0.558317	NA	0.583333	0	4.31711e+06	15885.9	2.5232e+06	2.6085e+06	1	1	1	1	3	1	4	1
O88892;P84102	Serf1;Serf2	Small EDRK-rich factor 1;Small EDRK-rich factor 2	TREM2_KO_Tau vs TREM2_KO	-4.63408	3.73075	-1.24213	4	0.282039	0.419363	NA	0.75	0	4.31711e+06	15885.9	2.5232e+06	2.6085e+06	1	1	1	1	3	1	4	1
O88892;P84102	Serf1;Serf2	Small EDRK-rich factor 1;Small EDRK-rich factor 2	TREM2_KO vs WT	0.486594	2.63804	0.184453	4	0.862632	0.938155	NA	0.5	0	4.31711e+06	15885.9	2.5232e+06	2.6085e+06	1	1	1	1	3	1	4	1
O88892;P84102	Serf1;Serf2	Small EDRK-rich factor 1;Small EDRK-rich factor 2	TREM2_KO_Tau vs WT_Tau	-7.35933	4.3079	-1.70834	4	0.162758	0.330325	NA	0.833333	0	4.31711e+06	15885.9	2.5232e+06	2.6085e+06	1	1	1	1	3	1	4	1
O88939	Zbtb7a	Zinc finger and BTB domain-containing protein 7A	WT_Tau vs WT	2.78861	1.53207	1.82015	5	0.128384	0.248689	NA	0.888889	0.138889	293563	1.03513e+06	2.46499e+06	476110	2	5	1	3	1	6	2	2
O88939	Zbtb7a	Zinc finger and BTB domain-containing protein 7A	TREM2_KO_Tau vs TREM2_KO	0.82906	1.37033	0.605008	5	0.571579	0.695663	NA	0.777778	0.277778	293563	1.03513e+06	2.46499e+06	476110	2	5	1	3	1	6	2	2
O88939	Zbtb7a	Zinc finger and BTB domain-containing protein 7A	TREM2_KO vs WT	-0.435047	1.53207	-0.28396	5	0.787825	0.889804	NA	0.916667	0.166667	293563	1.03513e+06	2.46499e+06	476110	2	5	1	3	1	6	2	2
O88939	Zbtb7a	Zinc finger and BTB domain-containing protein 7A	TREM2_KO_Tau vs WT_Tau	-2.39459	1.37033	-1.74746	5	0.140983	0.299146	NA	0.75	0.25	293563	1.03513e+06	2.46499e+06	476110	2	5	1	3	1	6	2	2
O88942	Nfatc1	Nuclear factor of activated T-cells, cytoplasmic 1	WT_Tau vs WT	1.46552	NA	NA	0	NA	NA	NA	0.833333	0	39207.3	22679.4	21139.7	58380.1	1	1	1	1	1	1	1	1
O88942	Nfatc1	Nuclear factor of activated T-cells, cytoplasmic 1	TREM2_KO_Tau vs TREM2_KO	-0.78974	NA	NA	0	NA	NA	NA	0.833333	0	39207.3	22679.4	21139.7	58380.1	1	1	1	1	1	1	1	1
O88942	Nfatc1	Nuclear factor of activated T-cells, cytoplasmic 1	TREM2_KO vs WT	0.891171	NA	NA	0	NA	NA	NA	0.833333	0	39207.3	22679.4	21139.7	58380.1	1	1	1	1	1	1	1	1
O88942	Nfatc1	Nuclear factor of activated T-cells, cytoplasmic 1	TREM2_KO_Tau vs WT_Tau	-1.36409	NA	NA	0	NA	NA	NA	0.833333	0	39207.3	22679.4	21139.7	58380.1	1	1	1	1	1	1	1	1
O88952	Lin7c	Protein lin-7 homolog C	WT_Tau vs WT	-1.23816	0.728093	-1.70055	16	0.108379	0.219815	NA	0.0833333	0	740687	1.51684e+06	2.0153e+06	600461	2	2	3	1	6	5	6	5
O88952	Lin7c	Protein lin-7 homolog C	TREM2_KO_Tau vs TREM2_KO	0.41543	0.806598	0.51504	16	0.613567	0.728266	NA	0.25	0	740687	1.51684e+06	2.0153e+06	600461	2	2	3	1	6	5	6	5
O88952	Lin7c	Protein lin-7 homolog C	TREM2_KO vs WT	-0.809265	0.728093	-1.11149	16	0.282783	0.479829	NA	0.0833333	0	740687	1.51684e+06	2.0153e+06	600461	2	2	3	1	6	5	6	5
O88952	Lin7c	Protein lin-7 homolog C	TREM2_KO_Tau vs WT_Tau	0.844322	0.806598	1.04677	16	0.310763	0.505579	NA	0.25	0	740687	1.51684e+06	2.0153e+06	600461	2	2	3	1	6	5	6	5
O88958	Gnpda1	Glucosamine-6-phosphate isomerase 1	WT_Tau vs WT	-0.851642	0.161407	-5.27635	20	3.6534e-05	0.000433088	NA	0.237179	0.237179	3.51586e+08	1.72239e+08	3.07341e+08	1.97881e+08	32	28	30	25	6	6	6	6
O88958	Gnpda1	Glucosamine-6-phosphate isomerase 1	TREM2_KO_Tau vs TREM2_KO	-1.57103	0.161407	-9.73334	20	4.97437e-09	1.36944e-07	NA	0.240385	0.240385	3.51586e+08	1.72239e+08	3.07341e+08	1.97881e+08	32	28	30	25	6	6	6	6
O88958	Gnpda1	Glucosamine-6-phosphate isomerase 1	TREM2_KO vs WT	0.287655	0.161407	1.78217	20	0.0899111	0.217771	NA	0.153846	0.153846	3.51586e+08	1.72239e+08	3.07341e+08	1.97881e+08	32	28	30	25	6	6	6	6
O88958	Gnpda1	Glucosamine-6-phosphate isomerase 1	TREM2_KO_Tau vs WT_Tau	-0.431735	0.161407	-2.67482	20	0.0145574	0.057265	NA	0.323718	0.323718	3.51586e+08	1.72239e+08	3.07341e+08	1.97881e+08	32	28	30	25	6	6	6	6
O88967	Yme1l1	ATP-dependent zinc metalloprotease YME1L1	WT_Tau vs WT	1.20658	0.701982	1.71882	19	0.101898	0.210401	NA	0.520833	0.4375	3.05545e+06	1.63938e+06	4.69033e+06	3.17394e+06	4	3	6	7	6	6	5	6
O88967	Yme1l1	ATP-dependent zinc metalloprotease YME1L1	TREM2_KO_Tau vs TREM2_KO	0.527167	0.669313	0.787624	19	0.440633	0.580119	NA	0.520833	0.520833	3.05545e+06	1.63938e+06	4.69033e+06	3.17394e+06	4	3	6	7	6	6	5	6
O88967	Yme1l1	ATP-dependent zinc metalloprotease YME1L1	TREM2_KO vs WT	-0.193815	0.701982	-0.276096	19	0.785455	0.888079	NA	0.645833	0.5625	3.05545e+06	1.63938e+06	4.69033e+06	3.17394e+06	4	3	6	7	6	6	5	6
O88967	Yme1l1	ATP-dependent zinc metalloprotease YME1L1	TREM2_KO_Tau vs WT_Tau	-0.873231	0.669313	-1.30467	19	0.207589	0.390583	NA	0.395833	0.395833	3.05545e+06	1.63938e+06	4.69033e+06	3.17394e+06	4	3	6	7	6	6	5	6
O88983	Stx8	Syntaxin-8	WT_Tau vs WT	0.352975	NA	NA	NA	0.00625	0.0125	oneConditionMissing	NA	NA	1.27875e+06	1	403399	846686	2	0	2	4	2	0	4	2
O88983	Stx8	Syntaxin-8	TREM2_KO vs WT	0.54927	NA	NA	NA	0.00625	0.0125	oneConditionMissing	NA	NA	1.27875e+06	1	403399	846686	2	0	2	4	2	0	4	2
O88986	Gcat	2-amino-3-ketobutyrate coenzyme A ligase, mitochondrial	WT_Tau vs WT	5.11506	NA	NA	NA	0.05	0.1	oneConditionMissing	0.916667	0	402289	965535	1	46347.1	2	3	0	1	4	3	0	1
O88986	Gcat	2-amino-3-ketobutyrate coenzyme A ligase, mitochondrial	TREM2_KO_Tau vs TREM2_KO	1.03293	1.26323	0.817688	3	0.473435	0.60699	NA	0.583333	0	402289	965535	1	46347.1	2	3	0	1	4	3	0	1
O88986	Gcat	2-amino-3-ketobutyrate coenzyme A ligase, mitochondrial	TREM2_KO vs WT	6.1439	NA	NA	NA	0.00625	0.0125	oneConditionMissing	0.666667	0	402289	965535	1	46347.1	2	3	0	1	4	3	0	1
O88986	Gcat	2-amino-3-ketobutyrate coenzyme A ligase, mitochondrial	TREM2_KO_Tau vs WT_Tau	0.516611	1.59787	0.323312	3	0.767685	0.881695	NA	0.833333	0	402289	965535	1	46347.1	2	3	0	1	4	3	0	1
O89001	Cpd	Carboxypeptidase D	WT_Tau vs WT	7.14871	NA	NA	NA	0.000757576	0.00151515	oneConditionMissing	0.733333	0.15	1	1.25324e+06	1	3.32e+06	0	8	0	11	0	5	0	6
O89001	Cpd	Carboxypeptidase D	TREM2_KO_Tau vs TREM2_KO	6.68489	NA	NA	NA	0.00125	0.0025	oneConditionMissing	0.933333	0.183333	1	1.25324e+06	1	3.32e+06	0	8	0	11	0	5	0	6
O89001	Cpd	Carboxypeptidase D	TREM2_KO_Tau vs WT_Tau	-2.01493	0.941808	-2.13942	6	0.0762111	0.195285	NA	0.666667	0.333333	1	1.25324e+06	1	3.32e+06	0	8	0	11	0	5	0	6
O89017	Lgmn	Legumain	WT_Tau vs WT	-2.00219	0.420832	-4.75769	19	0.000136904	0.00130172	NA	0.724359	0.641026	1.01202e+08	4.50989e+07	2.77623e+07	8.49295e+06	16	9	8	6	6	6	6	5
O89017	Lgmn	Legumain	TREM2_KO_Tau vs TREM2_KO	-2.6178	0.401248	-6.52416	19	3.00386e-06	2.95176e-05	NA	0.410256	0.410256	1.01202e+08	4.50989e+07	2.77623e+07	8.49295e+06	16	9	8	6	6	6	6	5
O89017	Lgmn	Legumain	TREM2_KO vs WT	2.56081	0.401248	6.38211	19	4.02739e-06	8.10177e-05	NA	0.455128	0.455128	1.01202e+08	4.50989e+07	2.77623e+07	8.49295e+06	16	9	8	6	6	6	6	5
O89017	Lgmn	Legumain	TREM2_KO_Tau vs WT_Tau	1.94519	0.420832	4.62225	19	0.000185866	0.00203189	NA	0.679487	0.596154	1.01202e+08	4.50989e+07	2.77623e+07	8.49295e+06	16	9	8	6	6	6	6	5
O89023	Tpp1	Tripeptidyl-peptidase 1	WT_Tau vs WT	-0.819368	0.208693	-3.92618	20	0.000836027	0.0055779	NA	0.185897	0.185897	6.48714e+08	1.71177e+08	5.36972e+08	4.53742e+08	12	10	14	11	6	6	6	6
O89023	Tpp1	Tripeptidyl-peptidase 1	TREM2_KO_Tau vs TREM2_KO	-2.58683	0.208693	-12.3953	20	7.65104e-11	3.66554e-09	NA	0.275641	0.275641	6.48714e+08	1.71177e+08	5.36972e+08	4.53742e+08	12	10	14	11	6	6	6	6
O89023	Tpp1	Tripeptidyl-peptidase 1	TREM2_KO vs WT	-0.0686748	0.208693	-0.32907	20	0.745524	0.863853	NA	0.147436	0.147436	6.48714e+08	1.71177e+08	5.36972e+08	4.53742e+08	12	10	14	11	6	6	6	6
O89023	Tpp1	Tripeptidyl-peptidase 1	TREM2_KO_Tau vs WT_Tau	-1.83613	0.208693	-8.79824	20	2.6016e-08	1.93069e-06	NA	0.314103	0.314103	6.48714e+08	1.71177e+08	5.36972e+08	4.53742e+08	12	10	14	11	6	6	6	6
O89050	Mkln1	Muskelin	WT_Tau vs WT	0.389104	0.57623	0.675259	10	0.514821	0.660522	NA	0.666667	0.25	1.61275e+06	34481.6	263035	1.50349e+06	2	1	2	3	6	1	2	5
O89050	Mkln1	Muskelin	TREM2_KO_Tau vs TREM2_KO	-0.0556922	0.74391	-0.0748643	10	0.941799	0.963682	NA	0.666667	0.25	1.61275e+06	34481.6	263035	1.50349e+06	2	1	2	3	6	1	2	5
O89050	Mkln1	Muskelin	TREM2_KO vs WT	-0.291515	0.562343	-0.518394	10	0.615459	0.77247	NA	0.625	0.291667	1.61275e+06	34481.6	263035	1.50349e+06	2	1	2	3	6	1	2	5
O89050	Mkln1	Muskelin	TREM2_KO_Tau vs WT_Tau	-0.736312	0.754462	-0.975943	10	0.35211	0.551011	NA	0.708333	0.208333	1.61275e+06	34481.6	263035	1.50349e+06	2	1	2	3	6	1	2	5
O89051	Itm2b	Integral membrane protein 2B	WT_Tau vs WT	1.93745	1.68919	1.14697	6	0.295065	0.457008	NA	0.75	0.166667	4.81828e+06	2.55613e+06	47530.9	5.02684e+06	2	3	1	4	2	4	1	4
O89051	Itm2b	Integral membrane protein 2B	TREM2_KO_Tau vs TREM2_KO	0.435011	1.37922	0.315405	6	0.763136	0.844394	NA	0.833333	0.25	4.81828e+06	2.55613e+06	47530.9	5.02684e+06	2	3	1	4	2	4	1	4
O89051	Itm2b	Integral membrane protein 2B	TREM2_KO vs WT	1.42625	1.85041	0.770773	6	0.470094	0.663371	NA	0.916667	0.166667	4.81828e+06	2.55613e+06	47530.9	5.02684e+06	2	3	1	4	2	4	1	4
O89051	Itm2b	Integral membrane protein 2B	TREM2_KO_Tau vs WT_Tau	-0.0761863	1.15394	-0.066023	6	0.949504	0.974505	NA	0.666667	0.25	4.81828e+06	2.55613e+06	47530.9	5.02684e+06	2	3	1	4	2	4	1	4
O89053	Coro1a	Coronin-1A	WT_Tau vs WT	-0.51375	0.113365	-4.53182	20	0.000203147	0.00178447	NA	0.40991	0.40991	8.99739e+08	7.36416e+08	4.57068e+08	3.53215e+08	38	39	31	32	6	6	6	6
O89053	Coro1a	Coronin-1A	TREM2_KO_Tau vs TREM2_KO	-0.604842	0.113365	-5.33534	20	3.19531e-05	0.000223672	NA	0.238739	0.238739	8.99739e+08	7.36416e+08	4.57068e+08	3.53215e+08	38	39	31	32	6	6	6	6
O89053	Coro1a	Coronin-1A	TREM2_KO vs WT	1.18732	0.113365	10.4734	20	1.44551e-09	1.41464e-07	NA	0.292793	0.292793	8.99739e+08	7.36416e+08	4.57068e+08	3.53215e+08	38	39	31	32	6	6	6	6
O89053	Coro1a	Coronin-1A	TREM2_KO_Tau vs WT_Tau	1.09622	0.113365	9.66985	20	5.54715e-09	5.48883e-07	NA	0.355856	0.355856	8.99739e+08	7.36416e+08	4.57068e+08	3.53215e+08	38	39	31	32	6	6	6	6
O89079	Cope	Coatomer subunit epsilon	WT_Tau vs WT	-0.211393	0.21954	-0.962892	20	0.3471	0.509386	NA	0.325397	0.325397	1.48919e+08	1.33559e+08	1.33849e+08	1.2825e+08	24	21	19	23	6	6	6	6
O89079	Cope	Coatomer subunit epsilon	TREM2_KO_Tau vs TREM2_KO	-0.163265	0.21954	-0.743668	20	0.465725	0.601983	NA	0.380952	0.380952	1.48919e+08	1.33559e+08	1.33849e+08	1.2825e+08	24	21	19	23	6	6	6	6
O89079	Cope	Coatomer subunit epsilon	TREM2_KO vs WT	-0.094702	0.21954	-0.431366	20	0.670816	0.814575	NA	0.337302	0.337302	1.48919e+08	1.33559e+08	1.33849e+08	1.2825e+08	24	21	19	23	6	6	6	6
O89079	Cope	Coatomer subunit epsilon	TREM2_KO_Tau vs WT_Tau	-0.0465735	0.21954	-0.212141	20	0.834144	0.915258	NA	0.369048	0.369048	1.48919e+08	1.33559e+08	1.33849e+08	1.2825e+08	24	21	19	23	6	6	6	6
O89086	Rbm3	RNA-binding protein 3	WT_Tau vs WT	-0.124336	0.290086	-0.428616	20	0.672784	0.789368	NA	0.339286	0.339286	1.58718e+08	2.0899e+08	1.76394e+08	1.07439e+08	12	14	13	12	6	6	6	6
O89086	Rbm3	RNA-binding protein 3	TREM2_KO_Tau vs TREM2_KO	0.761862	0.290086	2.62633	20	0.0161773	0.0428723	NA	0.35119	0.35119	1.58718e+08	2.0899e+08	1.76394e+08	1.07439e+08	12	14	13	12	6	6	6	6
O89086	Rbm3	RNA-binding protein 3	TREM2_KO vs WT	0.0132661	0.290086	0.0457317	20	0.963978	0.985901	NA	0.345238	0.345238	1.58718e+08	2.0899e+08	1.76394e+08	1.07439e+08	12	14	13	12	6	6	6	6
O89086	Rbm3	RNA-binding protein 3	TREM2_KO_Tau vs WT_Tau	0.899464	0.290086	3.10068	20	0.0056362	0.0286499	NA	0.345238	0.345238	1.58718e+08	2.0899e+08	1.76394e+08	1.07439e+08	12	14	13	12	6	6	6	6
O89090	Sp1	Transcription factor Sp1	WT_Tau vs WT	0.641782	0.869736	0.737904	17	0.470637	0.620123	NA	0.472222	0.388889	1.10356e+06	2.18387e+06	2.49423e+06	1.73424e+06	3	3	3	4	4	6	6	5
O89090	Sp1	Transcription factor Sp1	TREM2_KO_Tau vs TREM2_KO	0.05919	0.927142	0.0638414	17	0.949841	0.970358	NA	0.555556	0.388889	1.10356e+06	2.18387e+06	2.49423e+06	1.73424e+06	3	3	3	4	4	6	6	5
O89090	Sp1	Transcription factor Sp1	TREM2_KO vs WT	0.00467425	0.927142	0.00504157	17	0.996036	0.999348	NA	0.555556	0.388889	1.10356e+06	2.18387e+06	2.49423e+06	1.73424e+06	3	3	3	4	4	6	6	5
O89090	Sp1	Transcription factor Sp1	TREM2_KO_Tau vs WT_Tau	-0.577918	0.869736	-0.664475	17	0.515299	0.701178	NA	0.472222	0.388889	1.10356e+06	2.18387e+06	2.49423e+06	1.73424e+06	3	3	3	4	4	6	6	5
O89110	Casp8	Caspase-8	WT_Tau vs WT	0.698945	0.197003	3.54788	20	0.0020183	0.0108402	NA	0.373874	0.373874	1.97866e+08	3.21407e+08	1.2497e+08	2.05917e+08	39	38	30	34	6	6	6	6
O89110	Casp8	Caspase-8	TREM2_KO_Tau vs TREM2_KO	0.68838	0.197003	3.49426	20	0.00228531	0.00848994	NA	0.353604	0.353604	1.97866e+08	3.21407e+08	1.2497e+08	2.05917e+08	39	38	30	34	6	6	6	6
O89110	Casp8	Caspase-8	TREM2_KO vs WT	0.22956	0.197003	1.16526	20	0.257625	0.452405	NA	0.405405	0.405405	1.97866e+08	3.21407e+08	1.2497e+08	2.05917e+08	39	38	30	34	6	6	6	6
O89110	Casp8	Caspase-8	TREM2_KO_Tau vs WT_Tau	0.218996	0.197003	1.11163	20	0.27948	0.470556	NA	0.322072	0.322072	1.97866e+08	3.21407e+08	1.2497e+08	2.05917e+08	39	38	30	34	6	6	6	6
O89112	Lancl1	Glutathione S-transferase LANCL1	WT_Tau vs WT	0.978508	1.00751	0.971211	3	0.403079	0.560971	NA	0.583333	0	1	1	14254.3	43034.6	0	0	1	1	0	0	2	3
O89112	Lancl1	Glutathione S-transferase LANCL1	TREM2_KO vs WT	-4.5537	NA	NA	NA	0.025	0.05	oneConditionMissing	0.833333	0	1	1	14254.3	43034.6	0	0	1	1	0	0	2	3
O89112	Lancl1	Glutathione S-transferase LANCL1	TREM2_KO_Tau vs WT_Tau	-5.07976	NA	NA	NA	0.0166667	0.0333333	oneConditionMissing	0.75	0	1	1	14254.3	43034.6	0	0	1	1	0	0	2	3
O89116	Vti1a	Vesicle transport through interaction with t-SNAREs homolog 1A	WT_Tau vs WT	-0.221632	0.578082	-0.383392	15	0.706808	0.814419	NA	0.291667	0.291667	3.34131e+06	1.74947e+06	4.96135e+06	3.49838e+06	3	2	3	2	5	3	6	6
O89116	Vti1a	Vesicle transport through interaction with t-SNAREs homolog 1A	TREM2_KO_Tau vs TREM2_KO	0.889181	0.764731	1.16274	15	0.263102	0.398771	NA	0.708333	0.291667	3.34131e+06	1.74947e+06	4.96135e+06	3.49838e+06	3	2	3	2	5	3	6	6
O89116	Vti1a	Vesicle transport through interaction with t-SNAREs homolog 1A	TREM2_KO vs WT	-0.725764	0.646316	-1.12293	15	0.279122	0.475298	NA	0.458333	0.291667	3.34131e+06	1.74947e+06	4.96135e+06	3.49838e+06	3	2	3	2	5	3	6	6
O89116	Vti1a	Vesicle transport through interaction with t-SNAREs homolog 1A	TREM2_KO_Tau vs WT_Tau	0.385049	0.708004	0.543852	15	0.594535	0.763678	NA	0.541667	0.291667	3.34131e+06	1.74947e+06	4.96135e+06	3.49838e+06	3	2	3	2	5	3	6	6
P00375	Dhfr	Dihydrofolate reductase	WT_Tau vs WT	-1.01437	0.577528	-1.75639	19	0.0951279	0.200554	NA	0.75	0.666667	2.45532e+07	1.19115e+07	6.3597e+06	3.06717e+06	9	8	6	2	6	6	6	5
P00375	Dhfr	Dihydrofolate reductase	TREM2_KO_Tau vs TREM2_KO	-1.38501	0.550651	-2.51522	19	0.0210535	0.0535999	NA	0.428571	0.428571	2.45532e+07	1.19115e+07	6.3597e+06	3.06717e+06	9	8	6	2	6	6	6	5
P00375	Dhfr	Dihydrofolate reductase	TREM2_KO vs WT	2.61401	0.550651	4.74712	19	0.000140203	0.00152455	NA	0.5	0.5	2.45532e+07	1.19115e+07	6.3597e+06	3.06717e+06	9	8	6	2	6	6	6	5
P00375	Dhfr	Dihydrofolate reductase	TREM2_KO_Tau vs WT_Tau	2.24337	0.577528	3.88443	19	0.000997666	0.00746174	NA	0.678571	0.595238	2.45532e+07	1.19115e+07	6.3597e+06	3.06717e+06	9	8	6	2	6	6	6	5
P00405	Mtco2	Cytochrome c oxidase subunit 2	WT_Tau vs WT	1.61643	0.347229	4.65522	20	0.000152472	0.00142476	NA	0.383333	0.383333	2.84482e+07	7.43654e+07	1.55583e+07	5.15042e+07	10	12	7	11	6	6	6	6
P00405	Mtco2	Cytochrome c oxidase subunit 2	TREM2_KO_Tau vs TREM2_KO	1.27625	0.347229	3.67554	20	0.00150027	0.00593194	NA	0.325	0.325	2.84482e+07	7.43654e+07	1.55583e+07	5.15042e+07	10	12	7	11	6	6	6	6
P00405	Mtco2	Cytochrome c oxidase subunit 2	TREM2_KO vs WT	0.626961	0.347229	1.80561	20	0.086055	0.210829	NA	0.441667	0.441667	2.84482e+07	7.43654e+07	1.55583e+07	5.15042e+07	10	12	7	11	6	6	6	6
P00405	Mtco2	Cytochrome c oxidase subunit 2	TREM2_KO_Tau vs WT_Tau	0.286787	0.347229	0.825931	20	0.418587	0.61396	NA	0.266667	0.266667	2.84482e+07	7.43654e+07	1.55583e+07	5.15042e+07	10	12	7	11	6	6	6	6
P00493	Hprt1	Hypoxanthine-guanine phosphoribosyltransferase	WT_Tau vs WT	-0.35356	0.192589	-1.83583	20	0.0812963	0.178959	NA	0.182292	0.182292	6.75986e+07	5.53698e+07	9.72924e+07	7.45328e+07	16	16	16	17	6	6	6	6
P00493	Hprt1	Hypoxanthine-guanine phosphoribosyltransferase	TREM2_KO_Tau vs TREM2_KO	-0.478638	0.192589	-2.48529	20	0.0219106	0.0553996	NA	0.286458	0.286458	6.75986e+07	5.53698e+07	9.72924e+07	7.45328e+07	16	16	16	17	6	6	6	6
P00493	Hprt1	Hypoxanthine-guanine phosphoribosyltransferase	TREM2_KO vs WT	-0.567499	0.192589	-2.94669	20	0.00797603	0.0361467	NA	0.208333	0.208333	6.75986e+07	5.53698e+07	9.72924e+07	7.45328e+07	16	16	16	17	6	6	6	6
P00493	Hprt1	Hypoxanthine-guanine phosphoribosyltransferase	TREM2_KO_Tau vs WT_Tau	-0.692577	0.192589	-3.59614	20	0.00180444	0.0119031	NA	0.260417	0.260417	6.75986e+07	5.53698e+07	9.72924e+07	7.45328e+07	16	16	16	17	6	6	6	6
P00735	SWISS-PROT:P00735	(Bos taurus) Prothrombin precursor (Fragment)	WT_Tau vs WT	-2.46879	0.532868	-4.63302	15	0.000325013	0.00261653	NA	0.421875	0.421875	3.12574e+07	109912	1.01565e+08	3.08226e+07	18	2	30	23	6	2	6	6
P00735	SWISS-PROT:P00735	(Bos taurus) Prothrombin precursor (Fragment)	TREM2_KO_Tau vs TREM2_KO	-4.2966	0.996905	-4.30994	15	0.000619298	0.00282747	NA	0.838542	0.421875	3.12574e+07	109912	1.01565e+08	3.08226e+07	18	2	30	23	6	2	6	6
P00735	SWISS-PROT:P00735	(Bos taurus) Prothrombin precursor (Fragment)	TREM2_KO vs WT	-2.76847	0.532868	-5.19542	15	0.000108702	0.00123389	NA	0.489583	0.489583	3.12574e+07	109912	1.01565e+08	3.08226e+07	18	2	30	23	6	2	6	6
P00735	SWISS-PROT:P00735	(Bos taurus) Prothrombin precursor (Fragment)	TREM2_KO_Tau vs WT_Tau	-4.59629	0.996905	-4.61056	15	0.000339796	0.00322973	NA	0.770833	0.354167	3.12574e+07	109912	1.01565e+08	3.08226e+07	18	2	30	23	6	2	6	6
P00761	SWISS-PROT:P00761|TRYP_PIG	Trypsin - Sus scrofa (Pig).	WT_Tau vs WT	-0.508807	0.187902	-2.70783	20	0.0135439	0.0463225	NA	0.216667	0.216667	2.0431e+09	1.5759e+09	2.32583e+09	2.01403e+09	19	17	19	21	6	6	6	6
P00761	SWISS-PROT:P00761|TRYP_PIG	Trypsin - Sus scrofa (Pig).	TREM2_KO_Tau vs TREM2_KO	-0.98258	0.187902	-5.22921	20	4.06731e-05	0.000278373	NA	0.270833	0.270833	2.0431e+09	1.5759e+09	2.32583e+09	2.01403e+09	19	17	19	21	6	6	6	6
P00761	SWISS-PROT:P00761|TRYP_PIG	Trypsin - Sus scrofa (Pig).	TREM2_KO vs WT	-0.481334	0.187902	-2.56162	20	0.0186057	0.068351	NA	0.1875	0.1875	2.0431e+09	1.5759e+09	2.32583e+09	2.01403e+09	19	17	19	21	6	6	6	6
P00761	SWISS-PROT:P00761|TRYP_PIG	Trypsin - Sus scrofa (Pig).	TREM2_KO_Tau vs WT_Tau	-0.955108	0.187902	-5.083	20	5.68085e-05	0.00078575	NA	0.3	0.3	2.0431e+09	1.5759e+09	2.32583e+09	2.01403e+09	19	17	19	21	6	6	6	6
P00978	SWISS-PROT:P00978	(Bos taurus) AMBP protein precursor	WT_Tau vs WT	1.84228	0.462422	3.98398	20	0.000730374	0.00501004	NA	0.527778	0.527778	1.19398e+07	4.08478e+06	4.15122e+06	9.4313e+06	7	5	5	7	6	6	6	6
P00978	SWISS-PROT:P00978	(Bos taurus) AMBP protein precursor	TREM2_KO_Tau vs TREM2_KO	-1.32362	0.462422	-2.86236	20	0.00962864	0.0279465	NA	0.430556	0.430556	1.19398e+07	4.08478e+06	4.15122e+06	9.4313e+06	7	5	5	7	6	6	6	6
P00978	SWISS-PROT:P00978	(Bos taurus) AMBP protein precursor	TREM2_KO vs WT	2.10812	0.462422	4.55886	20	0.000190754	0.00192768	NA	0.513889	0.513889	1.19398e+07	4.08478e+06	4.15122e+06	9.4313e+06	7	5	5	7	6	6	6	6
P00978	SWISS-PROT:P00978	(Bos taurus) AMBP protein precursor	TREM2_KO_Tau vs WT_Tau	-1.05778	0.462422	-2.28749	20	0.0331964	0.106311	NA	0.444444	0.444444	1.19398e+07	4.08478e+06	4.15122e+06	9.4313e+06	7	5	5	7	6	6	6	6
P01027	C3	Complement C3	WT_Tau vs WT	1.49114	0.613655	2.42992	12	0.0317369	0.0889395	NA	0.87963	0.462963	4.80864e+07	2.81262e+07	2.10932e+07	9.2076e+07	15	17	11	21	6	6	6	6
P01027	C3	Complement C3	TREM2_KO_Tau vs TREM2_KO	0.434941	0.518634	0.838629	12	0.41807	0.560211	NA	0.759259	0.509259	4.80864e+07	2.81262e+07	2.10932e+07	9.2076e+07	15	17	11	21	6	6	6	6
P01027	C3	Complement C3	TREM2_KO vs WT	1.00857	0.535642	1.88291	12	0.0841734	0.207482	NA	0.861111	0.527778	4.80864e+07	2.81262e+07	2.10932e+07	9.2076e+07	15	17	11	21	6	6	6	6
P01027	C3	Complement C3	TREM2_KO_Tau vs WT_Tau	-0.0476273	0.598866	-0.0795291	12	0.937923	0.968024	NA	0.777778	0.444444	4.80864e+07	2.81262e+07	2.10932e+07	9.2076e+07	15	17	11	21	6	6	6	6
P01045-1	SWISS-PROT:P01045-1	(Bos taurus) Isoform HMW of Kininogen-2 precursor	WT_Tau vs WT	1.07179	0.865276	1.23867	5	0.270445	0.429407	NA	0.75	0	1.94372e+06	1	165472	166846	4	0	1	2	5	0	2	2
P01045-1	SWISS-PROT:P01045-1	(Bos taurus) Isoform HMW of Kininogen-2 precursor	TREM2_KO_Tau vs TREM2_KO	-6.89383	NA	NA	NA	0.0025	0.005	oneConditionMissing	0.583333	0	1.94372e+06	1	165472	166846	4	0	1	2	5	0	2	2
P01045-1	SWISS-PROT:P01045-1	(Bos taurus) Isoform HMW of Kininogen-2 precursor	TREM2_KO vs WT	1.95482	0.591096	3.3071	5	0.0213082	0.0750555	NA	0.416667	0	1.94372e+06	1	165472	166846	4	0	1	2	5	0	2	2
P01045-1	SWISS-PROT:P01045-1	(Bos taurus) Isoform HMW of Kininogen-2 precursor	TREM2_KO_Tau vs WT_Tau	-5.72489	NA	NA	NA	0.0125	0.025	oneConditionMissing	0.916667	0	1.94372e+06	1	165472	166846	4	0	1	2	5	0	2	2
P01582	Il1a	Interleukin-1 alpha	WT_Tau vs WT	9.28157	NA	NA	NA	0.000347222	0.000694444	oneConditionMissing	0.636364	0.136364	1	2.85842e+08	1	2.92926e+08	0	23	0	24	0	6	0	6
P01582	Il1a	Interleukin-1 alpha	TREM2_KO_Tau vs TREM2_KO	9.26991	NA	NA	NA	0.000362319	0.000724638	oneConditionMissing	0.662879	0.162879	1	2.85842e+08	1	2.92926e+08	0	23	0	24	0	6	0	6
P01582	Il1a	Interleukin-1 alpha	TREM2_KO_Tau vs WT_Tau	-0.0539463	0.135053	-0.399445	10	0.697964	0.830796	NA	0.299242	0.299242	1	2.85842e+08	1	2.92926e+08	0	23	0	24	0	6	0	6
P01786;P01787;P01788;P01789;P01790;P01791;P01792;P01793;P01794	NaN	Ig heavy chain V region MOPC 47A;Ig heavy chain V regions TEPC 15/S107/HPCM1/HPCM2/HPCM3;Ig heavy chain V region H8;Ig heavy chain V region M603;Ig heavy chain V region M511;Ig heavy chain V region HPCM6;Ig heavy chain V region HPCG8;Ig heavy chain V region HPCG13;Ig heavy chain V region HPCG14	WT_Tau vs WT	-2.97191	0.745033	-3.98897	1	0.156372	0.288851	NA	0.75	0	1	1	166647	10165	0	0	1	1	0	0	2	1
P01786;P01787;P01788;P01789;P01790;P01791;P01792;P01793;P01794	NaN	Ig heavy chain V region MOPC 47A;Ig heavy chain V regions TEPC 15/S107/HPCM1/HPCM2/HPCM3;Ig heavy chain V region H8;Ig heavy chain V region M603;Ig heavy chain V region M511;Ig heavy chain V region HPCM6;Ig heavy chain V region HPCG8;Ig heavy chain V region HPCG13;Ig heavy chain V region HPCG14	TREM2_KO vs WT	-5.72432	NA	NA	NA	0.025	0.05	oneConditionMissing	0.833333	0	1	1	166647	10165	0	0	1	1	0	0	2	1
P01786;P01787;P01788;P01789;P01790;P01791;P01792;P01793;P01794	NaN	Ig heavy chain V region MOPC 47A;Ig heavy chain V regions TEPC 15/S107/HPCM1/HPCM2/HPCM3;Ig heavy chain V region H8;Ig heavy chain V region M603;Ig heavy chain V region M511;Ig heavy chain V region HPCM6;Ig heavy chain V region HPCG8;Ig heavy chain V region HPCG13;Ig heavy chain V region HPCG14	TREM2_KO_Tau vs WT_Tau	-4.39274	NA	NA	NA	0.05	0.1	oneConditionMissing	0.916667	0	1	1	166647	10165	0	0	1	1	0	0	2	1
P01837	Igkc	Immunoglobulin kappa constant	WT_Tau vs WT	0.0844728	0.712715	0.118522	9	0.908257	0.949471	NA	0.416667	0	274677	1	197590	114791	1	0	1	1	5	0	5	2
P01837	Igkc	Immunoglobulin kappa constant	TREM2_KO_Tau vs TREM2_KO	-5.96223	NA	NA	NA	0.01	0.02	oneConditionMissing	0.583333	0	274677	1	197590	114791	1	0	1	1	5	0	5	2
P01837	Igkc	Immunoglobulin kappa constant	TREM2_KO vs WT	0.473726	0.538762	0.879287	9	0.402112	0.598212	NA	0.166667	0	274677	1	197590	114791	1	0	1	1	5	0	5	2
P01837	Igkc	Immunoglobulin kappa constant	TREM2_KO_Tau vs WT_Tau	-5.54686	NA	NA	NA	0.025	0.05	oneConditionMissing	0.833333	0	274677	1	197590	114791	1	0	1	1	5	0	5	2
P01867	Igh-3	Ig gamma-2B chain C region	WT_Tau vs WT	-2.66179	0.385854	-6.89844	1	0.0916462	0.19515	NA	0.75	0	327695	1	102575	7839.16	2	0	1	1	2	0	3	1
P01867	Igh-3	Ig gamma-2B chain C region	TREM2_KO_Tau vs TREM2_KO	-6.04626	NA	NA	NA	0.0125	0.025	oneConditionMissing	0.916667	0	327695	1	102575	7839.16	2	0	1	1	2	0	3	1
P01867	Igh-3	Ig gamma-2B chain C region	TREM2_KO vs WT	-0.350282	0.385854	-0.907809	1	0.530739	0.712308	NA	0.75	0	327695	1	102575	7839.16	2	0	1	1	2	0	3	1
P01867	Igh-3	Ig gamma-2B chain C region	TREM2_KO_Tau vs WT_Tau	-4.26904	NA	NA	NA	0.05	0.1	oneConditionMissing	0.916667	0	327695	1	102575	7839.16	2	0	1	1	2	0	3	1
P01872	Ighm	Immunoglobulin heavy constant mu	WT_Tau vs WT	-1.79617	1.56423	-1.14828	3	0.334113	0.497432	NA	0.875	0.125	501039	1	48654	237347	3	0	1	2	3	0	1	2
P01872	Ighm	Immunoglobulin heavy constant mu	TREM2_KO_Tau vs TREM2_KO	-6.24841	NA	NA	NA	0.00555556	0.0111111	oneConditionMissing	0.875	0.125	501039	1	48654	237347	3	0	1	2	3	0	1	2
P01872	Ighm	Immunoglobulin heavy constant mu	TREM2_KO vs WT	-1.74913	1.47477	-1.18604	3	0.320984	0.522094	NA	0.833333	0.166667	501039	1	48654	237347	3	0	1	2	3	0	1	2
P01872	Ighm	Immunoglobulin heavy constant mu	TREM2_KO_Tau vs WT_Tau	-5.89269	NA	NA	NA	0.0125	0.025	oneConditionMissing	0.916667	0.0833333	501039	1	48654	237347	3	0	1	2	3	0	1	2
P01887	B2m	Beta-2-microglobulin	WT_Tau vs WT	1.63266	0.145374	11.2308	20	4.343e-10	3.11929e-08	NA	0.257576	0.257576	2.51021e+08	4.93893e+08	1.1585e+08	3.76551e+08	10	11	10	12	6	6	6	6
P01887	B2m	Beta-2-microglobulin	TREM2_KO_Tau vs TREM2_KO	0.824828	0.145374	5.67383	20	1.4914e-05	0.000115584	NA	0.166667	0.166667	2.51021e+08	4.93893e+08	1.1585e+08	3.76551e+08	10	11	10	12	6	6	6	6
P01887	B2m	Beta-2-microglobulin	TREM2_KO vs WT	1.25607	0.145374	8.64027	20	3.47768e-08	1.8795e-06	NA	0.265152	0.265152	2.51021e+08	4.93893e+08	1.1585e+08	3.76551e+08	10	11	10	12	6	6	6	6
P01887	B2m	Beta-2-microglobulin	TREM2_KO_Tau vs WT_Tau	0.448238	0.145374	3.08335	20	0.00586202	0.0293405	NA	0.159091	0.159091	2.51021e+08	4.93893e+08	1.1585e+08	3.76551e+08	10	11	10	12	6	6	6	6
P01898	H2-Q10	H-2 class I histocompatibility antigen, Q10 alpha chain	WT_Tau vs WT	6.91247	NA	NA	NA	0.00416667	0.00833333	oneConditionMissing	0.541667	0.0416667	1	1.961e+06	1	2.02132e+06	0	2	0	2	0	6	0	6
P01898	H2-Q10	H-2 class I histocompatibility antigen, Q10 alpha chain	TREM2_KO_Tau vs TREM2_KO	6.89804	NA	NA	NA	0.00416667	0.00833333	oneConditionMissing	0.541667	0.0416667	1	1.961e+06	1	2.02132e+06	0	2	0	2	0	6	0	6
P01898	H2-Q10	H-2 class I histocompatibility antigen, Q10 alpha chain	TREM2_KO_Tau vs WT_Tau	-0.0235975	0.534297	-0.0441655	10	0.965642	0.980635	NA	0.0833333	0.0833333	1	1.961e+06	1	2.02132e+06	0	2	0	2	0	6	0	6
P01899	H2-D1	H-2 class I histocompatibility antigen, D-B alpha chain	WT_Tau vs WT	3.73675	0.538362	6.94096	20	9.71516e-07	2.21035e-05	NA	0.322917	0.322917	1.71555e+08	5.40364e+08	8.43933e+07	4.2046e+08	23	26	17	26	6	6	6	6
P01899	H2-D1	H-2 class I histocompatibility antigen, D-B alpha chain	TREM2_KO_Tau vs TREM2_KO	2.29878	0.538362	4.26995	20	0.000374244	0.00184649	NA	0.28125	0.28125	1.71555e+08	5.40364e+08	8.43933e+07	4.2046e+08	23	26	17	26	6	6	6	6
P01899	H2-D1	H-2 class I histocompatibility antigen, D-B alpha chain	TREM2_KO vs WT	1.1904	0.538362	2.21115	20	0.0388353	0.117088	NA	0.427083	0.427083	1.71555e+08	5.40364e+08	8.43933e+07	4.2046e+08	23	26	17	26	6	6	6	6
P01899	H2-D1	H-2 class I histocompatibility antigen, D-B alpha chain	TREM2_KO_Tau vs WT_Tau	-0.247575	0.538362	-0.459867	20	0.650572	0.799879	NA	0.177083	0.177083	1.71555e+08	5.40364e+08	8.43933e+07	4.2046e+08	23	26	17	26	6	6	6	6
P01901	H2-K1	H-2 class I histocompatibility antigen, K-B alpha chain	WT_Tau vs WT	4.5494	0.38641	11.7735	19	3.57206e-10	2.72593e-08	NA	0.5	0.416667	9.51148e+07	4.79874e+08	3.56282e+07	4.12315e+08	20	31	15	33	6	6	6	6
P01901	H2-K1	H-2 class I histocompatibility antigen, K-B alpha chain	TREM2_KO_Tau vs TREM2_KO	2.88138	0.368427	7.82075	19	2.34272e-07	3.28605e-06	NA	0.333333	0.333333	9.51148e+07	4.79874e+08	3.56282e+07	4.12315e+08	20	31	15	33	6	6	6	6
P01901	H2-K1	H-2 class I histocompatibility antigen, K-B alpha chain	TREM2_KO vs WT	1.87128	0.38641	4.84273	19	0.000113067	0.00127488	NA	0.702381	0.619048	9.51148e+07	4.79874e+08	3.56282e+07	4.12315e+08	20	31	15	33	6	6	6	6
P01901	H2-K1	H-2 class I histocompatibility antigen, K-B alpha chain	TREM2_KO_Tau vs WT_Tau	0.203256	0.368427	0.551684	19	0.587595	0.759955	NA	0.130952	0.130952	9.51148e+07	4.79874e+08	3.56282e+07	4.12315e+08	20	31	15	33	6	6	6	6
P01902	H2-K1	H-2 class I histocompatibility antigen, K-D alpha chain	WT_Tau vs WT	5.81767	NA	NA	NA	0.0166667	0.0333333	oneConditionMissing	NA	NA	1	1	1	202743	0	0	0	1	0	0	0	3
P01902	H2-K1	H-2 class I histocompatibility antigen, K-D alpha chain	TREM2_KO_Tau vs WT_Tau	-5.81767	NA	NA	NA	0.0166667	0.0333333	oneConditionMissing	NA	NA	1	1	1	202743	0	0	0	1	0	0	0	3
P01942	Hba	Hemoglobin subunit alpha	WT_Tau vs WT	-1.77369	0.416455	-4.25902	20	0.000383923	0.00295443	NA	0.490741	0.490741	1.93126e+07	961598	2.40933e+07	6.0997e+06	10	3	8	6	6	6	6	6
P01942	Hba	Hemoglobin subunit alpha	TREM2_KO_Tau vs TREM2_KO	-3.86667	0.416455	-9.28472	20	1.08552e-08	2.65197e-07	NA	0.592593	0.592593	1.93126e+07	961598	2.40933e+07	6.0997e+06	10	3	8	6	6	6	6	6
P01942	Hba	Hemoglobin subunit alpha	TREM2_KO vs WT	-0.259371	0.416455	-0.622806	20	0.540449	0.718399	NA	0.333333	0.333333	1.93126e+07	961598	2.40933e+07	6.0997e+06	10	3	8	6	6	6	6	6
P01942	Hba	Hemoglobin subunit alpha	TREM2_KO_Tau vs WT_Tau	-2.35235	0.416455	-5.64851	20	1.57821e-05	0.000275691	NA	0.75	0.75	1.93126e+07	961598	2.40933e+07	6.0997e+06	10	3	8	6	6	6	6	6
P01966	SWISS-PROT:P01966	(Bos taurus) Hemoglobin subunit alpha	WT_Tau vs WT	-0.579631	0.258162	-2.24522	20	0.0362182	0.0980542	NA	0.244048	0.244048	1.92804e+08	5.05201e+07	1.6759e+08	1.21173e+08	18	14	16	17	6	6	6	6
P01966	SWISS-PROT:P01966	(Bos taurus) Hemoglobin subunit alpha	TREM2_KO_Tau vs TREM2_KO	-2.61901	0.258162	-10.1448	20	2.48286e-09	7.82843e-08	NA	0.255952	0.255952	1.92804e+08	5.05201e+07	1.6759e+08	1.21173e+08	18	14	16	17	6	6	6	6
P01966	SWISS-PROT:P01966	(Bos taurus) Hemoglobin subunit alpha	TREM2_KO vs WT	0.250491	0.258162	0.970287	20	0.343492	0.545042	NA	0.214286	0.214286	1.92804e+08	5.05201e+07	1.6759e+08	1.21173e+08	18	14	16	17	6	6	6	6
P01966	SWISS-PROT:P01966	(Bos taurus) Hemoglobin subunit alpha	TREM2_KO_Tau vs WT_Tau	-1.78889	0.258162	-6.92933	20	9.95236e-07	2.88768e-05	NA	0.285714	0.285714	1.92804e+08	5.05201e+07	1.6759e+08	1.21173e+08	18	14	16	17	6	6	6	6
P02088	Hbb-b1	Hemoglobin subunit beta-1	WT_Tau vs WT	-1.62379	0.280325	-5.79251	15	3.54919e-05	0.000424002	NA	0.291667	0.291667	2.11859e+07	122450	2.73734e+07	4.66217e+06	7	2	8	6	6	2	6	6
P02088	Hbb-b1	Hemoglobin subunit beta-1	TREM2_KO_Tau vs TREM2_KO	-3.64275	0.524441	-6.94596	15	4.68507e-06	4.29931e-05	NA	0.583333	0.166667	2.11859e+07	122450	2.73734e+07	4.66217e+06	7	2	8	6	6	2	6	6
P02088	Hbb-b1	Hemoglobin subunit beta-1	TREM2_KO vs WT	0.0208877	0.280325	0.0745124	15	0.941587	0.979078	NA	0.1875	0.1875	2.11859e+07	122450	2.73734e+07	4.66217e+06	7	2	8	6	6	2	6	6
P02088	Hbb-b1	Hemoglobin subunit beta-1	TREM2_KO_Tau vs WT_Tau	-1.99807	0.524441	-3.80991	15	0.00170828	0.0114449	NA	0.6875	0.270833	2.11859e+07	122450	2.73734e+07	4.66217e+06	7	2	8	6	6	2	6	6
P02301;P84244	H3f3c;H3-3a	Histone H3.3C;Histone H3.3	WT_Tau vs WT	4.73551	NA	NA	NA	0.00833333	0.0166667	oneConditionMissing	0.833333	0	302058	1	1	20882.7	1	0	0	2	1	0	0	3
P02301;P84244	H3f3c;H3-3a	Histone H3.3C;Histone H3.3	TREM2_KO_Tau vs TREM2_KO	-6.00747	NA	NA	NA	0.05	0.1	oneConditionMissing	0.916667	0	302058	1	1	20882.7	1	0	0	2	1	0	0	3
P02301;P84244	H3f3c;H3-3a	Histone H3.3C;Histone H3.3	TREM2_KO vs WT	6.00747	NA	NA	NA	0.05	0.1	oneConditionMissing	0.916667	0	302058	1	1	20882.7	1	0	0	2	1	0	0	3
P02301;P84244	H3f3c;H3-3a	Histone H3.3C;Histone H3.3	TREM2_KO_Tau vs WT_Tau	-4.73551	NA	NA	NA	0.00833333	0.0166667	oneConditionMissing	0.833333	0	302058	1	1	20882.7	1	0	0	2	1	0	0	3
P02463	Col4a1	Collagen alpha-1(IV) chain	WT_Tau vs WT	-1.0085	0.934617	-1.07905	9	0.308633	0.470855	NA	0.75	0.416667	3.22872e+06	89821.8	1.34929e+06	296506	6	1	4	2	4	1	5	3
P02463	Col4a1	Collagen alpha-1(IV) chain	TREM2_KO_Tau vs TREM2_KO	-2.50151	1.43083	-1.74829	9	0.114351	0.208214	NA	0.770833	0.1875	3.22872e+06	89821.8	1.34929e+06	296506	6	1	4	2	4	1	5	3
P02463	Col4a1	Collagen alpha-1(IV) chain	TREM2_KO vs WT	1.36309	0.8585	1.58775	9	0.146804	0.310139	NA	0.604167	0.354167	3.22872e+06	89821.8	1.34929e+06	296506	6	1	4	2	4	1	5	3
P02463	Col4a1	Collagen alpha-1(IV) chain	TREM2_KO_Tau vs WT_Tau	-0.129921	1.47776	-0.0879179	9	0.931867	0.963837	NA	0.916667	0.25	3.22872e+06	89821.8	1.34929e+06	296506	6	1	4	2	4	1	5	3
P02533	SWISS-PROT:P02533	Tax_Id=9606 Gene_Symbol=KRT14 Keratin, type I cytoskeletal 14	WT_Tau vs WT	-2.14915	1.07688	-1.99571	3	0.139906	0.264299	NA	0.666667	0	1.97424e+07	1.35234e+07	3.44796e+07	6.57088e+06	8	13	17	4	6	6	6	6
P02533	SWISS-PROT:P02533	Tax_Id=9606 Gene_Symbol=KRT14 Keratin, type I cytoskeletal 14	TREM2_KO_Tau vs TREM2_KO	2.62273	1.14221	2.29619	3	0.105356	0.196391	NA	0.75	0	1.97424e+07	1.35234e+07	3.44796e+07	6.57088e+06	8	13	17	4	6	6	6	6
P02533	SWISS-PROT:P02533	Tax_Id=9606 Gene_Symbol=KRT14 Keratin, type I cytoskeletal 14	TREM2_KO vs WT	-1.55579	0.851352	-1.82744	3	0.165091	0.33471	NA	0.583333	0	1.97424e+07	1.35234e+07	3.44796e+07	6.57088e+06	8	13	17	4	6	6	6	6
P02533	SWISS-PROT:P02533	Tax_Id=9606 Gene_Symbol=KRT14 Keratin, type I cytoskeletal 14	TREM2_KO_Tau vs WT_Tau	3.21609	1.31891	2.43845	3	0.0926286	0.223317	NA	0.833333	0	1.97424e+07	1.35234e+07	3.44796e+07	6.57088e+06	8	13	17	4	6	6	6	6
P02768-1	SWISS-PROT:P02768-1	Tax_Id=9606 Gene_Symbol=ALB Isoform 1 of Serum albumin precursor	WT_Tau vs WT	-1.99017	1.32321	-1.50405	10	0.163478	0.298069	NA	0.729167	0.395833	1.03192e+09	4.80808e+08	7.37342e+08	8.46501e+08	13	7	18	11	6	6	6	6
P02768-1	SWISS-PROT:P02768-1	Tax_Id=9606 Gene_Symbol=ALB Isoform 1 of Serum albumin precursor	TREM2_KO_Tau vs TREM2_KO	-0.363592	NA	NA	NA	0.000641026	0.00128205	oneConditionMissing	0.833333	0.25	1.03192e+09	4.80808e+08	7.37342e+08	8.46501e+08	13	7	18	11	6	6	6	6
P02768-1	SWISS-PROT:P02768-1	Tax_Id=9606 Gene_Symbol=ALB Isoform 1 of Serum albumin precursor	TREM2_KO vs WT	-0.257865	0.981317	-0.262775	10	0.798059	0.896685	NA	0.604167	0.520833	1.03192e+09	4.80808e+08	7.37342e+08	8.46501e+08	13	7	18	11	6	6	6	6
P02768-1	SWISS-PROT:P02768-1	Tax_Id=9606 Gene_Symbol=ALB Isoform 1 of Serum albumin precursor	TREM2_KO_Tau vs WT_Tau	-0.269297	NA	NA	NA	0.000757576	0.00151515	oneConditionMissing	0.958333	0.125	1.03192e+09	4.80808e+08	7.37342e+08	8.46501e+08	13	7	18	11	6	6	6	6
P02769	SWISS-PROT:P02769	(Bos taurus) Bovine serum albumin precursor	WT_Tau vs WT	0.408961	0.339932	1.20307	20	0.242999	0.397014	NA	0.168822	0.168822	8.44441e+09	3.44949e+09	5.68262e+09	7.31746e+09	117	100	122	118	6	6	6	6
P02769	SWISS-PROT:P02769	(Bos taurus) Bovine serum albumin precursor	TREM2_KO_Tau vs TREM2_KO	-1.70203	0.339932	-5.00697	20	6.76382e-05	0.000430945	NA	0.232759	0.232759	8.44441e+09	3.44949e+09	5.68262e+09	7.31746e+09	117	100	122	118	6	6	6	6
P02769	SWISS-PROT:P02769	(Bos taurus) Bovine serum albumin precursor	TREM2_KO vs WT	0.610227	0.339932	1.79514	20	0.087759	0.21397	NA	0.18319	0.18319	8.44441e+09	3.44949e+09	5.68262e+09	7.31746e+09	117	100	122	118	6	6	6	6
P02769	SWISS-PROT:P02769	(Bos taurus) Bovine serum albumin precursor	TREM2_KO_Tau vs WT_Tau	-1.50076	0.339932	-4.41489	20	0.000266785	0.00266027	NA	0.218391	0.218391	8.44441e+09	3.44949e+09	5.68262e+09	7.31746e+09	117	100	122	118	6	6	6	6
P02777	SWISS-PROT:P02777	(Bos taurus) similar to Platelet factor 4	WT_Tau vs WT	-1.97461	0.431614	-4.57494	17	0.000269057	0.00222839	NA	0.5	0.5	3.85343e+07	964696	1.19535e+07	3.85103e+06	7	3	4	4	6	3	6	6
P02777	SWISS-PROT:P02777	(Bos taurus) similar to Platelet factor 4	TREM2_KO_Tau vs TREM2_KO	-4.46419	0.528617	-8.44504	17	1.73309e-07	2.56762e-06	NA	0.483333	0.233333	3.85343e+07	964696	1.19535e+07	3.85103e+06	7	3	4	4	6	3	6	6
P02777	SWISS-PROT:P02777	(Bos taurus) similar to Platelet factor 4	TREM2_KO vs WT	2.10863	0.431614	4.88545	17	0.000139351	0.00151985	NA	0.233333	0.233333	3.85343e+07	964696	1.19535e+07	3.85103e+06	7	3	4	4	6	3	6	6
P02777	SWISS-PROT:P02777	(Bos taurus) similar to Platelet factor 4	TREM2_KO_Tau vs WT_Tau	-0.380957	0.528617	-0.720668	17	0.480907	0.670213	NA	0.75	0.5	3.85343e+07	964696	1.19535e+07	3.85103e+06	7	3	4	4	6	3	6	6
P02798	Mt2	Metallothionein-2	WT_Tau vs WT	0.738293	0.214898	3.43555	12	0.0049348	0.0219905	NA	0	0	1.93007e+06	2.69448e+06	1.6903e+07	2.60594e+07	2	2	3	4	6	6	6	6
P02798	Mt2	Metallothionein-2	TREM2_KO_Tau vs TREM2_KO	-0.274043	0.429795	-0.637613	12	0.535703	0.663379	NA	0.666667	0	1.93007e+06	2.69448e+06	1.6903e+07	2.60594e+07	2	2	3	4	6	6	6	6
P02798	Mt2	Metallothionein-2	TREM2_KO vs WT	-2.28046	0.402037	-5.67228	12	0.000103565	0.00118674	NA	0.416667	0	1.93007e+06	2.69448e+06	1.6903e+07	2.60594e+07	2	2	3	4	6	6	6	6
P02798	Mt2	Metallothionein-2	TREM2_KO_Tau vs WT_Tau	-3.2928	0.263195	-12.5109	12	3.03491e-08	2.12941e-06	NA	0.25	0	1.93007e+06	2.69448e+06	1.6903e+07	2.60594e+07	2	2	3	4	6	6	6	6
P02802	Mt1	Metallothionein-1	WT_Tau vs WT	-1.73845	0.531812	-3.26891	14	0.00559806	0.0238438	NA	0.4375	0.4375	5.59887e+06	305425	7.22004e+06	4.56647e+06	3	2	4	3	5	2	6	6
P02802	Mt1	Metallothionein-1	TREM2_KO_Tau vs TREM2_KO	-2.69978	0.797718	-3.38439	14	0.00444896	0.0147592	NA	0.8125	0.3125	5.59887e+06	305425	7.22004e+06	4.56647e+06	3	2	4	3	5	2	6	6
P02802	Mt1	Metallothionein-1	TREM2_KO vs WT	-1.43078	0.594584	-2.40636	14	0.0304951	0.0978382	NA	0.520833	0.354167	5.59887e+06	305425	7.22004e+06	4.56647e+06	3	2	4	3	5	2	6	6
P02802	Mt1	Metallothionein-1	TREM2_KO_Tau vs WT_Tau	-2.39212	0.752096	-3.18061	14	0.00667298	0.0322291	NA	0.729167	0.395833	5.59887e+06	305425	7.22004e+06	4.56647e+06	3	2	4	3	5	2	6	6
P03930	Mtatp8	ATP synthase protein 8	WT_Tau vs WT	0.613774	0.642493	0.9553	19	0.351423	0.513998	NA	0.291667	0.208333	1.01457e+08	2.61419e+07	1.12351e+07	1.50743e+07	2	2	2	2	6	6	5	6
P03930	Mtatp8	ATP synthase protein 8	TREM2_KO_Tau vs TREM2_KO	-0.570534	0.612593	-0.931342	19	0.363361	0.505254	NA	0.25	0.25	1.01457e+08	2.61419e+07	1.12351e+07	1.50743e+07	2	2	2	2	6	6	5	6
P03930	Mtatp8	ATP synthase protein 8	TREM2_KO vs WT	1.63116	0.642493	2.5388	19	0.020029	0.0720209	NA	0.416667	0.333333	1.01457e+08	2.61419e+07	1.12351e+07	1.50743e+07	2	2	2	2	6	6	5	6
P03930	Mtatp8	ATP synthase protein 8	TREM2_KO_Tau vs WT_Tau	0.446853	0.612593	0.729445	19	0.474627	0.664822	NA	0.125	0.125	1.01457e+08	2.61419e+07	1.12351e+07	1.50743e+07	2	2	2	2	6	6	5	6
P03958	Ada	Adenosine deaminase	WT_Tau vs WT	-0.0829736	1.13009	-0.0734224	8	0.943273	0.970157	NA	0.888889	0.222222	1.90694e+06	207012	41976.4	118434	5	3	1	2	5	4	1	3
P03958	Ada	Adenosine deaminase	TREM2_KO_Tau vs TREM2_KO	-1.76573	0.692034	-2.55151	8	0.0340943	0.0794528	NA	0.694444	0.361111	1.90694e+06	207012	41976.4	118434	5	3	1	2	5	4	1	3
P03958	Ada	Adenosine deaminase	TREM2_KO vs WT	2.08048	1.0942	1.90137	8	0.0937701	0.224564	NA	0.777778	0.194444	1.90694e+06	207012	41976.4	118434	5	3	1	2	5	4	1	3
P03958	Ada	Adenosine deaminase	TREM2_KO_Tau vs WT_Tau	0.39772	0.747482	0.53208	8	0.609125	0.773228	NA	0.805556	0.388889	1.90694e+06	207012	41976.4	118434	5	3	1	2	5	4	1	3
P03975	Iap	IgE-binding protein	WT_Tau vs WT	-5.41759	NA	NA	NA	0.0166667	0.0333333	oneConditionMissing	NA	NA	1	1	87496.2	1	0	0	1	0	0	0	3	0
P03975	Iap	IgE-binding protein	TREM2_KO vs WT	-5.41759	NA	NA	NA	0.0166667	0.0333333	oneConditionMissing	NA	NA	1	1	87496.2	1	0	0	1	0	0	0	3	0
P03995	Gfap	Glial fibrillary acidic protein	WT_Tau vs WT	-4.0655	0.99432	-4.08873	15	0.000968137	0.0061998	NA	0.583333	0.583333	3.88069e+07	289633	3.5924e+07	8.30956e+06	17	2	23	15	6	1	6	6
P03995	Gfap	Glial fibrillary acidic protein	TREM2_KO_Tau vs TREM2_KO	-4.39016	1.8602	-2.36004	15	0.0322421	0.0759522	NA	0.7375	0.320833	3.88069e+07	289633	3.5924e+07	8.30956e+06	17	2	23	15	6	1	6	6
P03995	Gfap	Glial fibrillary acidic protein	TREM2_KO vs WT	-0.703831	0.99432	-0.707852	15	0.489891	0.679653	NA	0.420833	0.420833	3.88069e+07	289633	3.5924e+07	8.30956e+06	17	2	23	15	6	1	6	6
P03995	Gfap	Glial fibrillary acidic protein	TREM2_KO_Tau vs WT_Tau	-1.02849	1.8602	-0.55289	15	0.588485	0.760282	NA	0.9	0.483333	3.88069e+07	289633	3.5924e+07	8.30956e+06	17	2	23	15	6	1	6	6
P04117	Fabp4	Fatty acid-binding protein, adipocyte	WT_Tau vs WT	-1.53614	0.154314	-9.9546	20	3.4152e-09	1.83969e-07	NA	0.276042	0.276042	4.79548e+08	1.83914e+08	8.77376e+08	3.56105e+08	27	24	34	26	6	6	6	6
P04117	Fabp4	Fatty acid-binding protein, adipocyte	TREM2_KO_Tau vs TREM2_KO	-1.25799	0.154314	-8.1521	20	8.70303e-08	1.47273e-06	NA	0.393229	0.393229	4.79548e+08	1.83914e+08	8.77376e+08	3.56105e+08	27	24	34	26	6	6	6	6
P04117	Fabp4	Fatty acid-binding protein, adipocyte	TREM2_KO vs WT	-1.04694	0.154314	-6.78448	20	1.34608e-06	3.36589e-05	NA	0.255208	0.255208	4.79548e+08	1.83914e+08	8.77376e+08	3.56105e+08	27	24	34	26	6	6	6	6
P04117	Fabp4	Fatty acid-binding protein, adipocyte	TREM2_KO_Tau vs WT_Tau	-0.768791	0.154314	-4.98198	20	7.16373e-05	0.000946741	NA	0.414062	0.414062	4.79548e+08	1.83914e+08	8.77376e+08	3.56105e+08	27	24	34	26	6	6	6	6
P04186	Cfb	Complement factor B	WT_Tau vs WT	8.15009	NA	NA	NA	0.000362319	0.000724638	oneConditionMissing	0.722222	0.222222	1	6.30649e+07	1	2.72024e+07	0	33	0	23	0	6	0	6
P04186	Cfb	Complement factor B	TREM2_KO_Tau vs TREM2_KO	8.55041	NA	NA	NA	0.000252525	0.000505051	oneConditionMissing	0.619048	0.119048	1	6.30649e+07	1	2.72024e+07	0	33	0	23	0	6	0	6
P04186	Cfb	Complement factor B	TREM2_KO_Tau vs WT_Tau	1.50522	0.191672	7.8531	10	1.38452e-05	0.000249667	NA	0.34127	0.34127	1	6.30649e+07	1	2.72024e+07	0	33	0	23	0	6	0	6
P04202	Tgfb1	Transforming growth factor beta-1 proprotein	WT_Tau vs WT	3.06872	0.346755	8.84984	20	2.3679e-08	9.63737e-07	NA	0.412037	0.412037	3.7851e+06	4.65615e+07	1.79918e+07	7.38811e+07	7	20	10	22	6	6	6	6
P04202	Tgfb1	Transforming growth factor beta-1 proprotein	TREM2_KO_Tau vs TREM2_KO	4.09356	0.346755	11.8054	20	1.81408e-10	7.87312e-09	NA	0.532407	0.532407	3.7851e+06	4.65615e+07	1.79918e+07	7.38811e+07	7	20	10	22	6	6	6	6
P04202	Tgfb1	Transforming growth factor beta-1 proprotein	TREM2_KO vs WT	-2.10195	0.346755	-6.06176	20	6.32686e-06	0.000118702	NA	0.671296	0.671296	3.7851e+06	4.65615e+07	1.79918e+07	7.38811e+07	7	20	10	22	6	6	6	6
P04202	Tgfb1	Transforming growth factor beta-1 proprotein	TREM2_KO_Tau vs WT_Tau	-1.07711	0.346755	-3.10625	20	0.00556544	0.0283787	NA	0.273148	0.273148	3.7851e+06	4.65615e+07	1.79918e+07	7.38811e+07	7	20	10	22	6	6	6	6
P04223	H2-K1	H-2 class I histocompatibility antigen, K-K alpha chain	WT_Tau vs WT	6.40252	NA	NA	NA	0.0166667	0.0333333	oneConditionMissing	0.75	0	1	546098	1	692556	0	1	0	1	0	3	0	3
P04223	H2-K1	H-2 class I histocompatibility antigen, K-K alpha chain	TREM2_KO_Tau vs TREM2_KO	6.2894	NA	NA	NA	0.0166667	0.0333333	oneConditionMissing	0.75	0	1	546098	1	692556	0	1	0	1	0	3	0	3
P04223	H2-K1	H-2 class I histocompatibility antigen, K-K alpha chain	TREM2_KO_Tau vs WT_Tau	-0.295278	1.06333	-0.277691	4	0.795011	0.895611	NA	0.5	0	1	546098	1	692556	0	1	0	1	0	3	0	3
P04264	SWISS-PROT:P04264	Tax_Id=9606 Gene_Symbol=KRT1 Keratin, type II cytoskeletal 1	WT_Tau vs WT	-2.70033	1.2582	-2.14619	20	0.0443094	0.114139	NA	0.490196	0.490196	1.53118e+08	1.94203e+08	2.2943e+08	5.48296e+07	29	41	44	23	6	6	6	6
P04264	SWISS-PROT:P04264	Tax_Id=9606 Gene_Symbol=KRT1 Keratin, type II cytoskeletal 1	TREM2_KO_Tau vs TREM2_KO	-2.46664	1.2582	-1.96045	20	0.0640224	0.132536	NA	0.588235	0.588235	1.53118e+08	1.94203e+08	2.2943e+08	5.48296e+07	29	41	44	23	6	6	6	6
P04264	SWISS-PROT:P04264	Tax_Id=9606 Gene_Symbol=KRT1 Keratin, type II cytoskeletal 1	TREM2_KO vs WT	-0.999518	1.2582	-0.794402	20	0.436287	0.632137	NA	0.406863	0.406863	1.53118e+08	1.94203e+08	2.2943e+08	5.48296e+07	29	41	44	23	6	6	6	6
P04264	SWISS-PROT:P04264	Tax_Id=9606 Gene_Symbol=KRT1 Keratin, type II cytoskeletal 1	TREM2_KO_Tau vs WT_Tau	-0.765823	1.2582	-0.608665	20	0.549598	0.729955	NA	0.671569	0.671569	1.53118e+08	1.94203e+08	2.2943e+08	5.48296e+07	29	41	44	23	6	6	6	6
P04370	Mbp	Myelin basic protein	TREM2_KO_Tau vs TREM2_KO	-6.59666	NA	NA	NA	0.0125	0.025	oneConditionMissing	NA	NA	1.04125e+06	1	1	1	1	0	0	0	4	0	0	0
P04370	Mbp	Myelin basic protein	TREM2_KO vs WT	6.59666	NA	NA	NA	0.0125	0.025	oneConditionMissing	NA	NA	1.04125e+06	1	1	1	1	0	0	0	4	0	0	0
P04441	Cd74	H-2 class II histocompatibility antigen gamma chain	TREM2_KO_Tau vs TREM2_KO	-0.497733	0.529075	-0.940761	6	0.383142	0.525628	NA	0.541667	0.208333	5.48861e+06	355767	1	1	6	1	0	0	6	2	0	0
P04441	Cd74	H-2 class II histocompatibility antigen gamma chain	TREM2_KO vs WT	7.38804	NA	NA	NA	0.00138889	0.00277778	oneConditionMissing	0.625	0.125	5.48861e+06	355767	1	1	6	1	0	0	6	2	0	0
P04441	Cd74	H-2 class II histocompatibility antigen gamma chain	TREM2_KO_Tau vs WT_Tau	6.08539	NA	NA	NA	0.025	0.05	oneConditionMissing	0.916667	0.0833333	5.48861e+06	355767	1	1	6	1	0	0	6	2	0	0
P04627	Araf	Serine/threonine-protein kinase A-Raf	WT_Tau vs WT	-0.885787	0.538892	-1.64372	16	0.119737	0.235931	NA	0.444444	0.361111	1.30842e+06	252746	2.46743e+06	1.21007e+06	3	2	5	4	6	3	6	6
P04627	Araf	Serine/threonine-protein kinase A-Raf	TREM2_KO_Tau vs TREM2_KO	-1.12446	0.62929	-1.78688	16	0.0929162	0.178339	NA	0.722222	0.472222	1.30842e+06	252746	2.46743e+06	1.21007e+06	3	2	5	4	6	3	6	6
P04627	Araf	Serine/threonine-protein kinase A-Raf	TREM2_KO vs WT	-0.410789	0.513813	-0.799492	16	0.435715	0.631847	NA	0.472222	0.472222	1.30842e+06	252746	2.46743e+06	1.21007e+06	3	2	5	4	6	3	6	6
P04627	Araf	Serine/threonine-protein kinase A-Raf	TREM2_KO_Tau vs WT_Tau	-0.649465	0.649928	-0.999288	16	0.332529	0.529167	NA	0.694444	0.361111	1.30842e+06	252746	2.46743e+06	1.21007e+06	3	2	5	4	6	3	6	6
P04918	Saa3	Serum amyloid A-3 protein	WT_Tau vs WT	7.62114	NA	NA	NA	0.00277778	0.00555556	oneConditionMissing	0.770833	0.270833	1.00516e+06	2.49423e+07	1	8.95563e+06	1	6	0	3	2	6	0	6
P04918	Saa3	Serum amyloid A-3 protein	TREM2_KO_Tau vs TREM2_KO	2.24142	0.770902	2.90753	11	0.0142518	0.0387434	NA	0.5625	0.229167	1.00516e+06	2.49423e+07	1	8.95563e+06	1	6	0	3	2	6	0	6
P04918	Saa3	Serum amyloid A-3 protein	TREM2_KO vs WT	6.57987	NA	NA	NA	0.025	0.05	oneConditionMissing	0.958333	0.125	1.00516e+06	2.49423e+07	1	8.95563e+06	1	6	0	3	2	6	0	6
P04918	Saa3	Serum amyloid A-3 protein	TREM2_KO_Tau vs WT_Tau	1.27774	0.54511	2.34401	11	0.0388961	0.120756	NA	0.375	0.375	1.00516e+06	2.49423e+07	1	8.95563e+06	1	6	0	3	2	6	0	6
P05017	Igf1	Insulin-like growth factor I	WT_Tau vs WT	-8.58617	NA	NA	NA	0.005	0.01	oneConditionMissing	NA	NA	1	1	6.79841e+07	1	0	0	2	0	0	0	5	0
P05017	Igf1	Insulin-like growth factor I	TREM2_KO vs WT	-8.58617	NA	NA	NA	0.005	0.01	oneConditionMissing	NA	NA	1	1	6.79841e+07	1	0	0	2	0	0	0	5	0
P05063	Aldoc	Fructose-bisphosphate aldolase C	WT_Tau vs WT	-1.49727	0.248538	-6.02432	20	6.86748e-06	0.000111803	NA	0.416667	0.416667	9.5622e+07	1.01344e+08	1.67943e+08	9.04192e+07	24	21	26	18	6	6	6	6
P05063	Aldoc	Fructose-bisphosphate aldolase C	TREM2_KO_Tau vs TREM2_KO	-0.623223	0.248538	-2.50755	20	0.0208938	0.053267	NA	0.476667	0.476667	9.5622e+07	1.01344e+08	1.67943e+08	9.04192e+07	24	21	26	18	6	6	6	6
P05063	Aldoc	Fructose-bisphosphate aldolase C	TREM2_KO vs WT	-1.15015	0.248538	-4.62764	20	0.000162559	0.00169145	NA	0.376667	0.376667	9.5622e+07	1.01344e+08	1.67943e+08	9.04192e+07	24	21	26	18	6	6	6	6
P05063	Aldoc	Fructose-bisphosphate aldolase C	TREM2_KO_Tau vs WT_Tau	-0.276095	0.248538	-1.11087	20	0.2798	0.47089	NA	0.516667	0.516667	9.5622e+07	1.01344e+08	1.67943e+08	9.04192e+07	24	21	26	18	6	6	6	6
P05064	Aldoa	Fructose-bisphosphate aldolase A	WT_Tau vs WT	-0.399619	0.0958063	-4.17111	20	0.000471519	0.00350339	NA	0.139344	0.139344	6.51969e+09	8.54779e+09	7.76456e+09	7.00116e+09	65	70	66	65	6	6	6	6
P05064	Aldoa	Fructose-bisphosphate aldolase A	TREM2_KO_Tau vs TREM2_KO	0.198097	0.0958063	2.06768	20	0.0518541	0.111409	NA	0.129781	0.129781	6.51969e+09	8.54779e+09	7.76456e+09	7.00116e+09	65	70	66	65	6	6	6	6
P05064	Aldoa	Fructose-bisphosphate aldolase A	TREM2_KO vs WT	-0.400684	0.0958063	-4.18223	20	0.000459416	0.00374493	NA	0.131148	0.131148	6.51969e+09	8.54779e+09	7.76456e+09	7.00116e+09	65	70	66	65	6	6	6	6
P05064	Aldoa	Fructose-bisphosphate aldolase A	TREM2_KO_Tau vs WT_Tau	0.197031	0.0958063	2.05656	20	0.0530116	0.151548	NA	0.137978	0.137978	6.51969e+09	8.54779e+09	7.76456e+09	7.00116e+09	65	70	66	65	6	6	6	6
P05132	Prkaca	cAMP-dependent protein kinase catalytic subunit alpha	WT_Tau vs WT	0.359279	0.979779	0.366694	15	0.718968	0.821198	NA	0.583333	0.333333	1.39654e+06	8.35256e+06	4.28777e+06	1.15591e+07	6	11	7	13	5	6	6	6
P05132	Prkaca	cAMP-dependent protein kinase catalytic subunit alpha	TREM2_KO_Tau vs TREM2_KO	3.0281	0.894412	3.38558	15	0.00407665	0.013734	NA	0.583333	0.416667	1.39654e+06	8.35256e+06	4.28777e+06	1.15591e+07	6	11	7	13	5	6	6	6
P05132	Prkaca	cAMP-dependent protein kinase catalytic subunit alpha	TREM2_KO vs WT	-1.85405	1.05828	-1.75195	15	0.100195	0.235895	NA	0.791667	0.375	1.39654e+06	8.35256e+06	4.28777e+06	1.15591e+07	6	11	7	13	5	6	6	6
P05132	Prkaca	cAMP-dependent protein kinase catalytic subunit alpha	TREM2_KO_Tau vs WT_Tau	0.814768	0.799986	1.01848	15	0.324598	0.519925	NA	0.375	0.375	1.39654e+06	8.35256e+06	4.28777e+06	1.15591e+07	6	11	7	13	5	6	6	6
P05201	Got1	Aspartate aminotransferase, cytoplasmic	WT_Tau vs WT	-0.432601	0.175244	-2.46856	20	0.0227047	0.0690758	NA	0.351852	0.351852	2.54697e+08	1.2349e+08	2.2626e+08	2.12392e+08	35	32	32	33	6	6	6	6
P05201	Got1	Aspartate aminotransferase, cytoplasmic	TREM2_KO_Tau vs TREM2_KO	-1.46725	0.175244	-8.37258	20	5.72896e-08	1.03599e-06	NA	0.30787	0.30787	2.54697e+08	1.2349e+08	2.2626e+08	2.12392e+08	35	32	32	33	6	6	6	6
P05201	Got1	Aspartate aminotransferase, cytoplasmic	TREM2_KO vs WT	0.424794	0.175244	2.42401	20	0.024953	0.085	NA	0.287037	0.287037	2.54697e+08	1.2349e+08	2.2626e+08	2.12392e+08	35	32	32	33	6	6	6	6
P05201	Got1	Aspartate aminotransferase, cytoplasmic	TREM2_KO_Tau vs WT_Tau	-0.609853	0.175244	-3.48001	20	0.0023619	0.0148316	NA	0.372685	0.372685	2.54697e+08	1.2349e+08	2.2626e+08	2.12392e+08	35	32	32	33	6	6	6	6
P05202	Got2	Aspartate aminotransferase, mitochondrial	WT_Tau vs WT	0.250306	0.150263	1.66578	20	0.111344	0.224161	NA	0.242063	0.242063	2.90403e+08	3.65297e+08	3.30495e+08	4.15303e+08	41	42	40	41	6	6	6	6
P05202	Got2	Aspartate aminotransferase, mitochondrial	TREM2_KO_Tau vs TREM2_KO	0.341982	0.150263	2.27589	20	0.0340016	0.079287	NA	0.279762	0.279762	2.90403e+08	3.65297e+08	3.30495e+08	4.15303e+08	41	42	40	41	6	6	6	6
P05202	Got2	Aspartate aminotransferase, mitochondrial	TREM2_KO vs WT	-0.295435	0.150263	-1.96612	20	0.06332	0.167481	NA	0.289683	0.289683	2.90403e+08	3.65297e+08	3.30495e+08	4.15303e+08	41	42	40	41	6	6	6	6
P05202	Got2	Aspartate aminotransferase, mitochondrial	TREM2_KO_Tau vs WT_Tau	-0.203759	0.150263	-1.35601	20	0.190209	0.366273	NA	0.232143	0.232143	2.90403e+08	3.65297e+08	3.30495e+08	4.15303e+08	41	42	40	41	6	6	6	6
P05480	Src	Neuronal proto-oncogene tyrosine-protein kinase Src	WT_Tau vs WT	3.79308	0.599956	6.32227	19	4.56053e-06	8.10933e-05	NA	0.52381	0.440476	1.07395e+07	2.21928e+07	2.9283e+06	3.68111e+07	8	10	6	16	6	6	6	6
P05480	Src	Neuronal proto-oncogene tyrosine-protein kinase Src	TREM2_KO_Tau vs TREM2_KO	1.12466	0.572035	1.96607	19	0.0640748	0.13257	NA	0.654762	0.654762	1.07395e+07	2.21928e+07	2.9283e+06	3.68111e+07	8	10	6	16	6	6	6	6
P05480	Src	Neuronal proto-oncogene tyrosine-protein kinase Src	TREM2_KO vs WT	1.51354	0.599956	2.52275	19	0.020721	0.0736318	NA	0.77381	0.690476	1.07395e+07	2.21928e+07	2.9283e+06	3.68111e+07	8	10	6	16	6	6	6	6
P05480	Src	Neuronal proto-oncogene tyrosine-protein kinase Src	TREM2_KO_Tau vs WT_Tau	-1.15488	0.572035	-2.0189	19	0.0578355	0.16173	NA	0.404762	0.404762	1.07395e+07	2.21928e+07	2.9283e+06	3.68111e+07	8	10	6	16	6	6	6	6
P05555	Itgam	Integrin alpha-M	WT_Tau vs WT	-1.45299	0.116133	-12.5114	20	6.48086e-11	6.24721e-09	NA	0.312189	0.297264	4.73294e+08	4.12795e+08	6.41247e+08	3.88753e+08	60	57	68	59	6	6	6	6
P05555	Itgam	Integrin alpha-M	TREM2_KO_Tau vs TREM2_KO	-0.309267	0.116133	-2.66303	20	0.0149364	0.0401606	NA	0.41791	0.402985	4.73294e+08	4.12795e+08	6.41247e+08	3.88753e+08	60	57	68	59	6	6	6	6
P05555	Itgam	Integrin alpha-M	TREM2_KO vs WT	-1.03949	0.116133	-8.95079	20	1.97161e-08	1.2309e-06	NA	0.302239	0.287313	4.73294e+08	4.12795e+08	6.41247e+08	3.88753e+08	60	57	68	59	6	6	6	6
P05555	Itgam	Integrin alpha-M	TREM2_KO_Tau vs WT_Tau	0.104234	0.116133	0.897537	20	0.38011	0.578843	NA	0.427861	0.412935	4.73294e+08	4.12795e+08	6.41247e+08	3.88753e+08	60	57	68	59	6	6	6	6
P06151	Ldha	L-lactate dehydrogenase A chain	WT_Tau vs WT	0.270412	0.104145	2.59649	20	0.0172576	0.056091	NA	0.26773	0.26773	1.13455e+09	2.67092e+09	1.34233e+09	1.50667e+09	45	57	46	49	6	6	6	6
P06151	Ldha	L-lactate dehydrogenase A chain	TREM2_KO_Tau vs TREM2_KO	1.39327	0.104145	13.3782	20	1.94589e-11	1.17079e-09	NA	0.260638	0.260638	1.13455e+09	2.67092e+09	1.34233e+09	1.50667e+09	45	57	46	49	6	6	6	6
P06151	Ldha	L-lactate dehydrogenase A chain	TREM2_KO vs WT	-0.355443	0.104145	-3.41295	20	0.00275772	0.0158168	NA	0.317376	0.317376	1.13455e+09	2.67092e+09	1.34233e+09	1.50667e+09	45	57	46	49	6	6	6	6
P06151	Ldha	L-lactate dehydrogenase A chain	TREM2_KO_Tau vs WT_Tau	0.76742	0.104145	7.36874	20	4.05124e-07	1.37138e-05	NA	0.210993	0.210993	1.13455e+09	2.67092e+09	1.34233e+09	1.50667e+09	45	57	46	49	6	6	6	6
P06339	H2-T23	H-2 class I histocompatibility antigen, D-37 alpha chain	WT_Tau vs WT	7.60901	NA	NA	NA	0.00104167	0.00208333	oneConditionMissing	0.666667	0.166667	1	6.94761e+06	1	8.73038e+06	0	9	0	8	0	6	0	6
P06339	H2-T23	H-2 class I histocompatibility antigen, D-37 alpha chain	TREM2_KO_Tau vs TREM2_KO	7.50027	NA	NA	NA	0.000925926	0.00185185	oneConditionMissing	0.729167	0.229167	1	6.94761e+06	1	8.73038e+06	0	9	0	8	0	6	0	6
P06339	H2-T23	H-2 class I histocompatibility antigen, D-37 alpha chain	TREM2_KO_Tau vs WT_Tau	0.142066	0.545754	0.260312	10	0.799905	0.899061	NA	0.395833	0.395833	1	6.94761e+06	1	8.73038e+06	0	9	0	8	0	6	0	6
P06537	Nr3c1	Glucocorticoid receptor	WT_Tau vs WT	1.96683	0.530689	3.70618	18	0.00161627	0.00919318	NA	0.666667	0.666667	487192	2.87454e+06	1.25774e+06	3.83913e+06	3	10	7	9	4	6	6	6
P06537	Nr3c1	Glucocorticoid receptor	TREM2_KO_Tau vs TREM2_KO	2.84142	0.593329	4.78895	18	0.0001469	0.00082735	NA	0.71875	0.552083	487192	2.87454e+06	1.25774e+06	3.83913e+06	3	10	7	9	4	6	6	6
P06537	Nr3c1	Glucocorticoid receptor	TREM2_KO vs WT	-0.475327	0.593329	-0.801119	18	0.433511	0.629551	NA	0.822917	0.65625	487192	2.87454e+06	1.25774e+06	3.83913e+06	3	10	7	9	4	6	6	6
P06537	Nr3c1	Glucocorticoid receptor	TREM2_KO_Tau vs WT_Tau	0.399265	0.530689	0.752351	18	0.461566	0.653645	NA	0.5625	0.5625	487192	2.87454e+06	1.25774e+06	3.83913e+06	3	10	7	9	4	6	6	6
P06745	Gpi	Glucose-6-phosphate isomerase	WT_Tau vs WT	0.498089	0.234417	2.12479	20	0.0462598	0.117919	NA	0.457483	0.457483	5.52521e+08	8.97223e+08	5.05177e+08	6.00666e+08	52	66	54	58	6	6	6	6
P06745	Gpi	Glucose-6-phosphate isomerase	TREM2_KO_Tau vs TREM2_KO	0.727216	0.234417	3.10223	20	0.00561643	0.0179541	NA	0.35034	0.35034	5.52521e+08	8.97223e+08	5.05177e+08	6.00666e+08	52	66	54	58	6	6	6	6
P06745	Gpi	Glucose-6-phosphate isomerase	TREM2_KO vs WT	0.421226	0.234417	1.79691	20	0.0874697	0.213572	NA	0.455782	0.455782	5.52521e+08	8.97223e+08	5.05177e+08	6.00666e+08	52	66	54	58	6	6	6	6
P06745	Gpi	Glucose-6-phosphate isomerase	TREM2_KO_Tau vs WT_Tau	0.650353	0.234417	2.77434	20	0.0117018	0.0489831	NA	0.352041	0.352041	5.52521e+08	8.97223e+08	5.05177e+08	6.00666e+08	52	66	54	58	6	6	6	6
P06797	Ctsl	Cathepsin L1	WT_Tau vs WT	-2.42232	0.152502	-15.8838	20	8.33555e-13	1.60701e-10	NA	0.325	0.275	1.07121e+08	1.8223e+07	1.7573e+08	4.75497e+07	17	12	21	17	6	6	6	6
P06797	Ctsl	Cathepsin L1	TREM2_KO_Tau vs TREM2_KO	-2.30853	0.152502	-15.1376	20	2.03326e-12	1.97387e-10	NA	0.545833	0.495833	1.07121e+08	1.8223e+07	1.7573e+08	4.75497e+07	17	12	21	17	6	6	6	6
P06797	Ctsl	Cathepsin L1	TREM2_KO vs WT	-1.36133	0.152502	-8.92658	20	2.05989e-08	1.24314e-06	NA	0.295833	0.245833	1.07121e+08	1.8223e+07	1.7573e+08	4.75497e+07	17	12	21	17	6	6	6	6
P06797	Ctsl	Cathepsin L1	TREM2_KO_Tau vs WT_Tau	-1.24753	0.152502	-8.18038	20	8.24567e-08	4.13247e-06	NA	0.575	0.525	1.07121e+08	1.8223e+07	1.7573e+08	4.75497e+07	17	12	21	17	6	6	6	6
P06800	Ptprc	Receptor-type tyrosine-protein phosphatase C	WT_Tau vs WT	1.96515	0.316819	6.20278	20	4.65341e-06	8.19492e-05	NA	0.469203	0.469203	3.89255e+07	1.78768e+08	5.83746e+07	1.98356e+08	24	51	30	55	6	6	6	6
P06800	Ptprc	Receptor-type tyrosine-protein phosphatase C	TREM2_KO_Tau vs TREM2_KO	2.32744	0.316819	7.34628	20	4.239e-07	5.48691e-06	NA	0.5	0.5	3.89255e+07	1.78768e+08	5.83746e+07	1.98356e+08	24	51	30	55	6	6	6	6
P06800	Ptprc	Receptor-type tyrosine-protein phosphatase C	TREM2_KO vs WT	-0.506505	0.316819	-1.59872	20	0.125562	0.280135	NA	0.626812	0.626812	3.89255e+07	1.78768e+08	5.83746e+07	1.98356e+08	24	51	30	55	6	6	6	6
P06800	Ptprc	Receptor-type tyrosine-protein phosphatase C	TREM2_KO_Tau vs WT_Tau	-0.14422	0.316819	-0.455215	20	0.653858	0.801291	NA	0.342391	0.342391	3.89255e+07	1.78768e+08	5.83746e+07	1.98356e+08	24	51	30	55	6	6	6	6
P06804	Tnf	Tumor necrosis factor	WT_Tau vs WT	7.01101	NA	NA	NA	0.00277778	0.00555556	oneConditionMissing	0.722222	0.222222	1	4.54774e+06	1	2.48617e+06	0	2	0	3	0	6	0	6
P06804	Tnf	Tumor necrosis factor	TREM2_KO_Tau vs TREM2_KO	7.29852	NA	NA	NA	0.00416667	0.00833333	oneConditionMissing	0.777778	0.277778	1	4.54774e+06	1	2.48617e+06	0	2	0	3	0	6	0	6
P06804	Tnf	Tumor necrosis factor	TREM2_KO_Tau vs WT_Tau	0.206642	0.369037	0.559949	10	0.587837	0.759955	NA	0.5	0.5	1	4.54774e+06	1	2.48617e+06	0	2	0	3	0	6	0	6
P06868	SWISS-PROT:P06868	(Bos taurus) Plasminogen precursor	WT_Tau vs WT	0.278171	0.794272	0.350222	8	0.735214	0.834032	NA	0.7	0.283333	18924.4	75980.8	463357	2.44729e+06	1	2	3	7	2	3	4	5
P06868	SWISS-PROT:P06868	(Bos taurus) Plasminogen precursor	TREM2_KO_Tau vs TREM2_KO	0.0289867	0.866621	0.0334479	8	0.974137	0.984006	NA	0.916667	0.333333	18924.4	75980.8	463357	2.44729e+06	1	2	3	7	2	3	4	5
P06868	SWISS-PROT:P06868	(Bos taurus) Plasminogen precursor	TREM2_KO vs WT	-1.26666	0.949336	-1.33426	8	0.218848	0.40431	NA	0.9	0.233333	18924.4	75980.8	463357	2.44729e+06	1	2	3	7	2	3	4	5
P06868	SWISS-PROT:P06868	(Bos taurus) Plasminogen precursor	TREM2_KO_Tau vs WT_Tau	-1.51585	0.693297	-2.18643	8	0.0602553	0.166177	NA	0.716667	0.383333	18924.4	75980.8	463357	2.44729e+06	1	2	3	7	2	3	4	5
P06869	Plau	Urokinase-type plasminogen activator	WT_Tau vs WT	-5.14929	NA	NA	NA	0.01	0.02	oneConditionMissing	NA	NA	1	1	49802	1	0	0	1	0	0	0	5	0
P06869	Plau	Urokinase-type plasminogen activator	TREM2_KO vs WT	-5.14929	NA	NA	NA	0.01	0.02	oneConditionMissing	NA	NA	1	1	49802	1	0	0	1	0	0	0	5	0
P07091	S100a4	Protein S100-A4	WT_Tau vs WT	-2.34808	0.510341	-4.601	20	0.000172942	0.00157738	NA	0.0416667	0.0416667	8.22344e+07	2.98221e+07	2.32958e+07	4.96546e+06	5	2	2	2	6	6	6	6
P07091	S100a4	Protein S100-A4	TREM2_KO_Tau vs TREM2_KO	-2.25917	0.510341	-4.42678	20	0.000259487	0.00133628	NA	0	0	8.22344e+07	2.98221e+07	2.32958e+07	4.96546e+06	5	2	2	2	6	6	6	6
P07091	S100a4	Protein S100-A4	TREM2_KO vs WT	1.82479	0.510341	3.57562	20	0.00189249	0.0119178	NA	0.0416667	0.0416667	8.22344e+07	2.98221e+07	2.32958e+07	4.96546e+06	5	2	2	2	6	6	6	6
P07091	S100a4	Protein S100-A4	TREM2_KO_Tau vs WT_Tau	1.9137	0.510341	3.74984	20	0.00126183	0.0089347	NA	0	0	8.22344e+07	2.98221e+07	2.32958e+07	4.96546e+06	5	2	2	2	6	6	6	6
P07309	Ttr	Transthyretin	WT_Tau vs WT	-0.990943	0.712112	-1.39156	7	0.206676	0.351138	NA	0.888889	0.222222	1.03524e+07	1	272256	75813.1	5	0	1	2	6	0	2	2
P07309	Ttr	Transthyretin	TREM2_KO_Tau vs TREM2_KO	-7.69014	NA	NA	NA	0.00166667	0.00333333	oneConditionMissing	0.694444	0.194444	1.03524e+07	1	272256	75813.1	5	0	1	2	6	0	2	2
P07309	Ttr	Transthyretin	TREM2_KO vs WT	0.77642	0.581437	1.33535	7	0.223549	0.410193	NA	0.638889	0.305556	1.03524e+07	1	272256	75813.1	5	0	1	2	6	0	2	2
P07309	Ttr	Transthyretin	TREM2_KO_Tau vs WT_Tau	-5.34935	NA	NA	NA	0.0125	0.025	oneConditionMissing	0.944444	0.111111	1.03524e+07	1	272256	75813.1	5	0	1	2	6	0	2	2
P07356	Anxa2	Annexin A2	WT_Tau vs WT	-0.216301	0.0470215	-4.60004	20	0.000173331	0.00157738	NA	0.139344	0.139344	1.68728e+09	2.80276e+09	2.86041e+09	2.54442e+09	56	63	61	62	6	6	6	6
P07356	Anxa2	Annexin A2	TREM2_KO_Tau vs TREM2_KO	0.666736	0.0470215	14.1794	20	6.75993e-12	5.19528e-10	NA	0.199454	0.199454	1.68728e+09	2.80276e+09	2.86041e+09	2.54442e+09	56	63	61	62	6	6	6	6
P07356	Anxa2	Annexin A2	TREM2_KO vs WT	-0.725462	0.0470215	-15.4283	20	1.43041e-12	4.70865e-10	NA	0.192623	0.192623	1.68728e+09	2.80276e+09	2.86041e+09	2.54442e+09	56	63	61	62	6	6	6	6
P07356	Anxa2	Annexin A2	TREM2_KO_Tau vs WT_Tau	0.157575	0.0470215	3.35112	20	0.00318001	0.0184755	NA	0.146175	0.146175	1.68728e+09	2.80276e+09	2.86041e+09	2.54442e+09	56	63	61	62	6	6	6	6
P07724	Alb	Serum albumin	WT_Tau vs WT	-1.47874	0.314574	-4.70078	20	0.000137172	0.00130172	NA	0.363208	0.363208	5.94341e+08	4.52578e+07	4.79312e+08	2.38193e+08	52	24	51	46	6	6	6	6
P07724	Alb	Serum albumin	TREM2_KO_Tau vs TREM2_KO	-4.21848	0.314574	-13.4102	20	1.86364e-11	1.14583e-09	NA	0.468553	0.468553	5.94341e+08	4.52578e+07	4.79312e+08	2.38193e+08	52	24	51	46	6	6	6	6
P07724	Alb	Serum albumin	TREM2_KO vs WT	0.385428	0.314574	1.22524	20	0.234719	0.424322	NA	0.267296	0.267296	5.94341e+08	4.52578e+07	4.79312e+08	2.38193e+08	52	24	51	46	6	6	6	6
P07724	Alb	Serum albumin	TREM2_KO_Tau vs WT_Tau	-2.35431	0.314574	-7.48414	20	3.21326e-07	1.14815e-05	NA	0.564465	0.564465	5.94341e+08	4.52578e+07	4.79312e+08	2.38193e+08	52	24	51	46	6	6	6	6
P07742	Rrm1	Ribonucleoside-diphosphate reductase large subunit	WT_Tau vs WT	-1.01915	0.613196	-1.66203	11	0.124709	0.243347	NA	0.944444	0.277778	7.42424e+06	804061	7.89212e+06	173187	12	5	2	1	6	5	4	1
P07742	Rrm1	Ribonucleoside-diphosphate reductase large subunit	TREM2_KO_Tau vs TREM2_KO	-1.33176	0.321562	-4.14152	11	0.00163982	0.00637863	NA	0.722222	0.638889	7.42424e+06	804061	7.89212e+06	173187	12	5	2	1	6	5	4	1
P07742	Rrm1	Ribonucleoside-diphosphate reductase large subunit	TREM2_KO vs WT	0.622914	0.375504	1.65888	11	0.125352	0.279839	NA	0.763889	0.513889	7.42424e+06	804061	7.89212e+06	173187	12	5	2	1	6	5	4	1
P07742	Rrm1	Ribonucleoside-diphosphate reductase large subunit	TREM2_KO_Tau vs WT_Tau	0.310307	0.581728	0.533423	11	0.604351	0.768939	NA	0.902778	0.402778	7.42424e+06	804061	7.89212e+06	173187	12	5	2	1	6	5	4	1
P07759	Serpina3k	Serine protease inhibitor A3K	WT_Tau vs WT	-5.9965	NA	NA	NA	0.0125	0.025	oneConditionMissing	NA	NA	1	1	295173	1	0	0	1	0	0	0	4	0
P07759	Serpina3k	Serine protease inhibitor A3K	TREM2_KO vs WT	-5.9965	NA	NA	NA	0.0125	0.025	oneConditionMissing	NA	NA	1	1	295173	1	0	0	1	0	0	0	4	0
P07901	Hsp90aa1	Heat shock protein HSP 90-alpha	WT_Tau vs WT	0.247117	0.0895069	2.76087	20	0.0120544	0.0429944	NA	0.386667	0.386667	7.22916e+08	1.14641e+09	6.07648e+08	6.96112e+08	70	79	61	69	6	6	6	6
P07901	Hsp90aa1	Heat shock protein HSP 90-alpha	TREM2_KO_Tau vs TREM2_KO	0.841735	0.0895069	9.40413	20	8.79835e-09	2.19305e-07	NA	0.263333	0.263333	7.22916e+08	1.14641e+09	6.07648e+08	6.96112e+08	70	79	61	69	6	6	6	6
P07901	Hsp90aa1	Heat shock protein HSP 90-alpha	TREM2_KO vs WT	0.374271	0.0895069	4.18147	20	0.00046023	0.00374493	NA	0.371111	0.371111	7.22916e+08	1.14641e+09	6.07648e+08	6.96112e+08	70	79	61	69	6	6	6	6
P07901	Hsp90aa1	Heat shock protein HSP 90-alpha	TREM2_KO_Tau vs WT_Tau	0.968889	0.0895069	10.8247	20	8.21221e-10	1.37787e-07	NA	0.278889	0.278889	7.22916e+08	1.14641e+09	6.07648e+08	6.96112e+08	70	79	61	69	6	6	6	6
P08003	Pdia4	Protein disulfide-isomerase A4	WT_Tau vs WT	0.502642	0.0997396	5.03954	20	6.27628e-05	0.000676176	NA	0.267857	0.267857	6.7864e+08	9.34336e+08	6.43512e+08	8.39104e+08	70	73	70	72	6	6	6	6
P08003	Pdia4	Protein disulfide-isomerase A4	TREM2_KO_Tau vs TREM2_KO	0.324881	0.0997396	3.25729	20	0.00394423	0.0133489	NA	0.233333	0.233333	6.7864e+08	9.34336e+08	6.43512e+08	8.39104e+08	70	73	70	72	6	6	6	6
P08003	Pdia4	Protein disulfide-isomerase A4	TREM2_KO vs WT	0.278617	0.0997396	2.79345	20	0.0112184	0.0468533	NA	0.284524	0.284524	6.7864e+08	9.34336e+08	6.43512e+08	8.39104e+08	70	73	70	72	6	6	6	6
P08003	Pdia4	Protein disulfide-isomerase A4	TREM2_KO_Tau vs WT_Tau	0.100857	0.0997396	1.0112	20	0.323999	0.519636	NA	0.216667	0.216667	6.7864e+08	9.34336e+08	6.43512e+08	8.39104e+08	70	73	70	72	6	6	6	6
P08030	Aprt	Adenine phosphoribosyltransferase	WT_Tau vs WT	-0.0934386	0.121617	-0.7683	20	0.451286	0.602867	NA	0.371795	0.371795	1.49794e+08	1.3289e+08	1.06969e+08	1.18712e+08	13	11	11	10	6	6	6	6
P08030	Aprt	Adenine phosphoribosyltransferase	TREM2_KO_Tau vs TREM2_KO	-0.0126168	0.121617	-0.103742	20	0.918407	0.947164	NA	0.288462	0.288462	1.49794e+08	1.3289e+08	1.06969e+08	1.18712e+08	13	11	11	10	6	6	6	6
P08030	Aprt	Adenine phosphoribosyltransferase	TREM2_KO vs WT	0.188509	0.121617	1.55002	20	0.136816	0.29735	NA	0.326923	0.326923	1.49794e+08	1.3289e+08	1.06969e+08	1.18712e+08	13	11	11	10	6	6	6	6
P08030	Aprt	Adenine phosphoribosyltransferase	TREM2_KO_Tau vs WT_Tau	0.269331	0.121617	2.21458	20	0.0385642	0.120015	NA	0.333333	0.333333	1.49794e+08	1.3289e+08	1.06969e+08	1.18712e+08	13	11	11	10	6	6	6	6
P08101	Fcgr2	Low affinity immunoglobulin gamma Fc region receptor II	WT_Tau vs WT	3.72216	0.374823	9.93045	20	3.55728e-09	1.86147e-07	NA	0.47619	0.47619	2.65167e+07	1.18769e+08	3.07745e+06	6.73215e+07	8	10	3	10	6	6	6	6
P08101	Fcgr2	Low affinity immunoglobulin gamma Fc region receptor II	TREM2_KO_Tau vs TREM2_KO	2.59154	0.374823	6.91403	20	1.02736e-06	1.177e-05	NA	0.238095	0.238095	2.65167e+07	1.18769e+08	3.07745e+06	6.73215e+07	8	10	3	10	6	6	6	6
P08101	Fcgr2	Low affinity immunoglobulin gamma Fc region receptor II	TREM2_KO vs WT	2.19279	0.374823	5.85021	20	1.00769e-05	0.000174585	NA	0.595238	0.595238	2.65167e+07	1.18769e+08	3.07745e+06	6.73215e+07	8	10	3	10	6	6	6	6
P08101	Fcgr2	Low affinity immunoglobulin gamma Fc region receptor II	TREM2_KO_Tau vs WT_Tau	1.06217	0.374823	2.83378	20	0.0102599	0.0445364	NA	0.119048	0.119048	2.65167e+07	1.18769e+08	3.07745e+06	6.73215e+07	8	10	3	10	6	6	6	6
P08103	Hck	Tyrosine-protein kinase HCK	WT_Tau vs WT	1.65294	0.299263	5.52336	20	2.08954e-05	0.000273357	NA	0.589506	0.589506	5.8911e+07	1.35315e+08	2.5578e+07	6.01408e+07	24	36	19	27	6	6	6	6
P08103	Hck	Tyrosine-protein kinase HCK	TREM2_KO_Tau vs TREM2_KO	2.00585	0.299263	6.70262	20	1.5985e-06	1.69451e-05	NA	0.367284	0.367284	5.8911e+07	1.35315e+08	2.5578e+07	6.01408e+07	24	36	19	27	6	6	6	6
P08103	Hck	Tyrosine-protein kinase HCK	TREM2_KO vs WT	1.54385	0.299263	5.15883	20	4.77591e-05	0.000631152	NA	0.595679	0.595679	5.8911e+07	1.35315e+08	2.5578e+07	6.01408e+07	24	36	19	27	6	6	6	6
P08103	Hck	Tyrosine-protein kinase HCK	TREM2_KO_Tau vs WT_Tau	1.89676	0.299263	6.33809	20	3.47348e-06	8.17326e-05	NA	0.361111	0.361111	5.8911e+07	1.35315e+08	2.5578e+07	6.01408e+07	24	36	19	27	6	6	6	6
P08113	Hsp90b1	Endoplasmin	WT_Tau vs WT	0.123267	0.0621514	1.98333	20	0.06123	0.144738	NA	0.197447	0.197447	2.94385e+09	4.63102e+09	3.26891e+09	3.89611e+09	104	110	102	109	6	6	6	6
P08113	Hsp90b1	Endoplasmin	TREM2_KO_Tau vs TREM2_KO	0.567653	0.0621514	9.1334	20	1.42018e-08	3.3246e-07	NA	0.192943	0.192943	2.94385e+09	4.63102e+09	3.26891e+09	3.89611e+09	104	110	102	109	6	6	6	6
P08113	Hsp90b1	Endoplasmin	TREM2_KO vs WT	-0.24971	0.0621514	-4.01778	20	0.000674882	0.00525537	NA	0.213964	0.213964	2.94385e+09	4.63102e+09	3.26891e+09	3.89611e+09	104	110	102	109	6	6	6	6
P08113	Hsp90b1	Endoplasmin	TREM2_KO_Tau vs WT_Tau	0.194676	0.0621514	3.13229	20	0.00524594	0.0272145	NA	0.176426	0.176426	2.94385e+09	4.63102e+09	3.26891e+09	3.89611e+09	104	110	102	109	6	6	6	6
P08122	Col4a2	Collagen alpha-2(IV) chain	WT_Tau vs WT	-6.75496	NA	NA	NA	0.05	0.1	oneConditionMissing	0.958333	0.0416667	802534	1	1.45197e+06	1	3	0	1	0	6	0	1	0
P08122	Col4a2	Collagen alpha-2(IV) chain	TREM2_KO_Tau vs TREM2_KO	-6.47269	NA	NA	NA	0.00277778	0.00555556	oneConditionMissing	0.75	0.25	802534	1	1.45197e+06	1	3	0	1	0	6	0	1	0
P08122	Col4a2	Collagen alpha-2(IV) chain	TREM2_KO vs WT	-3.02529	0.321006	-9.42439	5	0.000226999	0.00218608	NA	0.708333	0.291667	802534	1	1.45197e+06	1	3	0	1	0	6	0	1	0
P08207	S100a10	Protein S100-A10	WT_Tau vs WT	-1.17046	0.337967	-3.46323	20	0.00245536	0.012638	NA	0.254386	0.254386	2.07314e+08	2.81797e+08	2.39598e+08	1.79206e+08	18	22	21	17	6	6	6	6
P08207	S100a10	Protein S100-A10	TREM2_KO_Tau vs TREM2_KO	0.00964078	0.337967	0.0285258	20	0.977526	0.986079	NA	0.29386	0.29386	2.07314e+08	2.81797e+08	2.39598e+08	1.79206e+08	18	22	21	17	6	6	6	6
P08207	S100a10	Protein S100-A10	TREM2_KO vs WT	-0.410143	0.337967	-1.21356	20	0.239054	0.429799	NA	0.219298	0.219298	2.07314e+08	2.81797e+08	2.39598e+08	1.79206e+08	18	22	21	17	6	6	6	6
P08207	S100a10	Protein S100-A10	TREM2_KO_Tau vs WT_Tau	0.769957	0.337967	2.2782	20	0.0338398	0.108013	NA	0.328947	0.328947	2.07314e+08	2.81797e+08	2.39598e+08	1.79206e+08	18	22	21	17	6	6	6	6
P08226	Apoe	Apolipoprotein E	WT_Tau vs WT	-3.85785	0.340794	-11.3202	20	3.78312e-10	2.82808e-08	NA	0.685897	0.685897	1.75623e+08	1.09294e+07	5.40442e+07	5.75778e+06	35	13	23	7	6	6	6	6
P08226	Apoe	Apolipoprotein E	TREM2_KO_Tau vs TREM2_KO	-5.22919	0.340794	-15.3441	20	1.58273e-12	1.71727e-10	NA	0.480769	0.480769	1.75623e+08	1.09294e+07	5.40442e+07	5.75778e+06	35	13	23	7	6	6	6	6
P08226	Apoe	Apolipoprotein E	TREM2_KO vs WT	2.51887	0.340794	7.39118	20	3.87218e-07	1.18823e-05	NA	0.314103	0.314103	1.75623e+08	1.09294e+07	5.40442e+07	5.75778e+06	35	13	23	7	6	6	6	6
P08226	Apoe	Apolipoprotein E	TREM2_KO_Tau vs WT_Tau	1.14753	0.340794	3.36722	20	0.00306427	0.0181088	NA	0.852564	0.852564	1.75623e+08	1.09294e+07	5.40442e+07	5.75778e+06	35	13	23	7	6	6	6	6
P08228	Sod1	Superoxide dismutase [Cu-Zn]	WT_Tau vs WT	-0.827368	0.303	-2.73059	20	0.0128845	0.0446931	NA	0.365741	0.365741	2.2295e+08	3.27599e+07	1.65113e+08	1.06419e+08	21	12	19	17	6	6	6	6
P08228	Sod1	Superoxide dismutase [Cu-Zn]	TREM2_KO_Tau vs TREM2_KO	-2.98909	0.303	-9.86497	20	3.97442e-09	1.192e-07	NA	0.435185	0.435185	2.2295e+08	3.27599e+07	1.65113e+08	1.06419e+08	21	12	19	17	6	6	6	6
P08228	Sod1	Superoxide dismutase [Cu-Zn]	TREM2_KO vs WT	0.570862	0.303	1.88403	20	0.0741814	0.189296	NA	0.300926	0.300926	2.2295e+08	3.27599e+07	1.65113e+08	1.06419e+08	21	12	19	17	6	6	6	6
P08228	Sod1	Superoxide dismutase [Cu-Zn]	TREM2_KO_Tau vs WT_Tau	-1.59086	0.303	-5.25035	20	3.87609e-05	0.000591218	NA	0.5	0.5	2.2295e+08	3.27599e+07	1.65113e+08	1.06419e+08	21	12	19	17	6	6	6	6
P08249	Mdh2	Malate dehydrogenase, mitochondrial	WT_Tau vs WT	0.163386	0.0645559	2.53093	20	0.0198738	0.0619728	NA	0.116162	0.116162	2.33761e+09	3.20287e+09	2.89611e+09	3.42643e+09	32	36	33	37	6	6	6	6
P08249	Mdh2	Malate dehydrogenase, mitochondrial	TREM2_KO_Tau vs TREM2_KO	0.447923	0.0645559	6.93852	20	9.76444e-07	1.12215e-05	NA	0.143939	0.143939	2.33761e+09	3.20287e+09	2.89611e+09	3.42643e+09	32	36	33	37	6	6	6	6
P08249	Mdh2	Malate dehydrogenase, mitochondrial	TREM2_KO vs WT	-0.435922	0.0645559	-6.75262	20	1.43904e-06	3.49716e-05	NA	0.146465	0.146465	2.33761e+09	3.20287e+09	2.89611e+09	3.42643e+09	32	36	33	37	6	6	6	6
P08249	Mdh2	Malate dehydrogenase, mitochondrial	TREM2_KO_Tau vs WT_Tau	-0.151385	0.0645559	-2.34503	20	0.029455	0.097652	NA	0.113636	0.113636	2.33761e+09	3.20287e+09	2.89611e+09	3.42643e+09	32	36	33	37	6	6	6	6
P08508	Fcgr3	Low affinity immunoglobulin gamma Fc region receptor III	WT_Tau vs WT	0.152388	0.382332	0.398574	18	0.694895	0.806528	NA	0.5	0.333333	2.8318e+07	4.15731e+07	2.42295e+07	3.13983e+07	2	2	1	2	6	6	5	5
P08508	Fcgr3	Low affinity immunoglobulin gamma Fc region receptor III	TREM2_KO_Tau vs TREM2_KO	0.650114	0.34902	1.86268	18	0.0789105	0.157182	NA	0.375	0.375	2.8318e+07	4.15731e+07	2.42295e+07	3.13983e+07	2	2	1	2	6	6	5	5
P08508	Fcgr3	Low affinity immunoglobulin gamma Fc region receptor III	TREM2_KO vs WT	-0.470027	0.366055	-1.28403	18	0.215413	0.399596	NA	0.5	0.416667	2.8318e+07	4.15731e+07	2.42295e+07	3.13983e+07	2	2	1	2	6	6	5	5
P08508	Fcgr3	Low affinity immunoglobulin gamma Fc region receptor III	TREM2_KO_Tau vs WT_Tau	0.0276994	0.366055	0.07567	18	0.940516	0.969419	NA	0.375	0.291667	2.8318e+07	4.15731e+07	2.42295e+07	3.13983e+07	2	2	1	2	6	6	5	5
P08556	Nras	GTPase NRas	WT_Tau vs WT	-0.737831	1.31232	-0.562234	6	0.594322	0.729314	NA	0.333333	0	4.00045e+06	7.8846e+06	8.65261e+06	1.45741e+07	4	5	6	7	6	6	6	6
P08556	Nras	GTPase NRas	TREM2_KO vs WT	-0.367281	NA	NA	NA	0.00138889	0.00277778	oneConditionMissing	0.75	0	4.00045e+06	7.8846e+06	8.65261e+06	1.45741e+07	4	5	6	7	6	6	6	6
P08556	Nras	GTPase NRas	TREM2_KO_Tau vs WT_Tau	-0.292477	NA	NA	NA	0.00119048	0.00238095	oneConditionMissing	0.583333	0	4.00045e+06	7.8846e+06	8.65261e+06	1.45741e+07	4	5	6	7	6	6	6	6
P08752	Gnai2	Guanine nucleotide-binding protein G(i) subunit alpha-2	WT_Tau vs WT	0.586627	0.219079	2.6777	20	0.0144662	0.0488385	NA	0.391026	0.391026	2.35014e+08	2.80396e+08	2.14476e+08	2.51932e+08	37	40	31	37	6	6	6	6
P08752	Gnai2	Guanine nucleotide-binding protein G(i) subunit alpha-2	TREM2_KO_Tau vs TREM2_KO	0.111843	0.219079	0.510515	20	0.61528	0.729359	NA	0.294872	0.294872	2.35014e+08	2.80396e+08	2.14476e+08	2.51932e+08	37	40	31	37	6	6	6	6
P08752	Gnai2	Guanine nucleotide-binding protein G(i) subunit alpha-2	TREM2_KO vs WT	0.684202	0.219079	3.12308	20	0.00535678	0.0266808	NA	0.362179	0.362179	2.35014e+08	2.80396e+08	2.14476e+08	2.51932e+08	37	40	31	37	6	6	6	6
P08752	Gnai2	Guanine nucleotide-binding protein G(i) subunit alpha-2	TREM2_KO_Tau vs WT_Tau	0.209418	0.219079	0.955901	20	0.350535	0.549661	NA	0.323718	0.323718	2.35014e+08	2.80396e+08	2.14476e+08	2.51932e+08	37	40	31	37	6	6	6	6
P08775	Polr2a	DNA-directed RNA polymerase II subunit RPB1	WT_Tau vs WT	0.65321	0.444972	1.46798	20	0.157662	0.290354	NA	0.75	0.75	1.16264e+07	1.57246e+07	6.53457e+06	1.25029e+07	17	26	15	24	6	6	6	6
P08775	Polr2a	DNA-directed RNA polymerase II subunit RPB1	TREM2_KO_Tau vs TREM2_KO	0.907376	0.444972	2.03917	20	0.0548677	0.116998	NA	0.613636	0.613636	1.16264e+07	1.57246e+07	6.53457e+06	1.25029e+07	17	26	15	24	6	6	6	6
P08775	Polr2a	DNA-directed RNA polymerase II subunit RPB1	TREM2_KO vs WT	0.615484	0.444972	1.3832	20	0.181852	0.358848	NA	0.742424	0.742424	1.16264e+07	1.57246e+07	6.53457e+06	1.25029e+07	17	26	15	24	6	6	6	6
P08775	Polr2a	DNA-directed RNA polymerase II subunit RPB1	TREM2_KO_Tau vs WT_Tau	0.86965	0.444972	1.95439	20	0.0647802	0.173964	NA	0.621212	0.621212	1.16264e+07	1.57246e+07	6.53457e+06	1.25029e+07	17	26	15	24	6	6	6	6
P08779	SWISS-PROT:P08779	Tax_Id=9606 Gene_Symbol=KRT16 Keratin, type I cytoskeletal 16	WT_Tau vs WT	-1.04041	NA	NA	NA	0.000961538	0.00192308	oneConditionMissing	0.875	0.0416667	2.61363e+07	604026	9.52633e+06	1.07115e+06	7	2	13	2	5	1	4	2
P08779	SWISS-PROT:P08779	Tax_Id=9606 Gene_Symbol=KRT16 Keratin, type I cytoskeletal 16	TREM2_KO_Tau vs TREM2_KO	1.10855	2.5174	0.440356	3	0.689477	0.790478	NA	0.708333	0.0416667	2.61363e+07	604026	9.52633e+06	1.07115e+06	7	2	13	2	5	1	4	2
P08779	SWISS-PROT:P08779	Tax_Id=9606 Gene_Symbol=KRT16 Keratin, type I cytoskeletal 16	TREM2_KO vs WT	-1.10588	1.99018	-0.55567	3	0.617187	0.773362	NA	0.666667	0.0833333	2.61363e+07	604026	9.52633e+06	1.07115e+06	7	2	13	2	5	1	4	2
P08779	SWISS-PROT:P08779	Tax_Id=9606 Gene_Symbol=KRT16 Keratin, type I cytoskeletal 16	TREM2_KO_Tau vs WT_Tau	-0.27274	NA	NA	NA	0.025	0.05	oneConditionMissing	0.916667	0	2.61363e+07	604026	9.52633e+06	1.07115e+06	7	2	13	2	5	1	4	2
P08905	Lyz2	Lysozyme C-2	WT_Tau vs WT	-1.11456	0.286897	-3.88486	20	0.000920768	0.00598009	NA	0.127451	0.127451	1.8087e+10	4.17557e+09	1.35546e+10	8.00952e+09	26	21	25	22	6	6	6	6
P08905	Lyz2	Lysozyme C-2	TREM2_KO_Tau vs TREM2_KO	-1.92375	0.286897	-6.70536	20	1.5893e-06	1.68961e-05	NA	0.186275	0.186275	1.8087e+10	4.17557e+09	1.35546e+10	8.00952e+09	26	21	25	22	6	6	6	6
P08905	Lyz2	Lysozyme C-2	TREM2_KO vs WT	0.13798	0.286897	0.480938	20	0.63578	0.786794	NA	0.102941	0.102941	1.8087e+10	4.17557e+09	1.35546e+10	8.00952e+09	26	21	25	22	6	6	6	6
P08905	Lyz2	Lysozyme C-2	TREM2_KO_Tau vs WT_Tau	-0.671215	0.286897	-2.33956	20	0.0297929	0.0983496	NA	0.210784	0.210784	1.8087e+10	4.17557e+09	1.35546e+10	8.00952e+09	26	21	25	22	6	6	6	6
P09055	Itgb1	Integrin beta-1	WT_Tau vs WT	2.05895	0.314658	6.54343	20	2.23861e-06	4.40862e-05	NA	0.445513	0.445513	3.56993e+07	8.41655e+07	3.61804e+07	1.11726e+08	17	26	21	31	6	6	6	6
P09055	Itgb1	Integrin beta-1	TREM2_KO_Tau vs TREM2_KO	1.76412	0.314658	5.60645	20	1.73397e-05	0.000130012	NA	0.528846	0.528846	3.56993e+07	8.41655e+07	3.61804e+07	1.11726e+08	17	26	21	31	6	6	6	6
P09055	Itgb1	Integrin beta-1	TREM2_KO vs WT	-0.283564	0.314658	-0.901182	20	0.378216	0.574352	NA	0.608974	0.608974	3.56993e+07	8.41655e+07	3.61804e+07	1.11726e+08	17	26	21	31	6	6	6	6
P09055	Itgb1	Integrin beta-1	TREM2_KO_Tau vs WT_Tau	-0.578392	0.314658	-1.83816	20	0.0809393	0.203604	NA	0.365385	0.365385	3.56993e+07	8.41655e+07	3.61804e+07	1.11726e+08	17	26	21	31	6	6	6	6
P09103	P4hb	Protein disulfide-isomerase	WT_Tau vs WT	-0.0162896	0.0874983	-0.18617	20	0.854187	0.915146	NA	0.234314	0.234314	1.67513e+09	2.45203e+09	2.15132e+09	2.17095e+09	76	86	83	83	6	6	6	6
P09103	P4hb	Protein disulfide-isomerase	TREM2_KO_Tau vs TREM2_KO	0.717712	0.0874983	8.20259	20	7.90389e-08	1.35616e-06	NA	0.273529	0.273529	1.67513e+09	2.45203e+09	2.15132e+09	2.17095e+09	76	86	83	83	6	6	6	6
P09103	P4hb	Protein disulfide-isomerase	TREM2_KO vs WT	-0.563134	0.0874983	-6.43594	20	2.81547e-06	6.10468e-05	NA	0.280392	0.280392	1.67513e+09	2.45203e+09	2.15132e+09	2.17095e+09	76	86	83	83	6	6	6	6
P09103	P4hb	Protein disulfide-isomerase	TREM2_KO_Tau vs WT_Tau	0.170868	0.0874983	1.95282	20	0.0649785	0.174167	NA	0.227451	0.227451	1.67513e+09	2.45203e+09	2.15132e+09	2.17095e+09	76	86	83	83	6	6	6	6
P09405	Ncl	Nucleolin	WT_Tau vs WT	-0.0123304	0.0881407	-0.139894	20	0.890143	0.935876	NA	0.25969	0.25969	7.99964e+08	7.22393e+08	6.54781e+08	7.09187e+08	43	45	42	42	6	6	6	6
P09405	Ncl	Nucleolin	TREM2_KO_Tau vs TREM2_KO	-0.0774575	0.0881407	-0.878793	20	0.38995	0.531101	NA	0.217054	0.217054	7.99964e+08	7.22393e+08	6.54781e+08	7.09187e+08	43	45	42	42	6	6	6	6
P09405	Ncl	Nucleolin	TREM2_KO vs WT	0.176226	0.0881407	1.99937	20	0.0593391	0.159515	NA	0.238372	0.238372	7.99964e+08	7.22393e+08	6.54781e+08	7.09187e+08	43	45	42	42	6	6	6	6
P09405	Ncl	Nucleolin	TREM2_KO_Tau vs WT_Tau	0.111099	0.0881407	1.26047	20	0.222009	0.4045	NA	0.238372	0.238372	7.99964e+08	7.22393e+08	6.54781e+08	7.09187e+08	43	45	42	42	6	6	6	6
P09411	Pgk1	Phosphoglycerate kinase 1	WT_Tau vs WT	-0.150183	0.0757276	-1.9832	20	0.0612458	0.144738	NA	0.147321	0.147321	2.66484e+09	3.39194e+09	3.2118e+09	2.94242e+09	61	63	66	64	6	6	6	6
P09411	Pgk1	Phosphoglycerate kinase 1	TREM2_KO_Tau vs TREM2_KO	0.261914	0.0757276	3.45864	20	0.00248158	0.0091454	NA	0.18006	0.18006	2.66484e+09	3.39194e+09	3.2118e+09	2.94242e+09	61	63	66	64	6	6	6	6
P09411	Pgk1	Phosphoglycerate kinase 1	TREM2_KO vs WT	-0.326768	0.0757276	-4.31504	20	0.000336816	0.00300397	NA	0.169643	0.169643	2.66484e+09	3.39194e+09	3.2118e+09	2.94242e+09	61	63	66	64	6	6	6	6
P09411	Pgk1	Phosphoglycerate kinase 1	TREM2_KO_Tau vs WT_Tau	0.0853295	0.0757276	1.1268	20	0.273167	0.463771	NA	0.157738	0.157738	2.66484e+09	3.39194e+09	3.2118e+09	2.94242e+09	61	63	66	64	6	6	6	6
P09450	Junb	Transcription factor jun-B	WT_Tau vs WT	2.56482	0.351798	7.2906	17	1.26173e-06	2.73475e-05	NA	0.614583	0.614583	1.06277e+06	2.51394e+07	2.07803e+06	1.56685e+07	4	11	5	9	4	6	6	6
P09450	Junb	Transcription factor jun-B	TREM2_KO_Tau vs TREM2_KO	3.34427	0.430863	7.76179	17	5.49483e-07	6.86729e-06	NA	0.583333	0.333333	1.06277e+06	2.51394e+07	2.07803e+06	1.56685e+07	4	11	5	9	4	6	6	6
P09450	Junb	Transcription factor jun-B	TREM2_KO vs WT	0.0635298	0.430863	0.147448	17	0.884513	0.948423	NA	0.833333	0.583333	1.06277e+06	2.51394e+07	2.07803e+06	1.56685e+07	4	11	5	9	4	6	6	6
P09450	Junb	Transcription factor jun-B	TREM2_KO_Tau vs WT_Tau	0.84298	0.351798	2.3962	17	0.0283434	0.0945353	NA	0.364583	0.364583	1.06277e+06	2.51394e+07	2.07803e+06	1.56685e+07	4	11	5	9	4	6	6	6
P09528	Fth1	Ferritin heavy chain	WT_Tau vs WT	-0.254155	0.224197	-1.13363	20	0.270358	0.429407	NA	0.277778	0.277778	4.04246e+08	2.82208e+08	3.32951e+08	4.96348e+08	26	21	29	30	6	6	6	6
P09528	Fth1	Ferritin heavy chain	TREM2_KO_Tau vs TREM2_KO	-0.864232	0.224197	-3.85479	20	0.000987755	0.00416437	NA	0.348765	0.348765	4.04246e+08	2.82208e+08	3.32951e+08	4.96348e+08	26	21	29	30	6	6	6	6
P09528	Fth1	Ferritin heavy chain	TREM2_KO vs WT	-0.231486	0.224197	-1.03251	20	0.314157	0.514967	NA	0.265432	0.265432	4.04246e+08	2.82208e+08	3.32951e+08	4.96348e+08	26	21	29	30	6	6	6	6
P09528	Fth1	Ferritin heavy chain	TREM2_KO_Tau vs WT_Tau	-0.841563	0.224197	-3.75368	20	0.00125059	0.00890412	NA	0.361111	0.361111	4.04246e+08	2.82208e+08	3.32951e+08	4.96348e+08	26	21	29	30	6	6	6	6
P09581	Csf1r	Macrophage colony-stimulating factor 1 receptor	WT_Tau vs WT	-0.0482268	1.1224	-0.0429674	10	0.966573	0.981702	NA	0.883333	0.383333	6.79945e+07	80367.6	902559	64757.9	7	1	3	1	6	2	5	1
P09581	Csf1r	Macrophage colony-stimulating factor 1 receptor	TREM2_KO_Tau vs TREM2_KO	-4.30587	0.836591	-5.14693	10	0.000433377	0.00209532	NA	0.65	0.316667	6.79945e+07	80367.6	902559	64757.9	7	1	3	1	6	2	5	1
P09581	Csf1r	Macrophage colony-stimulating factor 1 receptor	TREM2_KO vs WT	3.53165	0.620432	5.69225	10	0.000200434	0.00198841	NA	0.583333	0.5	6.79945e+07	80367.6	902559	64757.9	7	1	3	1	6	2	5	1
P09581	Csf1r	Macrophage colony-stimulating factor 1 receptor	TREM2_KO_Tau vs WT_Tau	-0.725991	1.25489	-0.578531	10	0.575703	0.751569	NA	0.95	0.2	6.79945e+07	80367.6	902559	64757.9	7	1	3	1	6	2	5	1
P09671	Sod2	Superoxide dismutase [Mn], mitochondrial	WT_Tau vs WT	2.00064	0.226744	8.82335	20	2.48502e-08	1.00029e-06	NA	0.261494	0.261494	7.11466e+08	1.70457e+09	5.16183e+08	1.55258e+09	24	32	24	30	6	6	6	6
P09671	Sod2	Superoxide dismutase [Mn], mitochondrial	TREM2_KO_Tau vs TREM2_KO	1.71124	0.226744	7.54704	20	2.83418e-07	3.85804e-06	NA	0.267241	0.267241	7.11466e+08	1.70457e+09	5.16183e+08	1.55258e+09	24	32	24	30	6	6	6	6
P09671	Sod2	Superoxide dismutase [Mn], mitochondrial	TREM2_KO vs WT	0.330048	0.226744	1.4556	20	0.161021	0.329039	NA	0.373563	0.373563	7.11466e+08	1.70457e+09	5.16183e+08	1.55258e+09	24	32	24	30	6	6	6	6
P09671	Sod2	Superoxide dismutase [Mn], mitochondrial	TREM2_KO_Tau vs WT_Tau	0.0406524	0.226744	0.179288	20	0.859516	0.926677	NA	0.155172	0.155172	7.11466e+08	1.70457e+09	5.16183e+08	1.55258e+09	24	32	24	30	6	6	6	6
P09922	Mx1	Interferon-induced GTP-binding protein Mx1	WT_Tau vs WT	5.65404	NA	NA	NA	0.0125	0.025	oneConditionMissing	NA	NA	1	597.355	1	143774	0	1	0	1	0	1	0	4
P09922	Mx1	Interferon-induced GTP-binding protein Mx1	TREM2_KO_Tau vs WT_Tau	-2.61063	NA	NA	NA	0.0125	0.025	oneConditionMissing	NA	NA	1	597.355	1	143774	0	1	0	1	0	1	0	4
P0C0A3	Chmp6	Charged multivesicular body protein 6	WT_Tau vs WT	2.54639	0.2829	9.00103	2	0.0121189	0.0430987	NA	0.666667	0	1	1	1.48228e+06	2.92669e+06	0	0	1	2	0	0	3	2
P0C0A3	Chmp6	Charged multivesicular body protein 6	TREM2_KO vs WT	-6.7648	NA	NA	NA	0.0166667	0.0333333	oneConditionMissing	0.75	0	1	1	1.48228e+06	2.92669e+06	0	0	1	2	0	0	3	2
P0C0A3	Chmp6	Charged multivesicular body protein 6	TREM2_KO_Tau vs WT_Tau	-7.08868	NA	NA	NA	0.0125	0.025	oneConditionMissing	0.916667	0	1	1	1.48228e+06	2.92669e+06	0	0	1	2	0	0	3	2
P0C0S6;Q3THW5	H2az1;H2afv	Histone H2A.Z;Histone H2A.V	WT_Tau vs WT	0.323754	0.324056	0.999068	20	0.329697	0.492729	NA	0.2	0.2	2.30574e+08	2.41125e+08	1.77134e+08	3.28114e+08	4	5	5	5	6	6	6	6
P0C0S6;Q3THW5	H2az1;H2afv	Histone H2A.Z;Histone H2A.V	TREM2_KO_Tau vs TREM2_KO	0.447452	0.324056	1.38079	20	0.182581	0.302443	NA	0.25	0.25	2.30574e+08	2.41125e+08	1.77134e+08	3.28114e+08	4	5	5	5	6	6	6	6
P0C0S6;Q3THW5	H2az1;H2afv	Histone H2A.Z;Histone H2A.V	TREM2_KO vs WT	-0.714991	0.324056	-2.20638	20	0.0392151	0.118036	NA	0.266667	0.266667	2.30574e+08	2.41125e+08	1.77134e+08	3.28114e+08	4	5	5	5	6	6	6	6
P0C0S6;Q3THW5	H2az1;H2afv	Histone H2A.Z;Histone H2A.V	TREM2_KO_Tau vs WT_Tau	-0.591292	0.324056	-1.82466	20	0.0830279	0.20698	NA	0.183333	0.183333	2.30574e+08	2.41125e+08	1.77134e+08	3.28114e+08	4	5	5	5	6	6	6	6
P0C6B7	Igsf6	Immunoglobulin superfamily member 6	WT_Tau vs WT	-5.14226	NA	NA	NA	0.025	0.05	oneConditionMissing	0.833333	0	1	3340.48	49072.1	1	0	1	1	0	0	1	2	0
P0C6B7	Igsf6	Immunoglobulin superfamily member 6	TREM2_KO_Tau vs TREM2_KO	3.86293	NA	NA	NA	0.05	0.1	oneConditionMissing	0.916667	0	1	3340.48	49072.1	1	0	1	1	0	0	1	2	0
P0C6B7	Igsf6	Immunoglobulin superfamily member 6	TREM2_KO vs WT	-5.14226	NA	NA	NA	0.025	0.05	oneConditionMissing	0.833333	0	1	3340.48	49072.1	1	0	1	1	0	0	1	2	0
P0C6B7	Igsf6	Immunoglobulin superfamily member 6	TREM2_KO_Tau vs WT_Tau	3.86293	NA	NA	NA	0.05	0.1	oneConditionMissing	0.916667	0	1	3340.48	49072.1	1	0	1	1	0	0	1	2	0
P0C7N9	Psmg4	Proteasome assembly chaperone 4	WT_Tau vs WT	-0.819483	0.936101	-0.875422	18	0.392877	0.554608	NA	0.736111	0.569444	3.2778e+06	2.06757e+06	3.8581e+06	1.11056e+06	7	4	4	5	6	6	6	4
P0C7N9	Psmg4	Proteasome assembly chaperone 4	TREM2_KO_Tau vs TREM2_KO	0.540169	0.837274	0.645151	18	0.526967	0.656001	NA	0.680556	0.680556	3.2778e+06	2.06757e+06	3.8581e+06	1.11056e+06	7	4	4	5	6	6	6	4
P0C7N9	Psmg4	Proteasome assembly chaperone 4	TREM2_KO vs WT	-0.664392	0.837274	-0.793518	18	0.437812	0.633367	NA	0.708333	0.708333	3.2778e+06	2.06757e+06	3.8581e+06	1.11056e+06	7	4	4	5	6	6	6	4
P0C7N9	Psmg4	Proteasome assembly chaperone 4	TREM2_KO_Tau vs WT_Tau	0.69526	0.936101	0.742719	18	0.467235	0.658773	NA	0.708333	0.541667	3.2778e+06	2.06757e+06	3.8581e+06	1.11056e+06	7	4	4	5	6	6	6	4
P0C7W3;Q8R1J9	Tor2a	Prosalusin;Torsin-2A	WT_Tau vs WT	-1.44244	0.653737	-2.20645	2	0.15809	0.290704	NA	0.666667	0	1	93828.9	623986	195412	0	1	2	1	0	1	2	2
P0C7W3;Q8R1J9	Tor2a	Prosalusin;Torsin-2A	TREM2_KO_Tau vs TREM2_KO	5.45086	NA	NA	NA	0.05	0.1	oneConditionMissing	0.916667	0	1	93828.9	623986	195412	0	1	2	1	0	1	2	2
P0C7W3;Q8R1J9	Tor2a	Prosalusin;Torsin-2A	TREM2_KO vs WT	-6.35288	NA	NA	NA	0.0125	0.025	oneConditionMissing	0.833333	0	1	93828.9	623986	195412	0	1	2	1	0	1	2	2
P0C7W3;Q8R1J9	Tor2a	Prosalusin;Torsin-2A	TREM2_KO_Tau vs WT_Tau	0.0330452	0.800661	0.0412723	2	0.970828	0.982541	NA	0.75	0	1	93828.9	623986	195412	0	1	2	1	0	1	2	2
P0C8B4	Gon7	EKC/KEOPS complex subunit GON7	WT_Tau vs WT	-1.0969	1.23056	-0.891377	11	0.391808	0.553701	NA	0.625	0.125	1.56446e+06	675828	1.13341e+06	144514	1	1	2	1	5	4	5	1
P0C8B4	Gon7	EKC/KEOPS complex subunit GON7	TREM2_KO_Tau vs TREM2_KO	-0.630161	0.753564	-0.836241	11	0.420814	0.562457	NA	0.625	0.375	1.56446e+06	675828	1.13341e+06	144514	1	1	2	1	5	4	5	1
P0C8B4	Gon7	EKC/KEOPS complex subunit GON7	TREM2_KO vs WT	-0.644975	0.710467	-0.907818	11	0.383432	0.57833	NA	0.458333	0.291667	1.56446e+06	675828	1.13341e+06	144514	1	1	2	1	5	4	5	1
P0C8B4	Gon7	EKC/KEOPS complex subunit GON7	TREM2_KO_Tau vs WT_Tau	-0.17824	1.25594	-0.141917	11	0.889711	0.941688	NA	0.791667	0.208333	1.56446e+06	675828	1.13341e+06	144514	1	1	2	1	5	4	5	1
P0CW03	Ly6c2	Lymphocyte antigen 6C2	TREM2_KO_Tau vs TREM2_KO	7.34779	NA	NA	NA	0.01	0.02	oneConditionMissing	NA	NA	1	5.04367e+06	1	1	0	1	0	0	0	5	0	0
P0CW03	Ly6c2	Lymphocyte antigen 6C2	TREM2_KO_Tau vs WT_Tau	7.34779	NA	NA	NA	0.01	0.02	oneConditionMissing	NA	NA	1	5.04367e+06	1	1	0	1	0	0	0	5	0	0
P0DN34	Ndufb1	NADH dehydrogenase [ubiquinone] 1 beta subcomplex subunit 1	WT_Tau vs WT	0.0638099	0.439534	0.145176	20	0.886025	0.934497	NA	0.375	0.375	9.62926e+06	5.02668e+06	1.0562e+07	1.0052e+07	3	4	4	4	6	6	6	6
P0DN34	Ndufb1	NADH dehydrogenase [ubiquinone] 1 beta subcomplex subunit 1	TREM2_KO_Tau vs TREM2_KO	-0.139623	0.439534	-0.317662	20	0.754034	0.836833	NA	0.416667	0.416667	9.62926e+06	5.02668e+06	1.0562e+07	1.0052e+07	3	4	4	4	6	6	6	6
P0DN34	Ndufb1	NADH dehydrogenase [ubiquinone] 1 beta subcomplex subunit 1	TREM2_KO vs WT	-0.136645	0.439534	-0.310885	20	0.759105	0.873719	NA	0.354167	0.354167	9.62926e+06	5.02668e+06	1.0562e+07	1.0052e+07	3	4	4	4	6	6	6	6
P0DN34	Ndufb1	NADH dehydrogenase [ubiquinone] 1 beta subcomplex subunit 1	TREM2_KO_Tau vs WT_Tau	-0.340078	0.439534	-0.773723	20	0.448144	0.640752	NA	0.4375	0.4375	9.62926e+06	5.02668e+06	1.0562e+07	1.0052e+07	3	4	4	4	6	6	6	6
P0DOV1	Mnda	Interferon-activable protein 205-B	WT_Tau vs WT	1.4503	0.319273	4.54249	20	0.00019816	0.00174935	NA	0.233333	0.233333	4.14984e+08	7.55513e+08	1.11402e+08	4.71247e+08	26	30	20	28	6	6	6	6
P0DOV1	Mnda	Interferon-activable protein 205-B	TREM2_KO_Tau vs TREM2_KO	2.5571	0.319273	8.00914	20	1.14528e-07	1.83694e-06	NA	0.316667	0.316667	4.14984e+08	7.55513e+08	1.11402e+08	4.71247e+08	26	30	20	28	6	6	6	6
P0DOV1	Mnda	Interferon-activable protein 205-B	TREM2_KO vs WT	-0.204275	0.319273	-0.639812	20	0.529556	0.711626	NA	0.416667	0.416667	4.14984e+08	7.55513e+08	1.11402e+08	4.71247e+08	26	30	20	28	6	6	6	6
P0DOV1	Mnda	Interferon-activable protein 205-B	TREM2_KO_Tau vs WT_Tau	0.902532	0.319273	2.82683	20	0.0104193	0.0450761	NA	0.133333	0.133333	4.14984e+08	7.55513e+08	1.11402e+08	4.71247e+08	26	30	20	28	6	6	6	6
P0DOV2	Ifi204	Interferon-activable protein 204	WT_Tau vs WT	2.53636	0.227526	11.1476	20	4.94161e-10	3.48098e-08	NA	0.544118	0.544118	4.97239e+08	8.5115e+08	1.23203e+08	4.47705e+08	68	78	37	66	6	6	6	6
P0DOV2	Ifi204	Interferon-activable protein 204	TREM2_KO_Tau vs TREM2_KO	1.20852	0.227526	5.31156	20	3.37253e-05	0.000233858	NA	0.296569	0.296569	4.97239e+08	8.5115e+08	1.23203e+08	4.47705e+08	68	78	37	66	6	6	6	6
P0DOV2	Ifi204	Interferon-activable protein 204	TREM2_KO vs WT	2.47139	0.227526	10.862	20	7.74022e-10	8.49313e-08	NA	0.558824	0.558824	4.97239e+08	8.5115e+08	1.23203e+08	4.47705e+08	68	78	37	66	6	6	6	6
P0DOV2	Ifi204	Interferon-activable protein 204	TREM2_KO_Tau vs WT_Tau	1.14354	0.227526	5.02599	20	6.47468e-05	0.000867562	NA	0.281863	0.281863	4.97239e+08	8.5115e+08	1.23203e+08	4.47705e+08	68	78	37	66	6	6	6	6
P0DP26;P0DP27;P0DP28	Calm1;Calm2;Calm3	Calmodulin-1;Calmodulin-2;Calmodulin-3	WT_Tau vs WT	0.385358	0.288203	1.33711	20	0.196197	0.338357	NA	0.316667	0.316667	1.48542e+09	1.16603e+09	1.40679e+09	1.09496e+09	23	24	21	22	6	6	6	6
P0DP26;P0DP27;P0DP28	Calm1;Calm2;Calm3	Calmodulin-1;Calmodulin-2;Calmodulin-3	TREM2_KO_Tau vs TREM2_KO	-0.7138	0.288203	-2.47673	20	0.0223135	0.0563027	NA	0.216667	0.216667	1.48542e+09	1.16603e+09	1.40679e+09	1.09496e+09	23	24	21	22	6	6	6	6
P0DP26;P0DP27;P0DP28	Calm1;Calm2;Calm3	Calmodulin-1;Calmodulin-2;Calmodulin-3	TREM2_KO vs WT	1.34561	0.288203	4.66897	20	0.000147682	0.00158212	NA	0.266667	0.266667	1.48542e+09	1.16603e+09	1.40679e+09	1.09496e+09	23	24	21	22	6	6	6	6
P0DP26;P0DP27;P0DP28	Calm1;Calm2;Calm3	Calmodulin-1;Calmodulin-2;Calmodulin-3	TREM2_KO_Tau vs WT_Tau	0.24645	0.288203	0.855127	20	0.402609	0.599178	NA	0.266667	0.266667	1.48542e+09	1.16603e+09	1.40679e+09	1.09496e+09	23	24	21	22	6	6	6	6
P10107	Anxa1	Annexin A1	WT_Tau vs WT	-0.988736	0.136119	-7.26377	20	5.00973e-07	1.25689e-05	NA	0.199454	0.199454	1.33477e+09	1.17808e+09	2.30197e+09	1.44829e+09	56	58	64	58	6	6	6	6
P10107	Anxa1	Annexin A1	TREM2_KO_Tau vs TREM2_KO	-0.0745252	0.136119	-0.547501	20	0.590093	0.710585	NA	0.270492	0.270492	1.33477e+09	1.17808e+09	2.30197e+09	1.44829e+09	56	58	64	58	6	6	6	6
P10107	Anxa1	Annexin A1	TREM2_KO vs WT	-1.22264	0.136119	-8.98217	20	1.86298e-08	1.20903e-06	NA	0.219945	0.219945	1.33477e+09	1.17808e+09	2.30197e+09	1.44829e+09	56	58	64	58	6	6	6	6
P10107	Anxa1	Annexin A1	TREM2_KO_Tau vs WT_Tau	-0.308432	0.136119	-2.2659	20	0.0347093	0.110423	NA	0.25	0.25	1.33477e+09	1.17808e+09	2.30197e+09	1.44829e+09	56	58	64	58	6	6	6	6
P10126	Eef1a1	Elongation factor 1-alpha 1	WT_Tau vs WT	-0.0675143	0.201116	-0.335699	20	0.740594	0.838155	NA	0.254386	0.254386	8.78743e+09	1.28028e+10	9.95383e+09	1.10993e+10	75	80	76	75	6	6	6	6
P10126	Eef1a1	Elongation factor 1-alpha 1	TREM2_KO_Tau vs TREM2_KO	0.343491	0.201116	1.70793	20	0.103127	0.193114	NA	0.248538	0.248538	8.78743e+09	1.28028e+10	9.95383e+09	1.10993e+10	75	80	76	75	6	6	6	6
P10126	Eef1a1	Elongation factor 1-alpha 1	TREM2_KO vs WT	-0.333907	0.201116	-1.66027	20	0.112458	0.258218	NA	0.258772	0.258772	8.78743e+09	1.28028e+10	9.95383e+09	1.10993e+10	75	80	76	75	6	6	6	6
P10126	Eef1a1	Elongation factor 1-alpha 1	TREM2_KO_Tau vs WT_Tau	0.0770979	0.201116	0.383351	20	0.705504	0.836425	NA	0.244152	0.244152	8.78743e+09	1.28028e+10	9.95383e+09	1.10993e+10	75	80	76	75	6	6	6	6
P10148	Ccl2	C-C motif chemokine 2	WT_Tau vs WT	7.65533	NA	NA	NA	0.00277778	0.00555556	oneConditionMissing	0.5	0	1	487808	1	9.62249e+06	0	1	0	3	0	1	0	6
P10148	Ccl2	C-C motif chemokine 2	TREM2_KO_Tau vs TREM2_KO	6.23566	NA	NA	NA	0.05	0.1	oneConditionMissing	0.958333	0.0416667	1	487808	1	9.62249e+06	0	1	0	3	0	1	0	6
P10148	Ccl2	C-C motif chemokine 2	TREM2_KO_Tau vs WT_Tau	-0.0999221	0.761591	-0.131202	5	0.900731	0.947893	NA	0.458333	0.0416667	1	487808	1	9.62249e+06	0	1	0	3	0	1	0	6
P10404	NaN	MLV-related proviral Env polyprotein	WT_Tau vs WT	-5.2979	NA	NA	NA	0.025	0.05	oneConditionMissing	0.833333	0	438227	1	68046.7	1	2	0	1	0	3	0	2	0
P10404	NaN	MLV-related proviral Env polyprotein	TREM2_KO_Tau vs TREM2_KO	-6.18463	NA	NA	NA	0.00833333	0.0166667	oneConditionMissing	0.833333	0	438227	1	68046.7	1	2	0	1	0	3	0	2	0
P10404	NaN	MLV-related proviral Env polyprotein	TREM2_KO vs WT	1.21609	1.49904	0.811247	2	0.502417	0.691082	NA	0.666667	0	438227	1	68046.7	1	2	0	1	0	3	0	2	0
P10518	Alad	Delta-aminolevulinic acid dehydratase	WT_Tau vs WT	-0.0309751	0.486706	-0.0636423	16	0.950043	0.973429	NA	0.729167	0.5625	1.71851e+06	811388	560878	8.32112e+06	4	5	4	4	6	4	5	5
P10518	Alad	Delta-aminolevulinic acid dehydratase	TREM2_KO_Tau vs TREM2_KO	-0.0576421	0.496742	-0.11604	16	0.909065	0.939991	NA	0.708333	0.541667	1.71851e+06	811388	560878	8.32112e+06	4	5	4	4	6	4	5	5
P10518	Alad	Delta-aminolevulinic acid dehydratase	TREM2_KO vs WT	0.637615	0.465986	1.36831	16	0.190123	0.368936	NA	0.666667	0.583333	1.71851e+06	811388	560878	8.32112e+06	4	5	4	4	6	4	5	5
P10518	Alad	Delta-aminolevulinic acid dehydratase	TREM2_KO_Tau vs WT_Tau	0.610948	0.51623	1.18348	16	0.253905	0.442157	NA	0.770833	0.520833	1.71851e+06	811388	560878	8.32112e+06	4	5	4	4	6	4	5	5
P10605	Ctsb	Cathepsin B	WT_Tau vs WT	-1.29721	0.168261	-7.70949	20	2.05431e-07	5.94597e-06	NA	0.227564	0.227564	8.1472e+09	2.64513e+09	4.87705e+09	3.32318e+09	51	42	53	46	6	6	6	6
P10605	Ctsb	Cathepsin B	TREM2_KO_Tau vs TREM2_KO	-1.94965	0.168261	-11.587	20	2.51797e-10	1.05554e-08	NA	0.322115	0.322115	8.1472e+09	2.64513e+09	4.87705e+09	3.32318e+09	51	42	53	46	6	6	6	6
P10605	Ctsb	Cathepsin B	TREM2_KO vs WT	-0.0494675	0.168261	-0.293992	20	0.771793	0.879932	NA	0.190705	0.190705	8.1472e+09	2.64513e+09	4.87705e+09	3.32318e+09	51	42	53	46	6	6	6	6
P10605	Ctsb	Cathepsin B	TREM2_KO_Tau vs WT_Tau	-0.701905	0.168261	-4.17152	20	0.000471067	0.00416937	NA	0.358974	0.358974	8.1472e+09	2.64513e+09	4.87705e+09	3.32318e+09	51	42	53	46	6	6	6	6
P10630	Eif4a2	Eukaryotic initiation factor 4A-II	WT_Tau vs WT	0.46107	0.617979	0.746093	18	0.465244	0.617013	NA	0.625	0.625	2.14365e+06	1.38644e+06	2.30939e+06	2.84651e+06	3	2	3	2	5	5	6	6
P10630	Eif4a2	Eukaryotic initiation factor 4A-II	TREM2_KO_Tau vs TREM2_KO	-0.514015	0.676962	-0.759297	18	0.457504	0.596733	NA	0.6875	0.520833	2.14365e+06	1.38644e+06	2.30939e+06	2.84651e+06	3	2	3	2	5	5	6	6
P10630	Eif4a2	Eukaryotic initiation factor 4A-II	TREM2_KO vs WT	-0.000904667	0.648142	-0.00139579	18	0.998902	0.999712	NA	0.645833	0.5625	2.14365e+06	1.38644e+06	2.30939e+06	2.84651e+06	3	2	3	2	5	5	6	6
P10630	Eif4a2	Eukaryotic initiation factor 4A-II	TREM2_KO_Tau vs WT_Tau	-0.97599	0.648142	-1.50583	18	0.149459	0.312439	NA	0.666667	0.583333	2.14365e+06	1.38644e+06	2.30939e+06	2.84651e+06	3	2	3	2	5	5	6	6
P10639	Txn	Thioredoxin	WT_Tau vs WT	-0.428266	0.239804	-1.7859	20	0.0892874	0.191069	NA	0.2125	0.2125	5.40178e+08	4.03854e+08	7.29867e+08	5.60433e+08	18	19	19	18	6	6	6	6
P10639	Txn	Thioredoxin	TREM2_KO_Tau vs TREM2_KO	-0.475011	0.239804	-1.98083	20	0.0615298	0.128239	NA	0.291667	0.291667	5.40178e+08	4.03854e+08	7.29867e+08	5.60433e+08	18	19	19	18	6	6	6	6
P10639	Txn	Thioredoxin	TREM2_KO vs WT	-0.854619	0.239804	-3.56383	20	0.001945	0.0121428	NA	0.233333	0.233333	5.40178e+08	4.03854e+08	7.29867e+08	5.60433e+08	18	19	19	18	6	6	6	6
P10639	Txn	Thioredoxin	TREM2_KO_Tau vs WT_Tau	-0.901365	0.239804	-3.75876	20	0.00123586	0.00883183	NA	0.270833	0.270833	5.40178e+08	4.03854e+08	7.29867e+08	5.60433e+08	18	19	19	18	6	6	6	6
P10649	Gstm1	Glutathione S-transferase Mu 1	WT_Tau vs WT	-0.773413	0.1072	-7.21467	20	5.53568e-07	1.37008e-05	NA	0.190476	0.190476	7.73627e+08	5.47962e+08	1.02636e+09	7.97098e+08	42	39	46	45	6	6	6	6
P10649	Gstm1	Glutathione S-transferase Mu 1	TREM2_KO_Tau vs TREM2_KO	-0.97808	0.1072	-9.12387	20	1.44455e-08	3.35154e-07	NA	0.304762	0.304762	7.73627e+08	5.47962e+08	1.02636e+09	7.97098e+08	42	39	46	45	6	6	6	6
P10649	Gstm1	Glutathione S-transferase Mu 1	TREM2_KO vs WT	-0.967628	0.1072	-9.02637	20	1.72039e-08	1.17539e-06	NA	0.195238	0.195238	7.73627e+08	5.47962e+08	1.02636e+09	7.97098e+08	42	39	46	45	6	6	6	6
P10649	Gstm1	Glutathione S-transferase Mu 1	TREM2_KO_Tau vs WT_Tau	-1.17229	0.1072	-10.9356	20	6.88952e-10	1.20848e-07	NA	0.3	0.3	7.73627e+08	5.47962e+08	1.02636e+09	7.97098e+08	42	39	46	45	6	6	6	6
P10711	Tcea1	Transcription elongation factor A protein 1	WT_Tau vs WT	0.249981	0.220029	1.13613	20	0.269334	0.428199	NA	0.385965	0.385965	3.47232e+07	4.82076e+07	3.00378e+07	4.03588e+07	19	20	19	21	6	6	6	6
P10711	Tcea1	Transcription elongation factor A protein 1	TREM2_KO_Tau vs TREM2_KO	0.382704	0.220029	1.73934	20	0.0973449	0.184705	NA	0.390351	0.390351	3.47232e+07	4.82076e+07	3.00378e+07	4.03588e+07	19	20	19	21	6	6	6	6
P10711	Tcea1	Transcription elongation factor A protein 1	TREM2_KO vs WT	0.0534817	0.220029	0.243066	20	0.81043	0.904344	NA	0.421053	0.421053	3.47232e+07	4.82076e+07	3.00378e+07	4.03588e+07	19	20	19	21	6	6	6	6
P10711	Tcea1	Transcription elongation factor A protein 1	TREM2_KO_Tau vs WT_Tau	0.186205	0.220029	0.846274	20	0.407412	0.603508	NA	0.355263	0.355263	3.47232e+07	4.82076e+07	3.00378e+07	4.03588e+07	19	20	19	21	6	6	6	6
P10749	Il1b	Interleukin-1 beta	WT_Tau vs WT	5.10708	0.81032	6.30255	11	5.81671e-05	0.000636019	NA	0.571429	0.238095	50531.4	1.91654e+08	2.61875e+06	1.81437e+08	1	9	2	8	1	6	2	6
P10749	Il1b	Interleukin-1 beta	TREM2_KO_Tau vs TREM2_KO	7.35965	1.07195	6.86565	11	2.70756e-05	0.000193569	NA	0.559524	0.142857	50531.4	1.91654e+08	2.61875e+06	1.81437e+08	1	9	2	8	1	6	2	6
P10749	Il1b	Interleukin-1 beta	TREM2_KO vs WT	-2.29617	1.21548	-1.88911	11	0.0855114	0.209639	NA	0.964286	0.214286	50531.4	1.91654e+08	2.61875e+06	1.81437e+08	1	9	2	8	1	6	2	6
P10749	Il1b	Interleukin-1 beta	TREM2_KO_Tau vs WT_Tau	-0.0436016	0.572983	-0.0760958	11	0.940709	0.969419	NA	0.166667	0.166667	50531.4	1.91654e+08	2.61875e+06	1.81437e+08	1	9	2	8	1	6	2	6
P10810	Cd14	Monocyte differentiation antigen CD14	WT_Tau vs WT	4.6065	0.398609	11.5564	20	2.63729e-10	2.0554e-08	NA	0.611111	0.611111	9.39959e+06	2.47098e+08	5.52512e+06	7.55151e+07	6	17	7	15	6	6	6	6
P10810	Cd14	Monocyte differentiation antigen CD14	TREM2_KO_Tau vs TREM2_KO	6.63438	0.398609	16.6438	20	3.4861e-13	5.25549e-11	NA	0.483333	0.483333	9.39959e+06	2.47098e+08	5.52512e+06	7.55151e+07	6	17	7	15	6	6	6	6
P10810	Cd14	Monocyte differentiation antigen CD14	TREM2_KO vs WT	0.192127	0.398609	0.481993	20	0.635043	0.786218	NA	0.844444	0.844444	9.39959e+06	2.47098e+08	5.52512e+06	7.55151e+07	6	17	7	15	6	6	6	6
P10810	Cd14	Monocyte differentiation antigen CD14	TREM2_KO_Tau vs WT_Tau	2.22001	0.398609	5.56938	20	1.88427e-05	0.000320326	NA	0.25	0.25	9.39959e+06	2.47098e+08	5.52512e+06	7.55151e+07	6	17	7	15	6	6	6	6
P10833	Rras	Ras-related protein R-Ras	WT_Tau vs WT	-0.0746947	0.484001	-0.154328	17	0.879169	0.931288	NA	0.541667	0.541667	1.30125e+06	1.09612e+07	5.55799e+06	3.33065e+06	2	7	3	7	3	6	6	6
P10833	Rras	Ras-related protein R-Ras	TREM2_KO_Tau vs TREM2_KO	2.96655	0.592777	5.00449	17	0.000108553	0.000636648	NA	0.611111	0.361111	1.30125e+06	1.09612e+07	5.55799e+06	3.33065e+06	2	7	3	7	3	6	6	6
P10833	Rras	Ras-related protein R-Ras	TREM2_KO vs WT	-1.85627	0.592777	-3.13148	17	0.00608001	0.029591	NA	0.708333	0.458333	1.30125e+06	1.09612e+07	5.55799e+06	3.33065e+06	2	7	3	7	3	6	6	6
P10833	Rras	Ras-related protein R-Ras	TREM2_KO_Tau vs WT_Tau	1.18498	0.484001	2.4483	17	0.0255014	0.0875533	NA	0.444444	0.444444	1.30125e+06	1.09612e+07	5.55799e+06	3.33065e+06	2	7	3	7	3	6	6	6
P10852	Slc3a2	4F2 cell-surface antigen heavy chain	WT_Tau vs WT	2.5644	0.336304	7.62525	20	2.42634e-07	6.83667e-06	NA	0.408046	0.408046	1.0527e+08	2.6789e+08	1.36491e+08	4.18953e+08	20	30	20	29	6	6	6	6
P10852	Slc3a2	4F2 cell-surface antigen heavy chain	TREM2_KO_Tau vs TREM2_KO	2.31404	0.336304	6.88081	20	1.10084e-06	1.24189e-05	NA	0.433908	0.433908	1.0527e+08	2.6789e+08	1.36491e+08	4.18953e+08	20	30	20	29	6	6	6	6
P10852	Slc3a2	4F2 cell-surface antigen heavy chain	TREM2_KO vs WT	-0.380967	0.336304	-1.13281	20	0.270694	0.466754	NA	0.551724	0.551724	1.0527e+08	2.6789e+08	1.36491e+08	4.18953e+08	20	30	20	29	6	6	6	6
P10852	Slc3a2	4F2 cell-surface antigen heavy chain	TREM2_KO_Tau vs WT_Tau	-0.631325	0.336304	-1.87725	20	0.0751491	0.193463	NA	0.29023	0.29023	1.0527e+08	2.6789e+08	1.36491e+08	4.18953e+08	20	30	20	29	6	6	6	6
P10889	Cxcl2	C-X-C motif chemokine 2	WT_Tau vs WT	-0.0992109	NA	NA	NA	0.00416667	0.00833333	oneConditionMissing	0.541667	0.0416667	1	8.6544e+06	2.11241e+07	1.71505e+07	0	2	1	2	0	5	1	6
P10889	Cxcl2	C-X-C motif chemokine 2	TREM2_KO_Tau vs TREM2_KO	7.60485	NA	NA	NA	0.005	0.01	oneConditionMissing	0.666667	0.0833333	1	8.6544e+06	2.11241e+07	1.71505e+07	0	2	1	2	0	5	1	6
P10889	Cxcl2	C-X-C motif chemokine 2	TREM2_KO_Tau vs WT_Tau	-0.595363	0.12094	-4.92281	9	0.00082142	0.00635242	NA	0.208333	0.125	1	8.6544e+06	2.11241e+07	1.71505e+07	0	2	1	2	0	5	1	6
P10922	H1-0	Histone H1.0	WT_Tau vs WT	-0.454891	0.492178	-0.924241	19	0.366951	0.527735	NA	0.364583	0.364583	1.40518e+07	3.11694e+06	4.07029e+07	5.31537e+07	7	5	10	8	6	5	6	6
P10922	H1-0	Histone H1.0	TREM2_KO_Tau vs TREM2_KO	-1.40533	0.5162	-2.72245	19	0.0135177	0.0370481	NA	0.677083	0.59375	1.40518e+07	3.11694e+06	4.07029e+07	5.31537e+07	7	5	10	8	6	5	6	6
P10922	H1-0	Histone H1.0	TREM2_KO vs WT	-2.79276	0.492178	-5.67429	19	1.80444e-05	0.000276726	NA	0.458333	0.458333	1.40518e+07	3.11694e+06	4.07029e+07	5.31537e+07	7	5	10	8	6	5	6	6
P10922	H1-0	Histone H1.0	TREM2_KO_Tau vs WT_Tau	-3.7432	0.5162	-7.25144	19	6.98344e-07	2.16934e-05	NA	0.583333	0.5	1.40518e+07	3.11694e+06	4.07029e+07	5.31537e+07	7	5	10	8	6	5	6	6
P10923	Spp1	Osteopontin	WT_Tau vs WT	-2.22602	0.621044	-3.58432	14	0.00299012	0.0149064	NA	0.283333	0.283333	1	975231	1.79279e+07	4.5883e+06	0	3	6	4	0	5	6	6
P10923	Spp1	Osteopontin	TREM2_KO_Tau vs TREM2_KO	6.56548	NA	NA	NA	0.00333333	0.00666667	oneConditionMissing	0.85	0.266667	1	975231	1.79279e+07	4.5883e+06	0	3	6	4	0	5	6	6
P10923	Spp1	Osteopontin	TREM2_KO vs WT	-7.95158	NA	NA	NA	0.00138889	0.00277778	oneConditionMissing	0.55	0.05	1	975231	1.79279e+07	4.5883e+06	0	3	6	4	0	5	6	6
P10923	Spp1	Osteopontin	TREM2_KO_Tau vs WT_Tau	-1.0899	0.651356	-1.67327	14	0.116461	0.262975	NA	0.583333	0.5	1	975231	1.79279e+07	4.5883e+06	0	3	6	4	0	5	6	6
P11031	Sub1	Activated RNA polymerase II transcriptional coactivator p15	WT_Tau vs WT	-1.3132	0.353275	-3.71721	20	0.00136154	0.00805705	NA	0.477778	0.477778	7.43632e+07	4.09335e+07	5.76326e+07	3.91782e+07	16	11	15	12	6	6	6	6
P11031	Sub1	Activated RNA polymerase II transcriptional coactivator p15	TREM2_KO_Tau vs TREM2_KO	-1.0768	0.353275	-3.04807	20	0.00634903	0.019765	NA	0.466667	0.466667	7.43632e+07	4.09335e+07	5.76326e+07	3.91782e+07	16	11	15	12	6	6	6	6
P11031	Sub1	Activated RNA polymerase II transcriptional coactivator p15	TREM2_KO vs WT	0.180624	0.353275	0.511285	20	0.61475	0.772116	NA	0.405556	0.405556	7.43632e+07	4.09335e+07	5.76326e+07	3.91782e+07	16	11	15	12	6	6	6	6
P11031	Sub1	Activated RNA polymerase II transcriptional coactivator p15	TREM2_KO_Tau vs WT_Tau	0.417015	0.353275	1.18043	20	0.251679	0.43967	NA	0.538889	0.538889	7.43632e+07	4.09335e+07	5.76326e+07	3.91782e+07	16	11	15	12	6	6	6	6
P11087	Col1a1	Collagen alpha-1(I) chain	TREM2_KO_Tau vs TREM2_KO	-6.79235	NA	NA	NA	0.00277778	0.00555556	oneConditionMissing	NA	NA	1.57058e+06	1	1	1	6	0	0	0	3	0	0	0
P11087	Col1a1	Collagen alpha-1(I) chain	TREM2_KO vs WT	6.79235	NA	NA	NA	0.00277778	0.00555556	oneConditionMissing	NA	NA	1.57058e+06	1	1	1	6	0	0	0	3	0	0	0
P11103	Parp1	Poly [ADP-ribose] polymerase 1	WT_Tau vs WT	-0.846484	0.297494	-2.84538	20	0.00999915	0.0372224	NA	0.746377	0.746377	3.57874e+07	9.07773e+06	1.42532e+07	9.98429e+06	24	16	21	14	6	6	6	6
P11103	Parp1	Poly [ADP-ribose] polymerase 1	TREM2_KO_Tau vs TREM2_KO	-1.8066	0.297494	-6.07273	20	6.17692e-06	5.45136e-05	NA	0.586957	0.586957	3.57874e+07	9.07773e+06	1.42532e+07	9.98429e+06	24	16	21	14	6	6	6	6
P11103	Parp1	Poly [ADP-ribose] polymerase 1	TREM2_KO vs WT	1.48432	0.297494	4.98942	20	7.04225e-05	0.000858585	NA	0.557971	0.557971	3.57874e+07	9.07773e+06	1.42532e+07	9.98429e+06	24	16	21	14	6	6	6	6
P11103	Parp1	Poly [ADP-ribose] polymerase 1	TREM2_KO_Tau vs WT_Tau	0.524204	0.297494	1.76207	20	0.0933368	0.224276	NA	0.775362	0.775362	3.57874e+07	9.07773e+06	1.42532e+07	9.98429e+06	24	16	21	14	6	6	6	6
P11152	Lpl	Lipoprotein lipase	WT_Tau vs WT	-3.73436	0.480388	-7.77363	8	5.36592e-05	0.000592029	NA	0.537037	0.37037	168386	1	2.02258e+07	1.14873e+06	1	0	14	5	1	0	6	5
P11152	Lpl	Lipoprotein lipase	TREM2_KO_Tau vs TREM2_KO	-5.72927	NA	NA	NA	0.05	0.1	oneConditionMissing	0.990741	0.0740741	168386	1	2.02258e+07	1.14873e+06	1	0	14	5	1	0	6	5
P11152	Lpl	Lipoprotein lipase	TREM2_KO vs WT	-3.85907	0.803843	-4.80077	8	0.0013542	0.00914841	NA	0.592593	0.175926	168386	1	2.02258e+07	1.14873e+06	1	0	14	5	1	0	6	5
P11152	Lpl	Lipoprotein lipase	TREM2_KO_Tau vs WT_Tau	-6.64343	NA	NA	NA	0.002	0.004	oneConditionMissing	0.935185	0.268519	168386	1	2.02258e+07	1.14873e+06	1	0	14	5	1	0	6	5
P11276	Fn1	Fibronectin	WT_Tau vs WT	-7.92037	NA	NA	NA	0.000362319	0.000724638	oneConditionMissing	0.636905	0.136905	1.58012e+07	1	1.67901e+07	1	5	0	23	0	5	0	6	0
P11276	Fn1	Fibronectin	TREM2_KO_Tau vs TREM2_KO	-7.89146	NA	NA	NA	0.002	0.004	oneConditionMissing	0.958333	0.375	1.58012e+07	1	1.67901e+07	1	5	0	23	0	5	0	6	0
P11276	Fn1	Fibronectin	TREM2_KO vs WT	-3.42169	0.297284	-11.5098	9	1.09753e-06	2.86631e-05	NA	0.595238	0.511905	1.58012e+07	1	1.67901e+07	1	5	0	23	0	5	0	6	0
P11352	Gpx1	Glutathione peroxidase 1	WT_Tau vs WT	-1.96109	0.197469	-9.93111	20	3.55333e-09	1.86147e-07	NA	0.307292	0.307292	1.8083e+08	7.16288e+07	2.46362e+08	1.02409e+08	16	9	17	11	6	6	6	6
P11352	Gpx1	Glutathione peroxidase 1	TREM2_KO_Tau vs TREM2_KO	-1.78217	0.197469	-9.02509	20	1.72437e-08	3.87879e-07	NA	0.359375	0.359375	1.8083e+08	7.16288e+07	2.46362e+08	1.02409e+08	16	9	17	11	6	6	6	6
P11352	Gpx1	Glutathione peroxidase 1	TREM2_KO vs WT	-0.685788	0.197469	-3.47289	20	0.00240112	0.0141397	NA	0.192708	0.192708	1.8083e+08	7.16288e+07	2.46362e+08	1.02409e+08	16	9	17	11	6	6	6	6
P11352	Gpx1	Glutathione peroxidase 1	TREM2_KO_Tau vs WT_Tau	-0.506877	0.197469	-2.56687	20	0.0183966	0.0684593	NA	0.473958	0.473958	1.8083e+08	7.16288e+07	2.46362e+08	1.02409e+08	16	9	17	11	6	6	6	6
P11404	Fabp3	Fatty acid-binding protein, heart	WT_Tau vs WT	2.00401	0.415326	4.82515	19	0.000117624	0.00114286	NA	0.680556	0.597222	6.5061e+06	1.65562e+06	32521.7	3.95316e+06	5	5	1	7	6	6	5	6
P11404	Fabp3	Fatty acid-binding protein, heart	TREM2_KO_Tau vs TREM2_KO	-1.44962	0.395998	-3.66067	19	0.00166224	0.00643768	NA	0.541667	0.541667	6.5061e+06	1.65562e+06	32521.7	3.95316e+06	5	5	1	7	6	6	5	6
P11404	Fabp3	Fatty acid-binding protein, heart	TREM2_KO vs WT	2.89798	0.415326	6.9776	19	1.19951e-06	3.10245e-05	NA	0.652778	0.569444	6.5061e+06	1.65562e+06	32521.7	3.95316e+06	5	5	1	7	6	6	5	6
P11404	Fabp3	Fatty acid-binding protein, heart	TREM2_KO_Tau vs WT_Tau	-0.555647	0.395998	-1.40315	19	0.176702	0.34826	NA	0.569444	0.569444	6.5061e+06	1.65562e+06	32521.7	3.95316e+06	5	5	1	7	6	6	5	6
P11438	Lamp1	Lysosome-associated membrane glycoprotein 1	WT_Tau vs WT	-0.239839	0.138164	-1.7359	20	0.0979638	0.2044	NA	0.234848	0.234848	7.48203e+08	2.75347e+08	4.18735e+08	3.8358e+08	12	11	10	10	6	6	6	6
P11438	Lamp1	Lysosome-associated membrane glycoprotein 1	TREM2_KO_Tau vs TREM2_KO	-1.74738	0.138164	-12.6471	20	5.34484e-11	2.66447e-09	NA	0.0984848	0.0984848	7.48203e+08	2.75347e+08	4.18735e+08	3.8358e+08	12	11	10	10	6	6	6	6
P11438	Lamp1	Lysosome-associated membrane glycoprotein 1	TREM2_KO vs WT	1.17229	0.138164	8.48478	20	4.64213e-08	2.33461e-06	NA	0.136364	0.136364	7.48203e+08	2.75347e+08	4.18735e+08	3.8358e+08	12	11	10	10	6	6	6	6
P11438	Lamp1	Lysosome-associated membrane glycoprotein 1	TREM2_KO_Tau vs WT_Tau	-0.335248	0.138164	-2.42644	20	0.024825	0.0859813	NA	0.19697	0.19697	7.48203e+08	2.75347e+08	4.18735e+08	3.8358e+08	12	11	10	10	6	6	6	6
P11440	Cdk1	Cyclin-dependent kinase 1	WT_Tau vs WT	-1.19161	0.983277	-1.21188	15	0.244303	0.398612	NA	0.0833333	0	1.62762e+07	1.9604e+07	3.0122e+07	2.16296e+07	3	2	1	1	3	6	5	6
P11440	Cdk1	Cyclin-dependent kinase 1	TREM2_KO_Tau vs TREM2_KO	-0.333488	1.18588	-0.281217	15	0.782386	0.857209	NA	0.333333	0	1.62762e+07	1.9604e+07	3.0122e+07	2.16296e+07	3	2	1	1	3	6	5	6
P11440	Cdk1	Cyclin-dependent kinase 1	TREM2_KO vs WT	-0.39953	1.18588	-0.336907	15	0.740855	0.860199	NA	0.333333	0	1.62762e+07	1.9604e+07	3.0122e+07	2.16296e+07	3	2	1	1	3	6	5	6
P11440	Cdk1	Cyclin-dependent kinase 1	TREM2_KO_Tau vs WT_Tau	0.458595	0.983277	0.466395	15	0.647634	0.798984	NA	0.0833333	0	1.62762e+07	1.9604e+07	3.0122e+07	2.16296e+07	3	2	1	1	3	6	5	6
P11499	Hsp90ab1	Heat shock protein HSP 90-beta	WT_Tau vs WT	-0.0231117	0.0969017	-0.238507	20	0.813915	0.888229	NA	0.227183	0.227183	3.73893e+09	5.38783e+09	3.32684e+09	3.73504e+09	111	126	116	115	6	6	6	6
P11499	Hsp90ab1	Heat shock protein HSP 90-beta	TREM2_KO_Tau vs TREM2_KO	0.614397	0.0969017	6.34041	20	3.45615e-06	3.3552e-05	NA	0.166667	0.166667	3.73893e+09	5.38783e+09	3.32684e+09	3.73504e+09	111	126	116	115	6	6	6	6
P11499	Hsp90ab1	Heat shock protein HSP 90-beta	TREM2_KO vs WT	0.160561	0.0969017	1.65694	20	0.113136	0.259282	NA	0.220238	0.220238	3.73893e+09	5.38783e+09	3.32684e+09	3.73504e+09	111	126	116	115	6	6	6	6
P11499	Hsp90ab1	Heat shock protein HSP 90-beta	TREM2_KO_Tau vs WT_Tau	0.79807	0.0969017	8.23586	20	7.41913e-08	3.86898e-06	NA	0.173611	0.173611	3.73893e+09	5.38783e+09	3.32684e+09	3.73504e+09	111	126	116	115	6	6	6	6
P11609	Cd1d1	Antigen-presenting glycoprotein CD1d1	TREM2_KO_Tau vs TREM2_KO	-0.999433	1.13642	-0.879461	5	0.419405	0.561592	NA	0.416667	0	2.08373e+06	488121	1	1	5	2	0	0	6	2	0	0
P11609	Cd1d1	Antigen-presenting glycoprotein CD1d1	TREM2_KO vs WT	6.92694	NA	NA	NA	0.00166667	0.00333333	oneConditionMissing	0.5	0	2.08373e+06	488121	1	1	5	2	0	0	6	2	0	0
P11609	Cd1d1	Antigen-presenting glycoprotein CD1d1	TREM2_KO_Tau vs WT_Tau	6.23597	NA	NA	NA	0.0125	0.025	oneConditionMissing	0.916667	0	2.08373e+06	488121	1	1	5	2	0	0	6	2	0	0
P11672	Lcn2	Neutrophil gelatinase-associated lipocalin	WT_Tau vs WT	7.63031	NA	NA	NA	0.00142857	0.00285714	oneConditionMissing	0.847222	0.263889	1	3.16363e+07	1	9.12976e+06	0	12	0	7	0	6	0	5
P11672	Lcn2	Neutrophil gelatinase-associated lipocalin	TREM2_KO_Tau vs TREM2_KO	8.22198	NA	NA	NA	0.000694444	0.00138889	oneConditionMissing	0.583333	0.0833333	1	3.16363e+07	1	9.12976e+06	0	12	0	7	0	6	0	5
P11672	Lcn2	Neutrophil gelatinase-associated lipocalin	TREM2_KO_Tau vs WT_Tau	2.8798	1.07397	2.68145	9	0.0251463	0.08672	NA	0.430556	0.347222	1	3.16363e+07	1	9.12976e+06	0	12	0	7	0	6	0	5
P11680	Cfp	Properdin	WT_Tau vs WT	-1.59269	0.549695	-2.89741	20	0.00890535	0.0340504	NA	0.547619	0.547619	1.25746e+07	9.49819e+06	1.48656e+07	3.10813e+06	9	7	7	4	6	6	6	6
P11680	Cfp	Properdin	TREM2_KO_Tau vs TREM2_KO	-0.189052	0.549695	-0.343921	20	0.734495	0.821824	NA	0.428571	0.428571	1.25746e+07	9.49819e+06	1.48656e+07	3.10813e+06	9	7	7	4	6	6	6	6
P11680	Cfp	Properdin	TREM2_KO vs WT	0.408964	0.549695	0.743983	20	0.465538	0.659513	NA	0.416667	0.416667	1.25746e+07	9.49819e+06	1.48656e+07	3.10813e+06	9	7	7	4	6	6	6	6
P11680	Cfp	Properdin	TREM2_KO_Tau vs WT_Tau	1.81261	0.549695	3.29747	20	0.00359719	0.0205045	NA	0.559524	0.559524	1.25746e+07	9.49819e+06	1.48656e+07	3.10813e+06	9	7	7	4	6	6	6	6
P11688	Itga5	Integrin alpha-5	WT_Tau vs WT	3.00304	0.298329	10.0662	20	2.83121e-09	1.5955e-07	NA	0.527778	0.527778	4.87884e+06	7.62382e+07	1.53966e+07	8.24142e+07	7	25	11	24	6	6	6	6
P11688	Itga5	Integrin alpha-5	TREM2_KO_Tau vs TREM2_KO	4.49998	0.298329	15.084	20	2.17115e-12	2.05369e-10	NA	0.555556	0.555556	4.87884e+06	7.62382e+07	1.53966e+07	8.24142e+07	7	25	11	24	6	6	6	6
P11688	Itga5	Integrin alpha-5	TREM2_KO vs WT	-1.3941	0.298329	-4.67304	20	0.000146293	0.00157189	NA	0.791667	0.791667	4.87884e+06	7.62382e+07	1.53966e+07	8.24142e+07	7	25	11	24	6	6	6	6
P11688	Itga5	Integrin alpha-5	TREM2_KO_Tau vs WT_Tau	0.10284	0.298329	0.344719	20	0.733904	0.858223	NA	0.291667	0.291667	4.87884e+06	7.62382e+07	1.53966e+07	8.24142e+07	7	25	11	24	6	6	6	6
P11835	Itgb2	Integrin beta-2	WT_Tau vs WT	-0.427425	0.139264	-3.06917	20	0.00605319	0.0251964	NA	0.17803	0.17803	3.60689e+08	4.49017e+08	6.13413e+08	4.76839e+08	40	42	49	44	6	6	6	6
P11835	Itgb2	Integrin beta-2	TREM2_KO_Tau vs TREM2_KO	0.334709	0.139264	2.40341	20	0.0260608	0.0635836	NA	0.244318	0.244318	3.60689e+08	4.49017e+08	6.13413e+08	4.76839e+08	40	42	49	44	6	6	6	6
P11835	Itgb2	Integrin beta-2	TREM2_KO vs WT	-1.06576	0.139264	-7.6528	20	2.29756e-07	7.92331e-06	NA	0.215909	0.215909	3.60689e+08	4.49017e+08	6.13413e+08	4.76839e+08	40	42	49	44	6	6	6	6
P11835	Itgb2	Integrin beta-2	TREM2_KO_Tau vs WT_Tau	-0.303625	0.139264	-2.18021	20	0.0413603	0.126273	NA	0.206439	0.206439	3.60689e+08	4.49017e+08	6.13413e+08	4.76839e+08	40	42	49	44	6	6	6	6
P11928	Oas1a	2'-5'-oligoadenylate synthase 1A	WT_Tau vs WT	4.59443	0.43497	10.5626	20	1.2505e-09	8.03608e-08	NA	0.645833	0.645833	3.79313e+07	1.58117e+08	1.04658e+07	1.04047e+08	13	23	3	19	6	6	6	6
P11928	Oas1a	2'-5'-oligoadenylate synthase 1A	TREM2_KO_Tau vs TREM2_KO	3.52692	0.43497	8.10841	20	9.46206e-08	1.57232e-06	NA	0.46875	0.46875	3.79313e+07	1.58117e+08	1.04658e+07	1.04047e+08	13	23	3	19	6	6	6	6
P11928	Oas1a	2'-5'-oligoadenylate synthase 1A	TREM2_KO vs WT	2.34234	0.43497	5.38506	20	2.85482e-05	0.000403801	NA	0.807292	0.807292	3.79313e+07	1.58117e+08	1.04658e+07	1.04047e+08	13	23	3	19	6	6	6	6
P11928	Oas1a	2'-5'-oligoadenylate synthase 1A	TREM2_KO_Tau vs WT_Tau	1.27483	0.43497	2.93084	20	0.00826429	0.0375641	NA	0.307292	0.307292	3.79313e+07	1.58117e+08	1.04658e+07	1.04047e+08	13	23	3	19	6	6	6	6
P11930	Nudt19	Nucleoside diphosphate-linked moiety X motif 19	WT_Tau vs WT	1.32694	0.553764	2.39621	7	0.0477311	0.12033	NA	0.708333	0.291667	419741	584678	636038	1.30571e+06	3	4	1	3	3	3	4	4
P11930	Nudt19	Nucleoside diphosphate-linked moiety X motif 19	TREM2_KO_Tau vs TREM2_KO	0.782333	0.837212	0.93445	7	0.381177	0.523515	NA	0.791667	0.125	419741	584678	636038	1.30571e+06	3	4	1	3	3	3	4	4
P11930	Nudt19	Nucleoside diphosphate-linked moiety X motif 19	TREM2_KO vs WT	0.785309	0.553764	1.41813	7	0.199099	0.379441	NA	0.708333	0.291667	419741	584678	636038	1.30571e+06	3	4	1	3	3	3	4	4
P11930	Nudt19	Nucleoside diphosphate-linked moiety X motif 19	TREM2_KO_Tau vs WT_Tau	0.240706	0.837212	0.287509	7	0.782048	0.889273	NA	0.791667	0.125	419741	584678	636038	1.30571e+06	3	4	1	3	3	3	4	4
P11983	Tcp1	T-complex protein 1 subunit alpha	WT_Tau vs WT	0.0283031	0.105905	0.26725	20	0.792013	0.870953	NA	0.277273	0.277273	4.3999e+08	3.70795e+08	3.50532e+08	3.3927e+08	56	55	47	57	6	6	6	6
P11983	Tcp1	T-complex protein 1 subunit alpha	TREM2_KO_Tau vs TREM2_KO	-0.167874	0.105905	-1.58514	20	0.12862	0.228446	NA	0.234848	0.234848	4.3999e+08	3.70795e+08	3.50532e+08	3.3927e+08	56	55	47	57	6	6	6	6
P11983	Tcp1	T-complex protein 1 subunit alpha	TREM2_KO vs WT	0.238638	0.105905	2.25332	20	0.0356205	0.109441	NA	0.275758	0.275758	4.3999e+08	3.70795e+08	3.50532e+08	3.3927e+08	56	55	47	57	6	6	6	6
P11983	Tcp1	T-complex protein 1 subunit alpha	TREM2_KO_Tau vs WT_Tau	0.0424603	0.105905	0.400928	20	0.692724	0.827367	NA	0.236364	0.236364	4.3999e+08	3.70795e+08	3.50532e+08	3.3927e+08	56	55	47	57	6	6	6	6
P12023	App	Amyloid-beta A4 protein	WT_Tau vs WT	2.27499	0.532638	4.27117	15	0.000669557	0.00470746	NA	0.52381	0.52381	4.19868e+06	8.69377e+06	1.00616e+07	1.63626e+07	2	11	7	14	1	6	6	6
P12023	App	Amyloid-beta A4 protein	TREM2_KO_Tau vs TREM2_KO	1.00176	0.996475	1.00531	15	0.330692	0.468121	NA	0.714286	0.297619	4.19868e+06	8.69377e+06	1.00616e+07	1.63626e+07	2	11	7	14	1	6	6	6
P12023	App	Amyloid-beta A4 protein	TREM2_KO vs WT	0.346825	0.996475	0.348052	15	0.732637	0.854389	NA	0.821429	0.404762	4.19868e+06	8.69377e+06	1.00616e+07	1.63626e+07	2	11	7	14	1	6	6	6
P12023	App	Amyloid-beta A4 protein	TREM2_KO_Tau vs WT_Tau	-0.926398	0.532638	-1.73926	15	0.102462	0.240073	NA	0.416667	0.416667	4.19868e+06	8.69377e+06	1.00616e+07	1.63626e+07	2	11	7	14	1	6	6	6
P12265	Gusb	Beta-glucuronidase	WT_Tau vs WT	-0.585385	0.174129	-3.36179	20	0.00310282	0.0153027	NA	0.248792	0.248792	2.39004e+09	5.84254e+08	1.66551e+09	1.25236e+09	69	51	67	62	6	6	6	6
P12265	Gusb	Beta-glucuronidase	TREM2_KO_Tau vs TREM2_KO	-2.55402	0.174129	-14.6675	20	3.63598e-12	3.1936e-10	NA	0.307971	0.307971	2.39004e+09	5.84254e+08	1.66551e+09	1.25236e+09	69	51	67	62	6	6	6	6
P12265	Gusb	Beta-glucuronidase	TREM2_KO vs WT	0.54735	0.174129	3.14337	20	0.00511545	0.0257622	NA	0.192029	0.192029	2.39004e+09	5.84254e+08	1.66551e+09	1.25236e+09	69	51	67	62	6	6	6	6
P12265	Gusb	Beta-glucuronidase	TREM2_KO_Tau vs WT_Tau	-1.42129	0.174129	-8.1623	20	8.53508e-08	4.22267e-06	NA	0.364734	0.364734	2.39004e+09	5.84254e+08	1.66551e+09	1.25236e+09	69	51	67	62	6	6	6	6
P12367	Prkar2a	cAMP-dependent protein kinase type II-alpha regulatory subunit	WT_Tau vs WT	-1.51218	0.773819	-1.95417	14	0.0709552	0.160934	NA	0.604167	0.270833	3.69225e+07	2.12792e+07	4.41408e+07	1.97827e+07	9	6	9	6	6	6	6	6
P12367	Prkar2a	cAMP-dependent protein kinase type II-alpha regulatory subunit	TREM2_KO_Tau vs TREM2_KO	-1.21763	0.611758	-1.99038	14	0.0664425	0.136626	NA	0.666667	0.5	3.69225e+07	2.12792e+07	4.41408e+07	1.97827e+07	9	6	9	6	6	6	6	6
P12367	Prkar2a	cAMP-dependent protein kinase type II-alpha regulatory subunit	TREM2_KO vs WT	-0.511778	0.547173	-0.935314	14	0.36548	0.565401	NA	0.416667	0.416667	3.69225e+07	2.12792e+07	4.41408e+07	1.97827e+07	9	6	9	6	6	6	6	6
P12367	Prkar2a	cAMP-dependent protein kinase type II-alpha regulatory subunit	TREM2_KO_Tau vs WT_Tau	-0.217232	0.820759	-0.264672	14	0.795119	0.895611	NA	0.854167	0.354167	3.69225e+07	2.12792e+07	4.41408e+07	1.97827e+07	9	6	9	6	6	6	6	6
P12382	Pfkl	ATP-dependent 6-phosphofructokinase, liver type	WT_Tau vs WT	1.68088	0.385967	4.35499	20	0.000306819	0.0024975	NA	0.468391	0.468391	3.86181e+07	3.21382e+08	4.17913e+07	2.14409e+08	23	41	27	48	6	6	6	6
P12382	Pfkl	ATP-dependent 6-phosphofructokinase, liver type	TREM2_KO_Tau vs TREM2_KO	2.80092	0.385967	7.25689	20	5.08014e-07	6.47303e-06	NA	0.422414	0.422414	3.86181e+07	3.21382e+08	4.17913e+07	2.14409e+08	23	41	27	48	6	6	6	6
P12382	Pfkl	ATP-dependent 6-phosphofructokinase, liver type	TREM2_KO vs WT	-0.399038	0.385967	-1.03387	20	0.313539	0.514194	NA	0.62069	0.62069	3.86181e+07	3.21382e+08	4.17913e+07	2.14409e+08	23	41	27	48	6	6	6	6
P12382	Pfkl	ATP-dependent 6-phosphofructokinase, liver type	TREM2_KO_Tau vs WT_Tau	0.721001	0.385967	1.86804	20	0.0764794	0.195582	NA	0.270115	0.270115	3.86181e+07	3.21382e+08	4.17913e+07	2.14409e+08	23	41	27	48	6	6	6	6
P12388	Serpinb2	Plasminogen activator inhibitor 2, macrophage	WT_Tau vs WT	5.41446	0.257266	21.0461	20	3.9968e-15	1.83004e-12	NA	0.517361	0.517361	6.00063e+06	6.41315e+08	2.21505e+07	7.72338e+08	7	46	14	51	6	6	6	6
P12388	Serpinb2	Plasminogen activator inhibitor 2, macrophage	TREM2_KO_Tau vs TREM2_KO	6.80956	0.257266	26.4689	20	0	0	NA	0.609375	0.609375	6.00063e+06	6.41315e+08	2.21505e+07	7.72338e+08	7	46	14	51	6	6	6	6
P12388	Serpinb2	Plasminogen activator inhibitor 2, macrophage	TREM2_KO vs WT	-1.9198	0.257266	-7.46229	20	3.35695e-07	1.057e-05	NA	0.887153	0.887153	6.00063e+06	6.41315e+08	2.21505e+07	7.72338e+08	7	46	14	51	6	6	6	6
P12388	Serpinb2	Plasminogen activator inhibitor 2, macrophage	TREM2_KO_Tau vs WT_Tau	-0.524693	0.257266	-2.03949	20	0.0548332	0.155475	NA	0.239583	0.239583	6.00063e+06	6.41315e+08	2.21505e+07	7.72338e+08	7	46	14	51	6	6	6	6
P12763	SWISS-PROT:P12763	(Bos taurus) Alpha-2-HS-glycoprotein precursor	WT_Tau vs WT	-0.695191	0.210665	-3.29999	20	0.00357647	0.0170588	NA	0.237179	0.237179	5.60657e+09	1.59677e+09	3.07172e+09	2.09904e+09	27	24	27	27	6	6	6	6
P12763	SWISS-PROT:P12763	(Bos taurus) Alpha-2-HS-glycoprotein precursor	TREM2_KO_Tau vs TREM2_KO	-2.18861	0.210665	-10.3891	20	1.65883e-09	5.51299e-08	NA	0.214744	0.214744	5.60657e+09	1.59677e+09	3.07172e+09	2.09904e+09	27	24	27	27	6	6	6	6
P12763	SWISS-PROT:P12763	(Bos taurus) Alpha-2-HS-glycoprotein precursor	TREM2_KO vs WT	0.91544	0.210665	4.34549	20	0.000313702	0.00283979	NA	0.166667	0.166667	5.60657e+09	1.59677e+09	3.07172e+09	2.09904e+09	27	24	27	27	6	6	6	6
P12763	SWISS-PROT:P12763	(Bos taurus) Alpha-2-HS-glycoprotein precursor	TREM2_KO_Tau vs WT_Tau	-0.577979	0.210665	-2.7436	20	0.0125214	0.0515331	NA	0.285256	0.285256	5.60657e+09	1.59677e+09	3.07172e+09	2.09904e+09	27	24	27	27	6	6	6	6
P12787	Cox5a	Cytochrome c oxidase subunit 5A, mitochondrial	WT_Tau vs WT	-0.213964	0.122493	-1.74673	20	0.0960243	0.201684	NA	0.174242	0.174242	5.23809e+08	4.62501e+08	4.72539e+08	4.53899e+08	12	9	11	10	6	6	6	6
P12787	Cox5a	Cytochrome c oxidase subunit 5A, mitochondrial	TREM2_KO_Tau vs TREM2_KO	-0.35167	0.122493	-2.87093	20	0.00944689	0.0276146	NA	0.136364	0.136364	5.23809e+08	4.62501e+08	4.72539e+08	4.53899e+08	12	9	11	10	6	6	6	6
P12787	Cox5a	Cytochrome c oxidase subunit 5A, mitochondrial	TREM2_KO vs WT	0.16022	0.122493	1.30799	20	0.205712	0.387154	NA	0.113636	0.113636	5.23809e+08	4.62501e+08	4.72539e+08	4.53899e+08	12	9	11	10	6	6	6	6
P12787	Cox5a	Cytochrome c oxidase subunit 5A, mitochondrial	TREM2_KO_Tau vs WT_Tau	0.0225138	0.122493	0.183796	20	0.856024	0.925322	NA	0.19697	0.19697	5.23809e+08	4.62501e+08	4.72539e+08	4.53899e+08	12	9	11	10	6	6	6	6
P12815	Pdcd6	Programmed cell death protein 6	WT_Tau vs WT	0.658584	0.324643	2.02864	20	0.0560201	0.136075	NA	0.518519	0.518519	2.85412e+07	1.99655e+07	2.00055e+07	2.75489e+07	11	7	8	9	6	6	6	6
P12815	Pdcd6	Programmed cell death protein 6	TREM2_KO_Tau vs TREM2_KO	-0.83221	0.324643	-2.56347	20	0.0185319	0.0482117	NA	0.453704	0.453704	2.85412e+07	1.99655e+07	2.00055e+07	2.75489e+07	11	7	8	9	6	6	6	6
P12815	Pdcd6	Programmed cell death protein 6	TREM2_KO vs WT	0.846315	0.324643	2.60691	20	0.0168727	0.0636417	NA	0.509259	0.509259	2.85412e+07	1.99655e+07	2.00055e+07	2.75489e+07	11	7	8	9	6	6	6	6
P12815	Pdcd6	Programmed cell death protein 6	TREM2_KO_Tau vs WT_Tau	-0.64448	0.324643	-1.9852	20	0.0610075	0.167207	NA	0.462963	0.462963	2.85412e+07	1.99655e+07	2.00055e+07	2.75489e+07	11	7	8	9	6	6	6	6
P12970	Rpl7a	60S ribosomal protein L7a	WT_Tau vs WT	0.960081	0.244948	3.91953	20	0.000849115	0.00563461	NA	0.216049	0.216049	1.20585e+08	1.6725e+08	2.48488e+08	4.35623e+08	20	25	28	31	6	6	6	6
P12970	Rpl7a	60S ribosomal protein L7a	TREM2_KO_Tau vs TREM2_KO	0.523632	0.244948	2.13773	20	0.0450712	0.0999806	NA	0.410494	0.410494	1.20585e+08	1.6725e+08	2.48488e+08	4.35623e+08	20	25	28	31	6	6	6	6
P12970	Rpl7a	60S ribosomal protein L7a	TREM2_KO vs WT	-1.61293	0.244948	-6.5848	20	2.05036e-06	4.72889e-05	NA	0.351852	0.351852	1.20585e+08	1.6725e+08	2.48488e+08	4.35623e+08	20	25	28	31	6	6	6	6
P12970	Rpl7a	60S ribosomal protein L7a	TREM2_KO_Tau vs WT_Tau	-2.04938	0.244948	-8.3666	20	5.79375e-08	3.33702e-06	NA	0.274691	0.274691	1.20585e+08	1.6725e+08	2.48488e+08	4.35623e+08	20	25	28	31	6	6	6	6
P13020	Gsn	Gelsolin	WT_Tau vs WT	-0.960842	0.108547	-8.85187	20	2.35918e-08	9.63737e-07	NA	0.177305	0.177305	1.25055e+09	9.54414e+08	2.0821e+09	1.25163e+09	70	62	74	72	6	6	6	6
P13020	Gsn	Gelsolin	TREM2_KO_Tau vs TREM2_KO	-0.583463	0.108547	-5.37522	20	2.91914e-05	0.000207091	NA	0.276596	0.276596	1.25055e+09	9.54414e+08	2.0821e+09	1.25163e+09	70	62	74	72	6	6	6	6
P13020	Gsn	Gelsolin	TREM2_KO vs WT	-0.974917	0.108547	-8.98154	20	1.86511e-08	1.20903e-06	NA	0.171986	0.171986	1.25055e+09	9.54414e+08	2.0821e+09	1.25163e+09	70	62	74	72	6	6	6	6
P13020	Gsn	Gelsolin	TREM2_KO_Tau vs WT_Tau	-0.597538	0.108547	-5.50489	20	2.17822e-05	0.000360762	NA	0.281915	0.281915	1.25055e+09	9.54414e+08	2.0821e+09	1.25163e+09	70	62	74	72	6	6	6	6
P13439	Umps	Uridine 5'-monophosphate synthase	WT_Tau vs WT	-1.30391	0.450487	-2.89444	20	0.00896455	0.0341698	NA	0.666667	0.666667	1.16808e+07	9.19058e+06	1.21119e+07	4.2498e+06	13	17	12	8	6	6	6	6
P13439	Umps	Uridine 5'-monophosphate synthase	TREM2_KO_Tau vs TREM2_KO	0.13527	0.450487	0.300276	20	0.767066	0.847217	NA	0.583333	0.583333	1.16808e+07	9.19058e+06	1.21119e+07	4.2498e+06	13	17	12	8	6	6	6	6
P13439	Umps	Uridine 5'-monophosphate synthase	TREM2_KO vs WT	0.130106	0.450487	0.288812	20	0.775698	0.88267	NA	0.596154	0.596154	1.16808e+07	9.19058e+06	1.21119e+07	4.2498e+06	13	17	12	8	6	6	6	6
P13439	Umps	Uridine 5'-monophosphate synthase	TREM2_KO_Tau vs WT_Tau	1.56929	0.450487	3.48353	20	0.00234276	0.0147483	NA	0.653846	0.653846	1.16808e+07	9.19058e+06	1.21119e+07	4.2498e+06	13	17	12	8	6	6	6	6
P13597	Icam1	Intercellular adhesion molecule 1	WT_Tau vs WT	3.36006	0.639386	5.25513	13	0.000155474	0.00144911	NA	0.691667	0.275	1.65162e+06	7.72185e+07	52166.8	3.26692e+07	3	10	2	9	4	6	1	6
P13597	Icam1	Intercellular adhesion molecule 1	TREM2_KO_Tau vs TREM2_KO	4.55972	0.382106	11.9331	13	2.2346e-08	4.82072e-07	NA	0.591667	0.425	1.65162e+06	7.72185e+07	52166.8	3.26692e+07	3	10	2	9	4	6	1	6
P13597	Icam1	Intercellular adhesion molecule 1	TREM2_KO vs WT	-0.307573	0.661828	-0.464733	13	0.64981	0.798969	NA	0.95	0.366667	1.65162e+06	7.72185e+07	52166.8	3.26692e+07	3	10	2	9	4	6	1	6
P13597	Icam1	Intercellular adhesion molecule 1	TREM2_KO_Tau vs WT_Tau	0.892087	0.341766	2.61023	13	0.021583	0.0777674	NA	0.333333	0.333333	1.65162e+06	7.72185e+07	52166.8	3.26692e+07	3	10	2	9	4	6	1	6
P13645	SWISS-PROT:P13645	Tax_Id=9606 Gene_Symbol=KRT10 Keratin, type I cytoskeletal 10	WT_Tau vs WT	-2.65233	1.02704	-2.58251	19	0.0182531	0.058445	NA	0.547619	0.547619	4.77672e+07	3.93711e+07	6.45225e+07	1.82828e+07	19	16	23	16	6	5	6	6
P13645	SWISS-PROT:P13645	Tax_Id=9606 Gene_Symbol=KRT10 Keratin, type I cytoskeletal 10	TREM2_KO_Tau vs TREM2_KO	-1.55252	1.07716	-1.4413	19	0.16578	0.279731	NA	0.660714	0.577381	4.77672e+07	3.93711e+07	6.45225e+07	1.82828e+07	19	16	23	16	6	5	6	6
P13645	SWISS-PROT:P13645	Tax_Id=9606 Gene_Symbol=KRT10 Keratin, type I cytoskeletal 10	TREM2_KO vs WT	-1.39867	1.02704	-1.36185	19	0.189176	0.368085	NA	0.464286	0.464286	4.77672e+07	3.93711e+07	6.45225e+07	1.82828e+07	19	16	23	16	6	5	6	6
P13645	SWISS-PROT:P13645	Tax_Id=9606 Gene_Symbol=KRT10 Keratin, type I cytoskeletal 10	TREM2_KO_Tau vs WT_Tau	-0.298848	1.07716	-0.277439	19	0.784439	0.889383	NA	0.744048	0.660714	4.77672e+07	3.93711e+07	6.45225e+07	1.82828e+07	19	16	23	16	6	5	6	6
P13647	SWISS-PROT:P13647	Tax_Id=9606 Gene_Symbol=KRT5 Keratin, type II cytoskeletal 5	WT_Tau vs WT	-6.53222	NA	NA	NA	0.0025	0.005	oneConditionMissing	0.916667	0.0833333	851585	1.52858e+06	909428	1	4	7	4	0	3	2	5	0
P13647	SWISS-PROT:P13647	Tax_Id=9606 Gene_Symbol=KRT5 Keratin, type II cytoskeletal 5	TREM2_KO_Tau vs TREM2_KO	0.101441	1.41332	0.0717751	3	0.947298	0.968565	NA	0.791667	0.125	851585	1.52858e+06	909428	1	4	7	4	0	3	2	5	0
P13647	SWISS-PROT:P13647	Tax_Id=9606 Gene_Symbol=KRT5 Keratin, type II cytoskeletal 5	TREM2_KO vs WT	-0.101647	1.41332	-0.0719212	3	0.947191	0.980398	NA	0.833333	0.166667	851585	1.52858e+06	909428	1	4	7	4	0	3	2	5	0
P13647	SWISS-PROT:P13647	Tax_Id=9606 Gene_Symbol=KRT5 Keratin, type II cytoskeletal 5	TREM2_KO_Tau vs WT_Tau	6.77944	NA	NA	NA	0.00357143	0.00714286	oneConditionMissing	0.875	0.0416667	851585	1.52858e+06	909428	1	4	7	4	0	3	2	5	0
P13717	SWISS-PROT:P13717	Nuclease - Serratia marcescens.	WT_Tau vs WT	-1.16813	0.248252	-4.70541	20	0.000135709	0.00129792	NA	0.231481	0.231481	9.12664e+08	1.46854e+08	6.78322e+08	3.85875e+08	31	22	26	27	6	6	6	6
P13717	SWISS-PROT:P13717	Nuclease - Serratia marcescens.	TREM2_KO_Tau vs TREM2_KO	-3.18985	0.248252	-12.8493	20	4.02367e-11	2.06157e-09	NA	0.25	0.25	9.12664e+08	1.46854e+08	6.78322e+08	3.85875e+08	31	22	26	27	6	6	6	6
P13717	SWISS-PROT:P13717	Nuclease - Serratia marcescens.	TREM2_KO vs WT	0.0960645	0.248252	0.386964	20	0.70287	0.834881	NA	0.179012	0.179012	9.12664e+08	1.46854e+08	6.78322e+08	3.85875e+08	31	22	26	27	6	6	6	6
P13717	SWISS-PROT:P13717	Nuclease - Serratia marcescens.	TREM2_KO_Tau vs WT_Tau	-1.92566	0.248252	-7.75688	20	1.87148e-07	7.53098e-06	NA	0.302469	0.302469	9.12664e+08	1.46854e+08	6.78322e+08	3.85875e+08	31	22	26	27	6	6	6	6
P13864	Dnmt1	DNA (cytosine-5)-methyltransferase 1	WT_Tau vs WT	-6.79184	NA	NA	NA	0.0025	0.005	oneConditionMissing	0.895833	0.229167	1.97975e+06	3.70495e+06	1.56891e+06	1	6	7	4	0	5	5	5	0
P13864	Dnmt1	DNA (cytosine-5)-methyltransferase 1	TREM2_KO_Tau vs TREM2_KO	0.461286	0.696154	0.662621	11	0.521215	0.651122	NA	0.6875	0.520833	1.97975e+06	3.70495e+06	1.56891e+06	1	6	7	4	0	5	5	5	0
P13864	Dnmt1	DNA (cytosine-5)-methyltransferase 1	TREM2_KO vs WT	0.727871	0.738382	0.985765	11	0.345435	0.547165	NA	0.75	0.5	1.97975e+06	3.70495e+06	1.56891e+06	1	6	7	4	0	5	5	5	0
P13864	Dnmt1	DNA (cytosine-5)-methyltransferase 1	TREM2_KO_Tau vs WT_Tau	7.20094	NA	NA	NA	0.00142857	0.00285714	oneConditionMissing	0.833333	0.25	1.97975e+06	3.70495e+06	1.56891e+06	1	6	7	4	0	5	5	5	0
P14069	S100a6	Protein S100-A6	WT_Tau vs WT	-0.354765	0.272716	-1.30086	20	0.208097	0.353061	NA	0.583333	0.583333	2.04128e+07	1.77885e+07	9.44032e+06	9.72459e+06	4	1	2	1	6	6	6	6
P14069	S100a6	Protein S100-A6	TREM2_KO_Tau vs TREM2_KO	-0.485203	0.272716	-1.77915	20	0.0904188	0.174728	NA	0.583333	0.583333	2.04128e+07	1.77885e+07	9.44032e+06	9.72459e+06	4	1	2	1	6	6	6	6
P14069	S100a6	Protein S100-A6	TREM2_KO vs WT	0.629769	0.272716	2.30925	20	0.031733	0.100442	NA	0.5	0.5	2.04128e+07	1.77885e+07	9.44032e+06	9.72459e+06	4	1	2	1	6	6	6	6
P14069	S100a6	Protein S100-A6	TREM2_KO_Tau vs WT_Tau	0.49933	0.272716	1.83095	20	0.0820487	0.205084	NA	0.666667	0.666667	2.04128e+07	1.77885e+07	9.44032e+06	9.72459e+06	4	1	2	1	6	6	6	6
P14106	C1qb	Complement C1q subcomponent subunit B	WT_Tau vs WT	-3.73363	0.606893	-6.15204	19	6.51197e-06	0.000107924	NA	0.5	0.416667	5.37313e+07	3.53519e+06	2.28908e+07	1.46138e+06	7	3	6	4	6	6	6	5
P14106	C1qb	Complement C1q subcomponent subunit B	TREM2_KO_Tau vs TREM2_KO	-5.37428	0.57865	-9.28763	19	1.70719e-08	3.8637e-07	NA	0.472222	0.472222	5.37313e+07	3.53519e+06	2.28908e+07	1.46138e+06	7	3	6	4	6	6	6	5
P14106	C1qb	Complement C1q subcomponent subunit B	TREM2_KO vs WT	1.66829	0.57865	2.88307	19	0.00952638	0.0416607	NA	0.222222	0.222222	5.37313e+07	3.53519e+06	2.28908e+07	1.46138e+06	7	3	6	4	6	6	6	5
P14106	C1qb	Complement C1q subcomponent subunit B	TREM2_KO_Tau vs WT_Tau	0.0276308	0.606893	0.0455283	19	0.964161	0.980257	NA	0.75	0.666667	5.37313e+07	3.53519e+06	2.28908e+07	1.46138e+06	7	3	6	4	6	6	6	5
P14115	Rpl27a	60S ribosomal protein L27a	WT_Tau vs WT	0.528435	0.169514	3.11735	20	0.00542698	0.0234422	NA	0.111111	0.111111	1.93918e+08	2.69292e+08	2.40078e+08	3.33338e+08	9	9	10	10	6	6	6	6
P14115	Rpl27a	60S ribosomal protein L27a	TREM2_KO_Tau vs TREM2_KO	0.4762	0.169514	2.8092	20	0.0108342	0.0308628	NA	0.222222	0.222222	1.93918e+08	2.69292e+08	2.40078e+08	3.33338e+08	9	9	10	10	6	6	6	6
P14115	Rpl27a	60S ribosomal protein L27a	TREM2_KO vs WT	-0.265592	0.169514	-1.56678	20	0.132851	0.291372	NA	0.194444	0.194444	1.93918e+08	2.69292e+08	2.40078e+08	3.33338e+08	9	9	10	10	6	6	6	6
P14115	Rpl27a	60S ribosomal protein L27a	TREM2_KO_Tau vs WT_Tau	-0.317827	0.169514	-1.87493	20	0.0754818	0.19391	NA	0.138889	0.138889	1.93918e+08	2.69292e+08	2.40078e+08	3.33338e+08	9	9	10	10	6	6	6	6
P14131	Rps16	40S ribosomal protein S16	WT_Tau vs WT	1.14156	0.270995	4.21246	20	0.00042807	0.00325992	NA	0.245833	0.245833	1.27085e+08	3.28373e+08	1.52669e+08	2.65362e+08	19	22	18	20	6	6	6	6
P14131	Rps16	40S ribosomal protein S16	TREM2_KO_Tau vs TREM2_KO	1.44762	0.270995	5.34185	20	3.14845e-05	0.000222077	NA	0.225	0.225	1.27085e+08	3.28373e+08	1.52669e+08	2.65362e+08	19	22	18	20	6	6	6	6
P14131	Rps16	40S ribosomal protein S16	TREM2_KO vs WT	0.0175299	0.270995	0.0646871	20	0.949065	0.980398	NA	0.295833	0.295833	1.27085e+08	3.28373e+08	1.52669e+08	2.65362e+08	19	22	18	20	6	6	6	6
P14131	Rps16	40S ribosomal protein S16	TREM2_KO_Tau vs WT_Tau	0.323591	0.270995	1.19408	20	0.246416	0.434011	NA	0.175	0.175	1.27085e+08	3.28373e+08	1.52669e+08	2.65362e+08	19	22	18	20	6	6	6	6
P14148	Rpl7	60S ribosomal protein L7	WT_Tau vs WT	0.85165	0.398134	2.13911	20	0.0449465	0.115374	NA	0.352778	0.352778	7.93721e+07	2.62436e+08	1.24334e+08	2.26767e+08	22	31	26	29	6	6	6	6
P14148	Rpl7	60S ribosomal protein L7	TREM2_KO_Tau vs TREM2_KO	2.44336	0.398134	6.13703	20	5.36834e-06	4.84201e-05	NA	0.419444	0.419444	7.93721e+07	2.62436e+08	1.24334e+08	2.26767e+08	22	31	26	29	6	6	6	6
P14148	Rpl7	60S ribosomal protein L7	TREM2_KO vs WT	-1.47331	0.398134	-3.70055	20	0.00141541	0.00952641	NA	0.466667	0.466667	7.93721e+07	2.62436e+08	1.24334e+08	2.26767e+08	22	31	26	29	6	6	6	6
P14148	Rpl7	60S ribosomal protein L7	TREM2_KO_Tau vs WT_Tau	0.118397	0.398134	0.29738	20	0.769243	0.88191	NA	0.305556	0.305556	7.93721e+07	2.62436e+08	1.24334e+08	2.26767e+08	22	31	26	29	6	6	6	6
P14152	Mdh1	Malate dehydrogenase, cytoplasmic	WT_Tau vs WT	-0.367972	0.188468	-1.95244	20	0.0650258	0.15061	NA	0.214912	0.214912	5.59986e+08	3.81363e+08	5.98747e+08	4.54936e+08	18	15	20	19	6	6	6	6
P14152	Mdh1	Malate dehydrogenase, cytoplasmic	TREM2_KO_Tau vs TREM2_KO	-0.687388	0.188468	-3.64724	20	0.00160237	0.00626845	NA	0.333333	0.333333	5.59986e+08	3.81363e+08	5.98747e+08	4.54936e+08	18	15	20	19	6	6	6	6
P14152	Mdh1	Malate dehydrogenase, cytoplasmic	TREM2_KO vs WT	-0.140325	0.188468	-0.744559	20	0.465198	0.659513	NA	0.25	0.25	5.59986e+08	3.81363e+08	5.98747e+08	4.54936e+08	18	15	20	19	6	6	6	6
P14152	Mdh1	Malate dehydrogenase, cytoplasmic	TREM2_KO_Tau vs WT_Tau	-0.459741	0.188468	-2.43936	20	0.0241558	0.0844359	NA	0.298246	0.298246	5.59986e+08	3.81363e+08	5.98747e+08	4.54936e+08	18	15	20	19	6	6	6	6
P14206	Rpsa	40S ribosomal protein SA	WT_Tau vs WT	-0.148336	0.129765	-1.14311	20	0.266492	0.425157	NA	0.238095	0.238095	1.23497e+09	1.66745e+09	1.24641e+09	1.24067e+09	34	37	34	35	6	6	6	6
P14206	Rpsa	40S ribosomal protein SA	TREM2_KO_Tau vs TREM2_KO	0.396077	0.129765	3.05225	20	0.00628921	0.0196451	NA	0.292857	0.292857	1.23497e+09	1.66745e+09	1.24641e+09	1.24067e+09	34	37	34	35	6	6	6	6
P14206	Rpsa	40S ribosomal protein SA	TREM2_KO vs WT	-0.161273	0.129765	-1.24281	20	0.228313	0.416066	NA	0.271429	0.271429	1.23497e+09	1.66745e+09	1.24641e+09	1.24067e+09	34	37	34	35	6	6	6	6
P14206	Rpsa	40S ribosomal protein SA	TREM2_KO_Tau vs WT_Tau	0.38314	0.129765	2.95256	20	0.00787175	0.0363557	NA	0.259524	0.259524	1.23497e+09	1.66745e+09	1.24641e+09	1.24067e+09	34	37	34	35	6	6	6	6
[truncated: 14,988 more rows]

## Sheet: 2 - Raw data, run 2
id	Proteins	Genes	Descriptions	Gene	is Contaminant?	log2FC_KO_A vs KO_C	log2FC_KO_A vs WT_A	log2FC_KO_C vs WT_C	log2FC_WT_A vs WT_C	adj.pvalue_KO_A vs KO_C	adj.pvalue_KO_A vs WT_A	adj.pvalue_KO_C vs WT_C	adj.pvalue_WT_A vs WT_C	SE_KO_A vs KO_C	SE_KO_A vs WT_A	SE_KO_C vs WT_C	SE_WT_A vs WT_C	pvalue_KO_A vs KO_C	pvalue_KO_A vs WT_A	pvalue_KO_C vs WT_C	pvalue_WT_A vs WT_C	issue_KO_A vs KO_C	issue_KO_A vs WT_A	issue_KO_C vs WT_C	issue_WT_A vs WT_C	nFeatures_KO_A	nFeatures_KO_C	nFeatures_WT_A	nFeatures_WT_C	Detection_KO_A	Detection_KO_C	Detection_WT_A	Detection_WT_C
loessG.Intensity	A0A0B4J1G0	Fcgr4	Low affinity immunoglobulin gamma Fc region receptor IV	Fcgr4	FALSE	0.418573	0.864406	-0.71566	-1.16149	0.572997	0.350552	0.528886	0.109759	0.538909	0.538909	0.538909	0.538909	0.446422	0.124392	0.199142	0.0435042					3	2	2	2	6	6	6	6
loessG.Intensity	A1L314	Mpeg1	Macrophage-expressed gene 1 protein	Mpeg1	FALSE	0.640945	0.353834	0.261362	0.548472	0.000117162	0.0518088	0.198202	0.000748444	0.11105	0.11105	0.11105	0.11105	1.19929e-05	0.00463929	0.0289351	7.90898e-05					26	19	23	21	6	6	6	6
loessG.Intensity	A2A432	Cul4b	Cullin-4B	Cul4b	FALSE	-1.05174	-0.962483	-0.106226	-0.195487	0.166306	0.34278	0.945439	0.82674	0.590427	0.590427	0.56295	0.56295	0.0908519	0.119537	0.852333	0.732217					4	5	3	5	5	6	6	6
loessG.Intensity	A2A4P0	Dhx8	ATP-dependent RNA helicase DHX8	Dhx8	FALSE	-0.928199	-0.524208	0.101295	-0.302696	0.126838	0.552385	0.939864	0.666522	0.474455	0.474455	0.474455	0.474455	0.0645347	0.282334	0.8331	0.530721					4	8	4	6	6	6	6	6
loessG.Intensity	A2A5K6	Znf335	Zinc finger protein 335	Znf335	FALSE	-0.398825	0.646936	0.197139	-0.848622	0.674022	0.597947	0.921859	0.39668	0.668581	0.643342	0.727858	0.704746	0.560347	0.331679	0.79046	0.248494					1	1	1	2	4	5	6	3
loessG.Intensity	A2A5R2	Arfgef2	Brefeldin A-inhibited guanine nucleotide-exchange protein 2	Arfgef2	FALSE	-0.7137	0.0585012	0.336499	-0.435702	0.0820775	0.938807	0.641392	0.323599	0.320215	0.320215	0.320215	0.320215	0.0374578	0.856878	0.305859	0.188761					9	10	6	9	6	6	6	6
loessG.Intensity	A2A690	Tanc2	Protein TANC2	Tanc2	FALSE	0.254202	-0.78398	0.153532	1.19171	0.701064	0.456116	0.885345	0.102055	0.461729	0.577162	0.382846	0.516229	0.592049	0.199345	0.695449	0.0395838					1	2	2	2	3	5	2	6
loessG.Intensity	A2A6A1	Gpatch8	G patch domain-containing protein 8	Gpatch8	FALSE	-0.780925	0.0866871	0.0564167	-0.811195	0.137277	0.933191	0.942216	0.0667471	0.400571	0.42487	0.283247	0.31668	0.0715538	0.841265	0.844987	0.0226045					3	2	2	2	3	6	4	6
loessG.Intensity	A2A6Q5	Cdc27	Cell division cycle protein 27 homolog	Cdc27	FALSE	-0.297267		2.15716	-5.67923	0.1		0.838862	0.0166667			2.82886		0.05		0.585249	0.00833333	oneConditionMissing			oneConditionMissing	2	1	0	2	2	1	0	3
[truncated: 6,165 more rows]

## Sheet: 3 - run 1, sorted DEPs
KOvsWT	KOvsWT log2FC	T_KOvsWT log2FC	WT_TvU log2FC	KO_TvU log2FC		KOvsWT	KOvsWT adj.pvalue	T_KOvsWT adj.pvalue	WT_TvU adj.pvalue	KO_TvU adj.pvalue
[truncated: 2,867 more rows]

[truncated: 3 more sheets: 4 - run 2, sorted DEPs, 5 - Z-scores, run 1, 6 - Z-scores, run 2]
