# Supplementary material for: Trem2 deletion enhances tau dispersion and pathology through microglia exosomes
Source: Mol Neurodegener. 2022 Sep 2;17:58. doi: 10.1186/s13024-022-00562-8 (PMC9438095; doi:10.1186/s13024-022-00562-8)
Supplement: Supplementary file 9 — Additional file 9: Table S2. DEP analysis from Trem2 KO and WT microglia under steady-state and tau (run 1) or LPS/ATP-treated (run 2) conditions; GO KEGG, BP (Biological Process), CC (Cellular Component), and MF (Molecular Function) analysis using GO DAVID. [file 13024_2022_562_MOESM9_ESM.xlsx]

## Sheet: Inventory, description
Worksheet	Description
1 - GO analysis, 141 WT, KO, tau, LPS/ATP DEPs	GO KEGG (top) and BP (bottom) analysis of overlapping DEPs
2 - GO analysis, 2867 DEPs from run 1 (tau)	GO KEGG categories, “mmu04064:NF-kappa B signaling pathway” highlighted
3 - GO analysis, 3481 DEPs from run 2 (LPS/ATP)	GO KEGG categories, “mmu04064:NF-kappa B signaling pathway” highlighted
4 - GO analysis, 2867 DEPs from run 1 (tau)	GO CC (0070062): "extracellular exosome" highlighted
5 - GO analysis, 3481 DEPs from run 2 (LPS/ATP)	GO CC (0070062): "extracellular exosome" highlighted
6 - GO analysis, 2867 DEPs from run 1 (tau)	GO MF (0048156): "tau protein binding" highlighted
7 - GO analysis, 3481 DEPs from run 2 (LPS/ATP)	GO MF (0048156): "tau protein binding" highlighted

## Sheet: 1 - GO KEGG, BP 141 DEPs
Category	Term	Count	%	PValue	Genes	List Total	Pop Hits	Pop Total	Fold Enrichment	Bonferroni	Benjamini	FDR
KEGG_PATHWAY	mmu05417:Lipid and atherosclerosis	16	11.6788	3.4393e-09	CD40, HSP90AA1, HSPA5, IRAK4, SOD2, TNF, ICAM1, RAP1B, IL1B, CCL5, AKT1, CYCS, NLRP3, CD36, CD14, TLR2	92	216	8992	7.23994	8.3575e-07	8.3575e-07	7.11935e-07
KEGG_PATHWAY	mmu05164:Influenza A	13	9.48905	1.48085e-07	NLRX1, RSAD2, IRAK4, TNF, ICAM1, IFIH1, CXCL10, IL1A, IL1B, CCL5, AKT1, CYCS, NLRP3	92	173	8992	7.34456	3.5984e-05	1.79923e-05	1.53268e-05
KEGG_PATHWAY	mmu05140:Leishmaniasis	9	6.56934	4.55382e-07	ITGB1, IL1A, MARCKSL1, TGFB1, IL1B, IRAK4, PTGS2, TNF, TLR2	92	70	8992	12.5665	0.000110652	3.68859e-05	3.14213e-05
KEGG_PATHWAY	mmu05144:Malaria	8	5.83942	1.50885e-06	CD40, TGFB1, IL1B, CD36, ITGAL, TNF, ICAM1, TLR2	92	57	8992	13.7178	0.000366584	9.16626e-05	7.8083e-05
KEGG_PATHWAY	mmu05323:Rheumatoid arthritis	9	6.56934	2.45025e-06	IL1A, TGFB1, ATP6AP1, IL1B, CCL5, ITGAL, TNF, ICAM1, TLR2	92	87	8992	10.1109	0.000595235	0.000119082	0.00010144
KEGG_PATHWAY	mmu04620:Toll-like receptor signaling pathway	9	6.56934	7.0106e-06	CXCL10, CD40, IL1B, CCL5, AKT1, CD14, IRAK4, TNF, TLR2	92	100	8992	8.79652	0.00170213	0.000283929	0.000241866
KEGG_PATHWAY	mmu05133:Pertussis	8	5.83942	1.16496e-05	ITGB1, IL1A, IL1B, NLRP3, ITGA5, CD14, IRAK4, TNF	92	77	8992	10.1547	0.00282686	0.000383798	0.000326939
KEGG_PATHWAY	mmu05152:Tuberculosis	11	8.0292	1.27243e-05	IL1A, TGFB1, ATP6AP1, IL1B, AKT1, CYCS, CD14, IRAK4, CLEC4E, TNF, TLR2	92	180	8992	5.97295	0.00308724	0.000383798	0.000326939
KEGG_PATHWAY	mmu05145:Toxoplasmosis	9	6.56934	1.42148e-05	ITGB1, CD40, TGFB1, AKT1, CYCS, IRGM1, IRAK4, TNF, TLR2	92	110	8992	7.99684	0.00344825	0.000383798	0.000326939
KEGG_PATHWAY	mmu04668:TNF signaling pathway	9	6.56934	1.73209e-05	CXCL10, IL1B, CCL5, AKT1, TNFRSF1B, PTGS2, TNF, JUNB, ICAM1	92	113	8992	7.78453	0.00420016	0.000420897	0.000358542
KEGG_PATHWAY	mmu05169:Epstein-Barr virus infection	12	8.75912	1.96483e-05	CXCL10, CD40, AKT1, CYCS, ISG15, IRAK4, ITGAL, TNF, B2M, NFKB2, ICAM1, TLR2	92	231	8992	5.07736	0.0047632	0.000434048	0.000369745
KEGG_PATHWAY	mmu04380:Osteoclast differentiation	9	6.56934	4.2771e-05	IL1A, TGFB1, IL1B, AKT1, TNF, SQSTM1, JUNB, NFKB2, FOSL2	92	128	8992	6.87228	0.0103397	0.000866112	0.000737799
KEGG_PATHWAY	mmu04064:NF-kappa B signaling pathway	8	5.83942	8.76775e-05	CD40, IL1B, CD14, IRAK4, PTGS2, TNF, NFKB2, ICAM1	92	105	8992	7.44679	0.0210812	0.0016389	0.0013961
KEGG_PATHWAY	mmu05134:Legionellosis	6	4.37956	0.000361726	IL1B, CYCS, CD14, TNF, NFKB2, TLR2	92	61	8992	9.61368	0.0841617	0.00627854	0.00534838
KEGG_PATHWAY	mmu05135:Yersinia infection	8	5.83942	0.000398937	ITGB1, IL1B, RPS6KA1, AKT1, NLRP3, ITGA5, IRAK4, TNF	92	134	8992	5.83517	0.0924086	0.00646277	0.00550533
KEGG_PATHWAY	mmu05142:Chagas disease	7	5.10949	0.000592226	TGFB1, IL1B, CCL5, AKT1, IRAK4, TNF, TLR2	92	103	8992	6.64247	0.134072	0.00899443	0.00766192
KEGG_PATHWAY	mmu05418:Fluid shear stress and atherosclerosis	8	5.83942	0.000724492	IL1A, HSP90AA1, GSTM1, IL1B, AKT1, TNF, SQSTM1, ICAM1	92	148	8992	5.2832	0.161479	0.00999184	0.00851157
KEGG_PATHWAY	mmu04010:MAPK signaling pathway	11	8.0292	0.000740136	RAP1B, IL1A, TGFB1, IL1B, RPS6KA1, AKT1, CD14, IRAK4, GNG12, TNF, NFKB2	92	294	8992	3.65691	0.164663	0.00999184	0.00851157
KEGG_PATHWAY	mmu04625:C-type lectin receptor signaling pathway	7	5.10949	0.000921525	IL1B, AKT1, NLRP3, PTGS2, CLEC4E, TNF, NFKB2	92	112	8992	6.1087	0.200712	0.0117858	0.0100398
KEGG_PATHWAY	mmu05161:Hepatitis B	8	5.83942	0.00127717	IFIH1, TGFB1, ATP6AP1, AKT1, CYCS, IRAK4, TNF, TLR2	92	163	8992	4.79701	0.266956	0.0155176	0.0132187
KEGG_PATHWAY	mmu04141:Protein processing in endoplasmic reticulum	8	5.83942	0.00174103	BCAP31, HSP90AA1, HSPA5, CANX, DNAJB11, SEC62, PDIA4, TXNDC5	92	172	8992	4.54601	0.345209	0.0201462	0.0171616
KEGG_PATHWAY	mmu04612:Antigen processing and presentation	6	4.37956	0.0021238	HSP90AA1, HSPA5, CANX, TNF, B2M, LGMN	92	90	8992	6.51594	0.403473	0.0234583	0.019983
KEGG_PATHWAY	mmu04657:IL-17 signaling pathway	6	4.37956	0.00245264	CXCL10, HSP90AA1, MMP13, IL1B, PTGS2, TNF	92	93	8992	6.30575	0.449387	0.0259126	0.0220737
KEGG_PATHWAY	mmu04640:Hematopoietic cell lineage	6	4.37956	0.00257005	IL1A, IL1B, ITGA5, CD14, CD36, TNF	92	94	8992	6.23867	0.464913	0.0260218	0.0221667
KEGG_PATHWAY	mmu05171:Coronavirus disease - COVID-19	9	6.56934	0.00344919	IFIH1, CXCL10, IL1B, NLRP3, ISG15, IRAK4, TNF, CFB, TLR2	92	247	8992	3.56134	0.568117	0.0308252	0.0262585
KEGG_PATHWAY	mmu05321:Inflammatory bowel disease	5	3.64964	0.00350022	IL1A, TGFB1, IL1B, TNF, TLR2	92	62	8992	7.88219	0.573459	0.0308252	0.0262585
KEGG_PATHWAY	mmu04933:AGE-RAGE signaling pathway in diabetic complications	6	4.37956	0.00350934	IL1A, TGFB1, IL1B, AKT1, TNF, ICAM1	92	101	8992	5.80628	0.574407	0.0308252	0.0262585
KEGG_PATHWAY	mmu05162:Measles	7	5.10949	0.00355188	IFIH1, IL1A, IL1B, AKT1, CYCS, IRAK4, TLR2	92	146	8992	4.68612	0.578798	0.0308252	0.0262585
KEGG_PATHWAY	mmu05166:Human T-cell leukemia virus 1 infection	9	6.56934	0.00371187	CD40, TGFB1, CANX, AKT1, ITGAL, TNF, B2M, NFKB2, ICAM1	92	250	8992	3.51861	0.594916	0.0311029	0.0264951
KEGG_PATHWAY	mmu05132:Salmonella infection	9	6.56934	0.00398984	HSP90AA1, IL1B, AKT1, CYCS, NLRP3, CD14, IRAK4, TNF, TLR2	92	253	8992	3.47689	0.621474	0.0323177	0.0275299
KEGG_PATHWAY	mmu04932:Non-alcoholic fatty liver disease	7	5.10949	0.00491102	IL1A, TGFB1, IL1B, AKT1, CYCS, COX6C, TNF	92	156	8992	4.38573	0.697695	0.0384961	0.032793
KEGG_PATHWAY	mmu04622:RIG-I-like receptor signaling pathway	5	3.64964	0.00541148	IFIH1, CXCL10, NLRX1, ISG15, TNF	92	70	8992	6.98137	0.73248	0.0410934	0.0350055
KEGG_PATHWAY	mmu04621:NOD-like receptor signaling pathway	8	5.83942	0.00570815	GBP5, HSP90AA1, NLRX1, IL1B, CCL5, NLRP3, IRAK4, TNF	92	213	8992	3.67095	0.751187	0.0420328	0.0358057
KEGG_PATHWAY	mmu04060:Cytokine-cytokine receptor interaction	9	6.56934	0.00926979	CXCL10, IL1A, CD40, TGFB1, IL1B, CCL5, INHBA, TNFRSF1B, TNF	92	292	8992	3.01251	0.895969	0.0662518	0.0564367
KEGG_PATHWAY	mmu04145:Phagosome	7	5.10949	0.0101992	ITGB1, ATP6AP1, CANX, ITGA5, CD14, CD36, TLR2	92	182	8992	3.7592	0.917183	0.0708113	0.0603208
KEGG_PATHWAY	mmu05170:Human immunodeficiency virus 1 infection	8	5.83942	0.0106961	AKT1, CYCS, IRAK4, TNFRSF1B, GNG12, TNF, B2M, TLR2	92	240	8992	3.25797	0.926696	0.0721985	0.0615024
KEGG_PATHWAY	mmu04936:Alcoholic liver disease	6	4.37956	0.0139888	ALDH1B1, IL1B, AKT1, CD14, IRAK4, TNF	92	141	8992	4.15911	0.967395	0.0918725	0.0782618
KEGG_PATHWAY	mmu05163:Human cytomegalovirus infection	8	5.83942	0.014848	IL1B, CCL5, AKT1, CYCS, PTGS2, GNG12, TNF, B2M	92	256	8992	3.05435	0.973619	0.0949489	0.0808824
KEGG_PATHWAY	mmu01100:Metabolic pathways	26	18.9781	0.016499	PLOD3, ACAA1A, PTGS2, PLD1, PTGS1, LDHB, SGPL1, ATIC, ALDH1B1, PGM2, DLAT, ENOPH1, GAMT, GSTM1, ATP6AP1, SQOR, ACOD1, COX6C, DPM1, CS, P4HA1, CYCS, CMPK2, ALDH18A1, BLVRA, GALK2	92	1620	8992	1.56865	0.98245	0.102801	0.0875716
KEGG_PATHWAY	mmu00330:Arginine and proline metabolism	4	2.91971	0.0171503	GAMT, P4HA1, ALDH1B1, ALDH18A1	92	54	8992	7.23994	0.985059	0.103729	0.0883615
KEGG_PATHWAY	mmu05205:Proteoglycans in cancer	7	5.10949	0.0175015	ITGB1, TGFB1, PDCD4, AKT1, ITGA5, TNF, TLR2	92	205	8992	3.33743	0.986302	0.103729	0.0883615
KEGG_PATHWAY	mmu05146:Amoebiasis	5	3.64964	0.0229904	TGFB1, IL1B, CD14, TNF, TLR2	92	107	8992	4.56725	0.996489	0.133016	0.11331
KEGG_PATHWAY	mmu05160:Hepatitis C	6	4.37956	0.0257245	CXCL10, RSAD2, AKT1, CYCS, IFIT1, TNF	92	165	8992	3.55415	0.998223	0.142133	0.121077
KEGG_PATHWAY	mmu04623:Cytosolic DNA-sensing pathway	4	2.91971	0.0257361	CXCL10, IL1B, CCL5, TREX1	92	63	8992	6.20566	0.998228	0.142133	0.121077
KEGG_PATHWAY	mmu05165:Human papillomavirus infection	9	6.56934	0.0298	BCAP31, ITGB1, ATP6AP1, AKT1, ISG15, ITGA5, PTGS2, TNF, OASL1	92	362	8992	2.42998	0.999358	0.159369	0.135758
KEGG_PATHWAY	mmu00010:Glycolysis / Gluconeogenesis	4	2.91971	0.0301685	LDHB, ALDH1B1, PGM2, DLAT	92	67	8992	5.83517	0.999415	0.159369	0.135758
KEGG_PATHWAY	mmu04670:Leukocyte transendothelial migration	5	3.64964	0.0314638	RAP1B, ITGB1, ITGAL, F11R, ICAM1	92	118	8992	4.14149	0.999577	0.162675	0.138575
KEGG_PATHWAY	mmu04217:Necroptosis	6	4.37956	0.0327366	IL1A, HSP90AA1, IL1B, NLRP3, TNF, SQSTM1	92	176	8992	3.33202	0.999693	0.163454	0.139239
KEGG_PATHWAY	mmu04722:Neurotrophin signaling pathway	5	3.64964	0.0340545	RAP1B, ARHGDIB, RPS6KA1, AKT1, IRAK4	92	121	8992	4.03881	0.999779	0.163454	0.139239
KEGG_PATHWAY	mmu01523:Antifolate resistance	3	2.18978	0.0344562	ATIC, IL1B, TNF	92	29	8992	10.1109	0.999801	0.163454	0.139239
KEGG_PATHWAY	mmu03060:Protein export	3	2.18978	0.0344562	HSPA5, SRPRB, SEC62	92	29	8992	10.1109	0.999801	0.163454	0.139239
KEGG_PATHWAY	mmu04920:Adipocytokine signaling pathway	4	2.91971	0.0349779	AKT1, CD36, TNFRSF1B, TNF	92	71	8992	5.50643	0.999825	0.163454	0.139239
KEGG_PATHWAY	mmu04514:Cell adhesion molecules	6	4.37956	0.0370205	ITGB1, CD40, ALCAM, ITGAL, F11R, ICAM1	92	182	8992	3.22217	0.999896	0.169736	0.14459
KEGG_PATHWAY	mmu05168:Herpes simplex virus 1 infection	10	7.29927	0.0420381	IFIH1, IL1B, CCL5, AKT1, CYCS, ITGA5, IRAK4, TNF, B2M, TLR2	92	459	8992	2.12939	0.999971	0.189171	0.161146
KEGG_PATHWAY	mmu04062:Chemokine signaling pathway	6	4.37956	0.0448984	RAP1B, CXCL10, HCK, CCL5, AKT1, GNG12	92	192	8992	3.05435	0.999986	0.198369	0.168981
KEGG_PATHWAY	mmu05020:Prion disease	7	5.10949	0.0539789	IL1A, HSPA5, IL1B, CCL5, CYCS, COX6C, TNF	92	268	8992	2.55289	0.999999	0.23423	0.199529
KEGG_PATHWAY	mmu05143:African trypanosomiasis	3	2.18978	0.0589522	IL1B, TNF, ICAM1	92	39	8992	7.51839	1	0.249285	0.212354
KEGG_PATHWAY	mmu05416:Viral myocarditis	4	2.91971	0.0595002	CD40, CYCS, ITGAL, ICAM1	92	88	8992	4.44269	1	0.249285	0.212354
KEGG_PATHWAY	mmu05410:Hypertrophic cardiomyopathy	4	2.91971	0.0644855	ITGB1, TGFB1, ITGA5, TNF	92	91	8992	4.29623	1	0.265593	0.226246
KEGG_PATHWAY	mmu04666:Fc gamma R-mediated phagocytosis	4	2.91971	0.0661891	HCK, MARCKSL1, AKT1, PLD1	92	92	8992	4.24953	1	0.268066	0.228352
KEGG_PATHWAY	mmu05222:Small cell lung cancer	4	2.91971	0.0679133	ITGB1, AKT1, CYCS, PTGS2	92	93	8992	4.20383	1	0.27054	0.23046
KEGG_PATHWAY	mmu05414:Dilated cardiomyopathy	4	2.91971	0.069658	ITGB1, TGFB1, ITGA5, TNF	92	94	8992	4.15911	1	0.273014	0.232568
KEGG_PATHWAY	mmu04061:Viral protein interaction with cytokine and cytokine receptor	4	2.91971	0.0714229	CXCL10, CCL5, TNFRSF1B, TNF	92	95	8992	4.11533	1	0.275488	0.234675
KEGG_PATHWAY	mmu00620:Pyruvate metabolism	3	2.18978	0.0728835	LDHB, ALDH1B1, DLAT	92	44	8992	6.66403	1	0.276729	0.235733
KEGG_PATHWAY	mmu05167:Kaposi sarcoma-associated herpesvirus infection	6	4.37956	0.0764209	HCK, AKT1, CYCS, PTGS2, GNG12, ICAM1	92	224	8992	2.61801	1	0.285697	0.243371
KEGG_PATHWAY	mmu00071:Fatty acid degradation	3	2.18978	0.0970716	CPT2, ALDH1B1, ACAA1A	92	52	8992	5.6388	1	0.353661	0.301267
KEGG_PATHWAY	mmu05200:Pathways in cancer	10	7.29927	0.0975115	ITGB1, HSP90AA1, TGFB1, GSTM1, AKT1, CYCS, PLD1, PTGS2, GNG12, NFKB2	92	543	8992	1.79998	1	0.353661	0.301267
Category	Term	Count	%	PValue	Genes	List Total	Pop Hits	Pop Total	Fold Enrichment	Bonferroni	Benjamini	FDR
GOTERM_BP_DIRECT	GO:0002376~immune system process	24	17.5182	3.84973e-13	GBP5, SLFN8, CD40, NLRX1, RSAD2, DTX3L, IRGM1, ACOD1, IRAK4, IFIT1, IFIT3, IFIT2, IFIH1, HCK, ALCAM, NLRP3, CD14, CLEC4E, SMPDL3B, B2M, SQSTM1, OASL1, CFB, TLR2	131	526	20094	6.99875	6.22971e-10	6.22887e-10	6.04023e-10
GOTERM_BP_DIRECT	GO:0006954~inflammatory response	19	13.8686	7.27818e-11	GBP5, CD40, TGFB1, TREX1, ACOD1, TNFRSF1B, PTGS2, TNF, PTGS1, CXCL10, IL1A, HCK, IL1B, CCL5, AKT1, NLRP3, CD14, SMPDL3B, TLR2	131	390	20094	7.47281	1.17761e-07	5.88805e-08	5.70973e-08
GOTERM_BP_DIRECT	GO:0051607~defense response to virus	15	10.9489	4.47054e-10	SLFN8, CD40, RSAD2, DTX3L, TREX1, ACOD1, ISG15, IFIT1, IFIT3, IFIT2, IFIH1, CXCL10, NLRP3, OASL1, TLR2	131	237	20094	9.70818	7.23334e-07	2.41111e-07	2.33809e-07
GOTERM_BP_DIRECT	GO:0045429~positive regulation of nitric oxide biosynthetic process	9	6.56934	1.46339e-09	HSP90AA1, IL1B, AKT1, CD36, SOD2, PTGS2, TNF, ICAM1, TLR2	131	52	20094	26.5482	2.36777e-06	5.91943e-07	5.74017e-07
GOTERM_BP_DIRECT	GO:0045087~innate immune response	22	16.0584	5.69316e-09	TRIM30A, NLRX1, RSAD2, DTX3L, TREX1, IRGM1, ACOD1, IRAK4, IFIT1, IFIT3, RNASET2A, IFIT2, IFIH1, HCK, NLRP3, CD14, CLEC4E, SMPDL3B, B2M, OASL1, CFB, TLR2	131	710	20094	4.75291	9.21149e-06	1.84231e-06	1.78651e-06
GOTERM_BP_DIRECT	GO:0071222~cellular response to lipopolysaccharide	14	10.219	6.90117e-08	CD40, IRGM1, ACOD1, TNFRSF1B, TNF, CXCL10, IL1A, IL1B, PDCD4, CMPK2, NLRP3, CD36, CD14, B2M	131	297	20094	7.23047	0.000111655	1.86102e-05	1.80466e-05
GOTERM_BP_DIRECT	GO:0009617~response to bacterium	13	9.48905	4.12355e-07	GBP5, TRIM30A, SAA3, IRGM1, ACOD1, ISG15, IFIT1, IFIT3, CXCL10, CD36, CD14, CFB, TLR2	131	290	20094	6.87607	0.000666968	9.53129e-05	9.24265e-05
GOTERM_BP_DIRECT	GO:0007159~leukocyte cell-cell adhesion	6	4.37956	1.5574e-06	ITGB1, CCL5, ITGA5, ITGAL, F11R, ICAM1	131	31	20094	29.6883	0.0025167	0.000314984	0.000305445
GOTERM_BP_DIRECT	GO:0070374~positive regulation of ERK1 and ERK2 cascade	11	8.0292	3.09167e-06	RAP1B, IL1A, TGFB1, ATP6AP1, GPNMB, IL1B, CCL5, CD36, PHB2, ICAM1, TLR2	131	235	20094	7.17993	0.00498985	0.000555814	0.000538982
GOTERM_BP_DIRECT	GO:0009615~response to virus	8	5.83942	3.66291e-06	IFIH1, RSAD2, ISG15, IFIT1, TNF, OASL1, IFIT3, IFIT2	131	99	20094	12.3951	0.00590908	0.000592659	0.000574711
GOTERM_BP_DIRECT	GO:0031663~lipopolysaccharide-mediated signaling pathway	6	4.37956	5.06306e-06	TGFB1, IL1B, CCL5, AKT1, CD14, TNF	131	39	20094	23.5984	0.00815859	0.000744731	0.000722177
GOTERM_BP_DIRECT	GO:0030335~positive regulation of cell migration	11	8.0292	8.63815e-06	ITGB1, CXCL10, MYO1C, TGFB1, HSPA5, GPNMB, IL1B, CCL5, ITGA5, SOD2, PLD1	131	264	20094	6.39122	0.0138794	0.00106837	0.00103601
GOTERM_BP_DIRECT	GO:0031622~positive regulation of fever generation	4	2.91971	9.08709e-06	IL1B, CCL5, PTGS2, TNF	131	7	20094	87.651	0.0145954	0.00106837	0.00103601
GOTERM_BP_DIRECT	GO:0051092~positive regulation of NF-kappaB transcription factor activity	9	6.56934	9.24422e-06	CD40, TRIM30A, TGFB1, IL1B, NLRP3, CD36, TNF, ICAM1, TLR2	131	159	20094	8.68241	0.0148459	0.00106837	0.00103601
GOTERM_BP_DIRECT	GO:0045071~negative regulation of viral genome replication	6	4.37956	1.76006e-05	IFIH1, RSAD2, CCL5, ISG15, TNF, OASL1	131	50	20094	18.4067	0.0280763	0.00189852	0.00184102
GOTERM_BP_DIRECT	GO:0023035~CD40 signaling pathway	4	2.91971	3.07153e-05	ITGB1, CD40, ITGA5, PHB2	131	10	20094	61.3557	0.0484834	0.00310609	0.00301202
GOTERM_BP_DIRECT	GO:0007568~aging	9	6.56934	3.47767e-05	TGFB1, CANX, AKT1, PEBP1, SOD2, TNFRSF1B, PTGS2, NFKB2, PPP1R9B	131	191	20094	7.22777	0.0547159	0.00330993	0.00320969
GOTERM_BP_DIRECT	GO:0035458~cellular response to interferon-beta	6	4.37956	4.66877e-05	PNPT1, TREX1, IRGM1, ACOD1, IFIT1, IFIT3	131	61	20094	15.0875	0.0727596	0.0041967	0.00406961
GOTERM_BP_DIRECT	GO:0043491~protein kinase B signaling	6	4.37956	5.4594e-05	CD40, TGFB1, IL1B, CCL5, AKT1, TNF	131	63	20094	14.6085	0.0845463	0.00452142	0.0043845
GOTERM_BP_DIRECT	GO:0033138~positive regulation of peptidyl-serine phosphorylation	7	5.10949	5.58891e-05	HSP90AA1, TGFB1, AKT1, IRGM1, CAMK1, PTGS2, TNF	131	103	20094	10.4245	0.0864626	0.00452142	0.0043845
GOTERM_BP_DIRECT	GO:0071346~cellular response to interferon-gamma	7	5.10949	7.66916e-05	SYNCRIP, GBP5, MYO1C, CCL5, IRGM1, ACOD1, TLR2	131	109	20094	9.85069	0.116701	0.0059089	0.00572995
GOTERM_BP_DIRECT	GO:0032635~interleukin-6 production	5	3.64964	8.39159e-05	NLRX1, IL1B, CD36, TNF, TLR2	131	36	20094	21.3041	0.126967	0.0059534	0.00577311
GOTERM_BP_DIRECT	GO:1901224~positive regulation of NIK/NF-kappaB signaling	6	4.37956	8.46281e-05	IL1B, PDCD4, CD14, PHB2, TNF, TLR2	131	69	20094	13.3382	0.127972	0.0059534	0.00577311
GOTERM_BP_DIRECT	GO:0010934~macrophage cytokine production	5	3.64964	9.36181e-05	NLRX1, IL1B, NLRP3, CD36, TLR2	131	37	20094	20.7283	0.140566	0.00631142	0.00612028
GOTERM_BP_DIRECT	GO:0071407~cellular response to organic cyclic compound	6	4.37956	0.000142764	RAP1B, TGFB1, IL1B, CCL5, AKT1, TNF	131	77	20094	11.9524	0.206268	0.00923972	0.0089599
GOTERM_BP_DIRECT	GO:0001819~positive regulation of cytokine production	6	4.37956	0.000161179	IL1A, CD14, CD36, CLEC4E, TNF, TLR2	131	79	20094	11.6498	0.229572	0.0100303	0.00972654
GOTERM_BP_DIRECT	GO:0032496~response to lipopolysaccharide	8	5.83942	0.000217852	IL1B, ACOD1, SOD2, PTGS2, GNG12, TNF, NFKB2, TLR2	131	187	20094	6.56211	0.297087	0.013055	0.0126596
GOTERM_BP_DIRECT	GO:0071726~cellular response to diacyl bacterial lipopeptide	3	2.18978	0.000247103	CD14, CD36, TLR2	131	4	20094	115.042	0.329587	0.0138031	0.0133851
GOTERM_BP_DIRECT	GO:0048661~positive regulation of smooth muscle cell proliferation	6	4.37956	0.000253579	TGFB1, CCL5, AKT1, IRAK4, PTGS2, TNF	131	87	20094	10.5786	0.336577	0.0138031	0.0133851
GOTERM_BP_DIRECT	GO:0050830~defense response to Gram-positive bacterium	8	5.83942	0.000255929	HCK, IL1B, NLRP3, CD36, PLD1, TNF, B2M, TLR2	131	192	20094	6.39122	0.339096	0.0138031	0.0133851
GOTERM_BP_DIRECT	GO:0001934~positive regulation of protein phosphorylation	9	6.56934	0.000326157	CD40, HSP90AA1, TGFB1, GPNMB, IL1B, AKT1, IRGM1, TNF, SQSTM1	131	264	20094	5.22918	0.410104	0.016701	0.0161952
GOTERM_BP_DIRECT	GO:0098586~cellular response to virus	5	3.64964	0.000330304	CXCL10, HSP90AA1, TGFB1, IRGM1, NLRP3	131	51	20094	15.0382	0.414049	0.016701	0.0161952
GOTERM_BP_DIRECT	GO:0006955~immune response	12	8.75912	0.000371662	BCAP31, CXCL10, IL1A, IL1B, CCL5, TREX1, CD36, TNFRSF1B, CLEC4E, TNF, B2M, TLR2	131	494	20094	3.72606	0.451989	0.0179865	0.0174418
GOTERM_BP_DIRECT	GO:0043123~positive regulation of I-kappaB kinase/NF-kappaB signaling	7	5.10949	0.000377961	IL1A, CD40, TRIM30A, IL1B, CD36, IRAK4, TNF	131	146	20094	7.35428	0.457549	0.0179865	0.0174418
GOTERM_BP_DIRECT	GO:1903078~positive regulation of protein localization to plasma membrane	5	3.64964	0.000473508	ITGB1, AKT1, TNF, SQSTM1, PPP1R9B	131	56	20094	13.6955	0.535279	0.0217909	0.021131
GOTERM_BP_DIRECT	GO:0043277~apoptotic cell clearance	4	2.91971	0.000484842	TREX1, CD36, MFGE8, TXNDC5	131	24	20094	25.5649	0.543727	0.0217909	0.021131
GOTERM_BP_DIRECT	GO:0045824~negative regulation of innate immune response	4	2.91971	0.000616965	NLRX1, TREX1, ACOD1, SMPDL3B	131	26	20094	23.5984	0.631589	0.0269797	0.0261626
GOTERM_BP_DIRECT	GO:0000165~MAPK cascade	6	4.37956	0.000746242	TGFB1, IL1B, CCL5, PEBP1, CD36, TNF	131	110	20094	8.36669	0.701167	0.0317742	0.0308119
GOTERM_BP_DIRECT	GO:0032755~positive regulation of interleukin-6 production	6	4.37956	0.000777439	IFIH1, IL1A, IL1B, CD36, TNF, TLR2	131	111	20094	8.29131	0.715888	0.0322538	0.031277
GOTERM_BP_DIRECT	GO:0032731~positive regulation of interleukin-1 beta production	5	3.64964	0.000884012	GBP5, NLRP3, CD36, TNF, TLR2	131	66	20094	11.6204	0.760922	0.0357583	0.0346754
GOTERM_BP_DIRECT	GO:0032741~positive regulation of interleukin-18 production	3	2.18978	0.00113371	GBP5, TNF, TLR2	131	8	20094	57.521	0.840448	0.0436304	0.0423091
GOTERM_BP_DIRECT	GO:0045840~positive regulation of mitotic nuclear division	4	2.91971	0.00114413	IL1A, IL1B, PEBP1, TNF	131	32	20094	19.1737	0.843118	0.0436304	0.0423091
GOTERM_BP_DIRECT	GO:0043066~negative regulation of apoptotic process	13	9.48905	0.00115952	ITGB1, SERPINB2, HSPA5, SOD2, PTGS2, PHB2, TNF, IFIT3, HCK, POR, RPS6KA1, PDCD4, AKT1	131	657	20094	3.0351	0.846982	0.0436304	0.0423091
GOTERM_BP_DIRECT	GO:0050900~leukocyte migration	4	2.91971	0.00125262	IL1B, TNF, ICAM1, TLR2	131	33	20094	18.5926	0.868404	0.0460624	0.0446674
GOTERM_BP_DIRECT	GO:0043154~negative regulation of cysteine-type endopeptidase activity involved in apoptotic process	5	3.64964	0.00128937	POR, RPS6KA1, AKT1, PTGS2, TNF	131	73	20094	10.5061	0.876009	0.04636	0.044956
GOTERM_BP_DIRECT	GO:0071223~cellular response to lipoteichoic acid	3	2.18978	0.00180664	CD14, CD36, TLR2	131	10	20094	46.0168	0.946378	0.0635468	0.0616223
GOTERM_BP_DIRECT	GO:0035690~cellular response to drug	5	3.64964	0.00189414	RAP1B, GSTM1, HSPA5, IL1B, PPP1R9B	131	81	20094	9.46848	0.953469	0.0647433	0.0627826
GOTERM_BP_DIRECT	GO:0006952~defense response	6	4.37956	0.00192069	CXCL10, TGFB1, IRGM1, ACOD1, TNF, TLR2	131	136	20094	6.76718	0.955429	0.0647433	0.0627826
GOTERM_BP_DIRECT	GO:0008285~negative regulation of cell proliferation	10	7.29927	0.0019824	ITGB1, IL1A, TGFB1, IL1B, INHBA, SOD2, PTGS2, TNF, IFIT3, TLR2	131	431	20094	3.55892	0.959672	0.0654598	0.0634774
GOTERM_BP_DIRECT	GO:0033627~cell adhesion mediated by integrin	4	2.91971	0.00219479	ITGB1, ITGA5, ITGAL, ICAM1	131	40	20094	15.3389	0.971421	0.0697574	0.0676448
GOTERM_BP_DIRECT	GO:0002637~regulation of immunoglobulin production	3	2.18978	0.00219878	CD40, TREX1, TNF	131	11	20094	41.8334	0.971605	0.0697574	0.0676448
GOTERM_BP_DIRECT	GO:0006979~response to oxidative stress	6	4.37956	0.00231875	AKT1, PEBP1, SOD2, PTGS2, OXR1, PTGS1	131	142	20094	6.48124	0.976625	0.0721489	0.0699639
GOTERM_BP_DIRECT	GO:0002237~response to molecule of bacterial origin	3	2.18978	0.00262738	CD14, B2M, TLR2	131	12	20094	38.3473	0.985831	0.079487	0.0770798
GOTERM_BP_DIRECT	GO:0042127~regulation of cell proliferation	7	5.10949	0.00265284	CXCL10, TGFB1, PTGS2, TNF, JUNB, PPP1R9B, PTGS1	131	213	20094	5.04096	0.986404	0.079487	0.0770798
GOTERM_BP_DIRECT	GO:0038061~NIK/NF-kappaB signaling	3	2.18978	0.00309196	AKT1, NFKB2, TLR2	131	13	20094	35.3975	0.993333	0.0893357	0.0866302
GOTERM_BP_DIRECT	GO:0061635~regulation of protein complex stability	3	2.18978	0.00309196	TREX1, IRGM1, SQSTM1	131	13	20094	35.3975	0.993333	0.0893357	0.0866302
GOTERM_BP_DIRECT	GO:0050729~positive regulation of inflammatory response	5	3.64964	0.00392018	IL1B, PDCD4, NLRP3, TNF, TLR2	131	99	20094	7.74693	0.998263	0.109449	0.106135
GOTERM_BP_DIRECT	GO:0032728~positive regulation of interferon-beta production	4	2.91971	0.0039234	IFIH1, HSP90AA1, ISG15, TLR2	131	49	20094	12.5216	0.998272	0.109449	0.106135
GOTERM_BP_DIRECT	GO:0001775~cell activation	3	2.18978	0.00412718	TGFB1, TNF, TLR2	131	15	20094	30.6779	0.998759	0.113183	0.109755
GOTERM_BP_DIRECT	GO:0051044~positive regulation of membrane protein ectodomain proteolysis	3	2.18978	0.00469688	IL1B, TNFRSF1B, TNF	131	16	20094	28.7605	0.999508	0.124583	0.12081
GOTERM_BP_DIRECT	GO:0032270~positive regulation of cellular protein metabolic process	3	2.18978	0.00469688	TGFB1, AKT1, INHBA	131	16	20094	28.7605	0.999508	0.124583	0.12081
GOTERM_BP_DIRECT	GO:0045907~positive regulation of vasoconstriction	4	2.91971	0.00515969	AKT1, PTGS2, ICAM1, PTGS1	131	54	20094	11.3622	0.999768	0.130602	0.126647
GOTERM_BP_DIRECT	GO:0007229~integrin-mediated signaling pathway	5	3.64964	0.00516598	ITGB1, PLEK, ISG15, ITGA5, ITGAL	131	107	20094	7.16772	0.999771	0.130602	0.126647
GOTERM_BP_DIRECT	GO:0071260~cellular response to mechanical stimulus	5	3.64964	0.00516598	CD40, TGFB1, AKT1, F11R, PTGS2	131	107	20094	7.16772	0.999771	0.130602	0.126647
GOTERM_BP_DIRECT	GO:0042307~positive regulation of protein import into nucleus	4	2.91971	0.00543187	HSP90AA1, TGFB1, NUTF2, PTGS2	131	55	20094	11.1556	0.999851	0.135212	0.131117
GOTERM_BP_DIRECT	GO:0050728~negative regulation of inflammatory response	5	3.64964	0.00625747	NLRX1, NLRP3, ACOD1, TNFRSF1B, SMPDL3B	131	113	20094	6.78714	0.999961	0.15213	0.147523
GOTERM_BP_DIRECT	GO:0097191~extrinsic apoptotic signaling pathway	4	2.91971	0.00629958	TGFB1, INHBA, TNFRSF1B, TNF	131	58	20094	10.5786	0.999964	0.15213	0.147523
GOTERM_BP_DIRECT	GO:0006457~protein folding	5	3.64964	0.00645313	HSP90AA1, CANX, DNAJB11, PDIA4, TXNDC5	131	114	20094	6.7276	0.999972	0.153547	0.148897
GOTERM_BP_DIRECT	GO:0043280~positive regulation of cysteine-type endopeptidase activity involved in apoptotic process	4	2.91971	0.00660609	BCAP31, CYCS, NLRP3, TNF	131	59	20094	10.3993	0.999978	0.154908	0.150217
GOTERM_BP_DIRECT	GO:0007613~memory	5	3.64964	0.00685654	IL1B, ITGA5, PTGS2, LGMN, PTGS1	131	116	20094	6.61161	0.999985	0.158484	0.153685
GOTERM_BP_DIRECT	GO:0050731~positive regulation of peptidyl-tyrosine phosphorylation	5	3.64964	0.00706437	ITGB1, TGFB1, ITGA5, CD36, ICAM1	131	117	20094	6.5551	0.99999	0.160988	0.156113
GOTERM_BP_DIRECT	GO:0032757~positive regulation of interleukin-8 production	4	2.91971	0.0072454	IL1B, CD14, TNF, TLR2	131	61	20094	10.0583	0.999992	0.161275	0.156391
GOTERM_BP_DIRECT	GO:0032760~positive regulation of tumor necrosis factor production	5	3.64964	0.00727632	IFIH1, IL1A, CD14, CD36, TLR2	131	118	20094	6.49955	0.999993	0.161275	0.156391
GOTERM_BP_DIRECT	GO:0042026~protein refolding	3	2.18978	0.00804783	HSP90AA1, HSPA5, B2M	131	21	20094	21.9128	0.999998	0.173619	0.168361
GOTERM_BP_DIRECT	GO:0035457~cellular response to interferon-alpha	3	2.18978	0.00804783	IFIT1, IFIT3, IFIT2	131	21	20094	21.9128	0.999998	0.173619	0.168361
GOTERM_BP_DIRECT	GO:0043547~positive regulation of GTPase activity	6	4.37956	0.00827518	ITGB1, CD40, CCL5, RGS10, F11R, ICAM1	131	192	20094	4.79342	0.999999	0.176174	0.170839
GOTERM_BP_DIRECT	GO:0035634~response to stilbenoid	3	2.18978	0.00881538	SAA3, CD36, IFIT3	131	22	20094	20.9167	0.999999	0.185237	0.179628
GOTERM_BP_DIRECT	GO:0009408~response to heat	4	2.91971	0.00899968	HSP90AA1, AKT1, PEBP1, CD14	131	66	20094	9.29632	1	0.186686	0.181032
GOTERM_BP_DIRECT	GO:0050766~positive regulation of phagocytosis	4	2.91971	0.00937769	IL1B, CD36, MFGE8, TNF	131	67	20094	9.15757	1	0.192049	0.186233
GOTERM_BP_DIRECT	GO:0090026~positive regulation of monocyte chemotaxis	3	2.18978	0.00961434	CXCL10, CCL5, LGMN	131	23	20094	20.0073	1	0.192049	0.186233
GOTERM_BP_DIRECT	GO:2000249~regulation of actin cytoskeleton reorganization	3	2.18978	0.00961434	TGFB1, ARHGDIB, F11R	131	23	20094	20.0073	1	0.192049	0.186233
GOTERM_BP_DIRECT	GO:0051091~positive regulation of sequence-specific DNA binding transcription factor activity	5	3.64964	0.00988903	TRIM30A, IL1B, AKT1, PHB2, TNF	131	129	20094	5.94532	1	0.195127	0.189218
GOTERM_BP_DIRECT	GO:0010763~positive regulation of fibroblast migration	3	2.18978	0.0104443	ITGB1, TGFB1, AKT1	131	24	20094	19.1737	1	0.203601	0.197435
GOTERM_BP_DIRECT	GO:0070542~response to fatty acid	3	2.18978	0.0113048	CD36, PTGS2, TLR2	131	25	20094	18.4067	1	0.212605	0.206166
GOTERM_BP_DIRECT	GO:0051247~positive regulation of protein metabolic process	3	2.18978	0.0113048	TGFB1, AKT1, INHBA	131	25	20094	18.4067	1	0.212605	0.206166
GOTERM_BP_DIRECT	GO:0007612~learning	4	2.91971	0.011406	PTGS2, PPP1R9B, PTGS1, TLR2	131	72	20094	8.52163	1	0.212605	0.206166
GOTERM_BP_DIRECT	GO:0006631~fatty acid metabolic process	6	4.37956	0.0114318	SGPL1, CPT2, CD36, ACAA1A, PTGS2, PTGS1	131	208	20094	4.42469	1	0.212605	0.206166
GOTERM_BP_DIRECT	GO:0005975~carbohydrate metabolic process	6	4.37956	0.0123333	CS, LDHB, AKT1, PGM2, SLC3A2, DLAT	131	212	20094	4.34121	1	0.226764	0.219897
GOTERM_BP_DIRECT	GO:0035683~memory T cell extravasation	2	1.45985	0.0128977	ITGAL, F11R	131	2	20094	153.389	1	0.230668	0.223682
GOTERM_BP_DIRECT	GO:2000334~positive regulation of blood microparticle formation	2	1.45985	0.0128977	CD36, TNF	131	2	20094	153.389	1	0.230668	0.223682
GOTERM_BP_DIRECT	GO:0035902~response to immobilization stress	3	2.18978	0.0131158	TGFB1, SOD2, PPP1R9B	131	27	20094	17.0433	1	0.230668	0.223682
GOTERM_BP_DIRECT	GO:0010575~positive regulation of vascular endothelial growth factor production	3	2.18978	0.0131158	IL1A, IL1B, PTGS2	131	27	20094	17.0433	1	0.230668	0.223682
GOTERM_BP_DIRECT	GO:0030866~cortical actin cytoskeleton organization	3	2.18978	0.0150441	EPB41L2, PLEK, TNF	131	29	20094	15.8679	1	0.261735	0.253808
GOTERM_BP_DIRECT	GO:0043406~positive regulation of MAP kinase activity	4	2.91971	0.0161673	CD40, TGFB1, IL1B, TNF	131	82	20094	7.48241	1	0.272486	0.264234
GOTERM_BP_DIRECT	GO:0006006~glucose metabolic process	4	2.91971	0.0161673	AKT1, PGM2, DLAT, TNF	131	82	20094	7.48241	1	0.272486	0.264234
GOTERM_BP_DIRECT	GO:0071347~cellular response to interleukin-1	4	2.91971	0.0161673	CD40, CCL5, SAA3, ACOD1	131	82	20094	7.48241	1	0.272486	0.264234
GOTERM_BP_DIRECT	GO:0045662~negative regulation of myoblast differentiation	3	2.18978	0.0170863	CXCL10, TGFB1, TNF	131	31	20094	14.8441	1	0.282098	0.273554
GOTERM_BP_DIRECT	GO:0050768~negative regulation of neurogenesis	3	2.18978	0.0170863	IL1B, DNAJB11, B2M	131	31	20094	14.8441	1	0.282098	0.273554
GOTERM_BP_DIRECT	GO:0008360~regulation of cell shape	5	3.64964	0.0186813	HCK, EPB41L2, ARHGAP18, F11R, ICAM1	131	156	20094	4.91632	1	0.29161	0.282778
GOTERM_BP_DIRECT	GO:0032729~positive regulation of interferon-gamma production	4	2.91971	0.0189065	IL1B, ISG15, CD14, TNF	131	87	20094	7.05238	1	0.29161	0.282778
GOTERM_BP_DIRECT	GO:0042493~response to drug	7	5.10949	0.0189413	POR, TGFB1, PEBP1, INHBA, SOD2, PTGS2, B2M	131	324	20094	3.31397	1	0.29161	0.282778
GOTERM_BP_DIRECT	GO:0002230~positive regulation of defense response to virus by host	3	2.18978	0.0192392	HSP90AA1, DTX3L, CCL5	131	33	20094	13.9445	1	0.29161	0.282778
GOTERM_BP_DIRECT	GO:0034612~response to tumor necrosis factor	3	2.18978	0.0192392	CCL5, CD14, PTGS2	131	33	20094	13.9445	1	0.29161	0.282778
GOTERM_BP_DIRECT	GO:0043122~regulation of I-kappaB kinase/NF-kappaB signaling	3	2.18978	0.0192392	IL1B, TNF, SQSTM1	131	33	20094	13.9445	1	0.29161	0.282778
GOTERM_BP_DIRECT	GO:0071727~cellular response to triacyl bacterial lipopeptide	2	1.45985	0.0192844	CD14, TLR2	131	3	20094	102.26	1	0.29161	0.282778
GOTERM_BP_DIRECT	GO:1901666~positive regulation of NAD+ ADP-ribosyltransferase activity	2	1.45985	0.0192844	TGFB1, DTX3L	131	3	20094	102.26	1	0.29161	0.282778
GOTERM_BP_DIRECT	GO:0060559~positive regulation of calcidiol 1-monooxygenase activity	2	1.45985	0.0192844	IL1B, TNF	131	3	20094	102.26	1	0.29161	0.282778
GOTERM_BP_DIRECT	GO:0071277~cellular response to calcium ion	4	2.91971	0.0206659	CLIC4, HSPA5, JUNB, LGMN	131	90	20094	6.8173	1	0.307389	0.29808
GOTERM_BP_DIRECT	GO:0045766~positive regulation of angiogenesis	5	3.64964	0.0207079	ITGB1, IL1A, CD40, IL1B, CCL5	131	161	20094	4.76364	1	0.307389	0.29808
GOTERM_BP_DIRECT	GO:1900182~positive regulation of protein localization to nucleus	3	2.18978	0.0214996	TGFB1, DTX3L, AKT1	131	35	20094	13.1477	1	0.313391	0.3039
GOTERM_BP_DIRECT	GO:0051602~response to electrical stimulus	3	2.18978	0.0214996	PEBP1, CD14, SOD2	131	35	20094	13.1477	1	0.313391	0.3039
GOTERM_BP_DIRECT	GO:0008284~positive regulation of cell proliferation	10	7.29927	0.0233482	ITGB1, CXCL10, HCK, MARCKSL1, TGFB1, IL1B, AKT1, PTGS2, TNF, LGMN	131	640	20094	2.39671	1	0.337272	0.327058
GOTERM_BP_DIRECT	GO:0015031~protein transport	10	7.29927	0.0235549	BCAP31, RAB11FIP1, MYO1C, DTX3L, GDI2, RAB3IL1, SNX30, SEC62, AP2M1, KTN1	131	641	20094	2.39297	1	0.337272	0.327058
GOTERM_BP_DIRECT	GO:0006693~prostaglandin metabolic process	3	2.18978	0.0250853	GSTM1, PTGS2, PTGS1	131	38	20094	12.1097	1	0.350333	0.339723
GOTERM_BP_DIRECT	GO:0030730~sequestering of triglyceride	2	1.45985	0.0256302	IL1B, TNF	131	4	20094	76.6947	1	0.350333	0.339723
GOTERM_BP_DIRECT	GO:0002291~T cell activation via T cell receptor contact with antigen bound to MHC molecule on antigen presenting cell	2	1.45985	0.0256302	ITGAL, ICAM1	131	4	20094	76.6947	1	0.350333	0.339723
GOTERM_BP_DIRECT	GO:0070164~negative regulation of adiponectin secretion	2	1.45985	0.0256302	RAB11FIP1, IL1B	131	4	20094	76.6947	1	0.350333	0.339723
GOTERM_BP_DIRECT	GO:0019371~cyclooxygenase pathway	2	1.45985	0.0256302	PTGS2, PTGS1	131	4	20094	76.6947	1	0.350333	0.339723
GOTERM_BP_DIRECT	GO:0045944~positive regulation of transcription from RNA polymerase II promoter	15	10.9489	0.0257661	CD40, TGFB1, INHBA, TNF, FOSL2, NFKB2, IL1A, MYO1C, IL1B, RPS6KA1, AKT1, NLRP3, CAMK1, JUNB, TLR2	131	1216	20094	1.89214	1	0.350333	0.339723
GOTERM_BP_DIRECT	GO:1904646~cellular response to beta-amyloid	3	2.18978	0.026331	CD36, LGMN, ICAM1	131	39	20094	11.7992	1	0.35503	0.344278
GOTERM_BP_DIRECT	GO:0008152~metabolic process	5	3.64964	0.0301349	ATIC, PLOD3, CAMK1, ALDH18A1, SMPDL3B	131	181	20094	4.23727	1	0.400712	0.388577
GOTERM_BP_DIRECT	GO:0050796~regulation of insulin secretion	3	2.18978	0.0302144	IL1B, CCL5, TNF	131	42	20094	10.9564	1	0.400712	0.388577
GOTERM_BP_DIRECT	GO:0043536~positive regulation of blood vessel endothelial cell migration	3	2.18978	0.0315564	CD40, TGFB1, AKT1	131	43	20094	10.7016	1	0.40686	0.394539
GOTERM_BP_DIRECT	GO:0071221~cellular response to bacterial lipopeptide	2	1.45985	0.0319352	CD36, TLR2	131	5	20094	61.3557	1	0.40686	0.394539
GOTERM_BP_DIRECT	GO:0050999~regulation of nitric-oxide synthase activity	2	1.45985	0.0319352	IL1A, IL1B	131	5	20094	61.3557	1	0.40686	0.394539
GOTERM_BP_DIRECT	GO:0001660~fever generation	2	1.45985	0.0319352	IL1A, IL1B	131	5	20094	61.3557	1	0.40686	0.394539
GOTERM_BP_DIRECT	GO:0060762~regulation of branching involved in mammary gland duct morphogenesis	2	1.45985	0.0319352	TGFB1, PHB2	131	5	20094	61.3557	1	0.40686	0.394539
GOTERM_BP_DIRECT	GO:0032735~positive regulation of interleukin-12 production	3	2.18978	0.0343096	CD40, CD36, TLR2	131	45	20094	10.226	1	0.433695	0.420561
GOTERM_BP_DIRECT	GO:0006606~protein import into nucleus	4	2.91971	0.0346171	AKT1, NUTF2, PHB2, SQSTM1	131	110	20094	5.57779	1	0.43419	0.42104
GOTERM_BP_DIRECT	GO:0010628~positive regulation of gene expression	9	6.56934	0.0358515	IL1A, TGFB1, IL1B, CCL5, AKT1, INHBA, CD36, TNF, TLR2	131	583	20094	2.36793	1	0.446213	0.4327
GOTERM_BP_DIRECT	GO:0032880~regulation of protein localization	4	2.91971	0.0362232	HSP90AA1, TRIM30A, AKT1, CAMK1	131	112	20094	5.47819	1	0.447398	0.433849
GOTERM_BP_DIRECT	GO:0051781~positive regulation of cell division	3	2.18978	0.0371528	IL1A, TGFB1, IL1B	131	47	20094	9.79081	1	0.451979	0.438291
GOTERM_BP_DIRECT	GO:0030316~osteoclast differentiation	3	2.18978	0.0371528	TGFB1, TNF, JUNB	131	47	20094	9.79081	1	0.451979	0.438291
GOTERM_BP_DIRECT	GO:0002457~T cell antigen processing and presentation	2	1.45985	0.0381998	TREX1, ICAM1	131	6	20094	51.1298	1	0.45596	0.442152
GOTERM_BP_DIRECT	GO:0060744~mammary gland branching involved in thelarche	2	1.45985	0.0381998	TGFB1, PHB2	131	6	20094	51.1298	1	0.45596	0.442152
GOTERM_BP_DIRECT	GO:0043065~positive regulation of apoptotic process	7	5.10949	0.0384537	ITGB1, TGFB1, IL1B, AKT1, PTGS2, TNF, IFIT2	131	383	20094	2.80346	1	0.45596	0.442152
GOTERM_BP_DIRECT	GO:0031623~receptor internalization	3	2.18978	0.0386073	ITGB1, CD36, AP2M1	131	48	20094	9.58683	1	0.45596	0.442152
GOTERM_BP_DIRECT	GO:0007155~cell adhesion	9	6.56934	0.0419968	ITGB1, ALCAM, GPNMB, ITGA5, CD36, ITGAL, F11R, MFGE8, ICAM1	131	602	20094	2.2932	1	0.492397	0.477485
GOTERM_BP_DIRECT	GO:0007157~heterophilic cell-cell adhesion via plasma membrane cell adhesion molecules	3	2.18978	0.043098	ALCAM, ITGA5, ITGAL	131	51	20094	9.0229	1	0.499154	0.484038
GOTERM_BP_DIRECT	GO:0033092~positive regulation of immature T cell proliferation in thymus	2	1.45985	0.0444241	IL1A, IL1B	131	7	20094	43.8255	1	0.499154	0.484038
GOTERM_BP_DIRECT	GO:1903721~positive regulation of I-kappaB phosphorylation	2	1.45985	0.0444241	AKT1, TNF	131	7	20094	43.8255	1	0.499154	0.484038
GOTERM_BP_DIRECT	GO:0010573~vascular endothelial growth factor production	2	1.45985	0.0444241	IL1B, TNF	131	7	20094	43.8255	1	0.499154	0.484038
GOTERM_BP_DIRECT	GO:0033631~cell-cell adhesion mediated by integrin	2	1.45985	0.0444241	ITGB1, ITGA5	131	7	20094	43.8255	1	0.499154	0.484038
GOTERM_BP_DIRECT	GO:0071219~cellular response to molecule of bacterial origin	2	1.45985	0.0444241	ACOD1, CD14	131	7	20094	43.8255	1	0.499154	0.484038
GOTERM_BP_DIRECT	GO:0098609~cell-cell adhesion	5	3.64964	0.044978	ITGA5, FNDC3A, ITGAL, F11R, ICAM1	131	206	20094	3.72304	1	0.501892	0.486693
GOTERM_BP_DIRECT	GO:0034605~cellular response to heat	3	2.18978	0.0461948	IL1A, HSP90AA1, PTGS2	131	53	20094	8.68241	1	0.508457	0.493059
GOTERM_BP_DIRECT	GO:0007254~JNK cascade	3	2.18978	0.0461948	IL1B, IRAK4, TNF	131	53	20094	8.68241	1	0.508457	0.493059
GOTERM_BP_DIRECT	GO:0032715~negative regulation of interleukin-6 production	3	2.18978	0.0477731	TRIM30A, NLRX1, TNF	131	54	20094	8.52163	1	0.515312	0.499706
GOTERM_BP_DIRECT	GO:0045786~negative regulation of cell cycle	3	2.18978	0.0477731	TGFB1, INHBA, PTGS2	131	54	20094	8.52163	1	0.515312	0.499706
GOTERM_BP_DIRECT	GO:0032722~positive regulation of chemokine production	3	2.18978	0.0477731	IL1B, TNF, TLR2	131	54	20094	8.52163	1	0.515312	0.499706
GOTERM_BP_DIRECT	GO:0071447~cellular response to hydroperoxide	2	1.45985	0.0506084	CD36, OXR1	131	8	20094	38.3473	1	0.5249	0.509004
GOTERM_BP_DIRECT	GO:0016556~mRNA modification	2	1.45985	0.0506084	SYNCRIP, DNAJB11	131	8	20094	38.3473	1	0.5249	0.509004
GOTERM_BP_DIRECT	GO:0071224~cellular response to peptidoglycan	2	1.45985	0.0506084	NLRP3, TLR2	131	8	20094	38.3473	1	0.5249	0.509004
GOTERM_BP_DIRECT	GO:1902624~positive regulation of neutrophil migration	2	1.45985	0.0506084	IL1A, TLR2	131	8	20094	38.3473	1	0.5249	0.509004
GOTERM_BP_DIRECT	GO:1905461~positive regulation of vascular associated smooth muscle cell apoptotic process	2	1.45985	0.0506084	PDCD4, SOD2	131	8	20094	38.3473	1	0.5249	0.509004
GOTERM_BP_DIRECT	GO:0043457~regulation of cellular respiration	2	1.45985	0.0506084	PNPT1, TREX1	131	8	20094	38.3473	1	0.5249	0.509004
GOTERM_BP_DIRECT	GO:0042311~vasodilation	3	2.18978	0.0509878	PLOD3, SOD2, TNF	131	56	20094	8.21728	1	0.525467	0.509553
GOTERM_BP_DIRECT	GO:0051897~positive regulation of protein kinase B signaling	4	2.91971	0.0524443	ITGB1, HSP90AA1, TGFB1, TNF	131	130	20094	4.71967	1	0.532157	0.516041
GOTERM_BP_DIRECT	GO:0045599~negative regulation of fat cell differentiation	3	2.18978	0.0526237	TGFB1, SOD2, TNF	131	57	20094	8.07312	1	0.532157	0.516041
GOTERM_BP_DIRECT	GO:0031397~negative regulation of protein ubiquitination	3	2.18978	0.0526237	AKT1, ISG15, SQSTM1	131	57	20094	8.07312	1	0.532157	0.516041
GOTERM_BP_DIRECT	GO:0042531~positive regulation of tyrosine phosphorylation of STAT protein	3	2.18978	0.0542781	CD40, CCL5, TNF	131	58	20094	7.93393	1	0.533875	0.517707
GOTERM_BP_DIRECT	GO:0051289~protein homotetramerization	3	2.18978	0.0542781	GBP5, SOD2, B2M	131	58	20094	7.93393	1	0.533875	0.517707
GOTERM_BP_DIRECT	GO:0071466~cellular response to xenobiotic stimulus	3	2.18978	0.0542781	RAP1B, GSTM1, IL1B	131	58	20094	7.93393	1	0.533875	0.517707
GOTERM_BP_DIRECT	GO:0030282~bone mineralization	3	2.18978	0.0559508	MMP13, GPNMB, PTGS2	131	59	20094	7.79946	1	0.533875	0.517707
GOTERM_BP_DIRECT	GO:1903140~regulation of establishment of endothelial barrier	2	1.45985	0.0567531	IL1B, TNF	131	9	20094	34.0865	1	0.533875	0.517707
GOTERM_BP_DIRECT	GO:0042743~hydrogen peroxide metabolic process	2	1.45985	0.0567531	CYCS, SOD2	131	9	20094	34.0865	1	0.533875	0.517707
GOTERM_BP_DIRECT	GO:0032615~interleukin-12 production	2	1.45985	0.0567531	CD40, CD36	131	9	20094	34.0865	1	0.533875	0.517707
GOTERM_BP_DIRECT	GO:0031394~positive regulation of prostaglandin biosynthetic process	2	1.45985	0.0567531	IL1B, PTGS2	131	9	20094	34.0865	1	0.533875	0.517707
GOTERM_BP_DIRECT	GO:2000553~positive regulation of T-helper 2 cell cytokine production	2	1.45985	0.0567531	RSAD2, NLRP3	131	9	20094	34.0865	1	0.533875	0.517707
GOTERM_BP_DIRECT	GO:0031536~positive regulation of exit from mitosis	2	1.45985	0.0567531	TGFB1, PHB2	131	9	20094	34.0865	1	0.533875	0.517707
GOTERM_BP_DIRECT	GO:0010042~response to manganese ion	2	1.45985	0.0567531	SOD2, PTGS2	131	9	20094	34.0865	1	0.533875	0.517707
GOTERM_BP_DIRECT	GO:0031204~posttranslational protein targeting to membrane, translocation	2	1.45985	0.0567531	HSPA5, SEC62	131	9	20094	34.0865	1	0.533875	0.517707
GOTERM_BP_DIRECT	GO:0008630~intrinsic apoptotic signaling pathway in response to DNA damage	3	2.18978	0.0576415	SOD2, TNFRSF1B, TNF	131	60	20094	7.66947	1	0.535999	0.519767
GOTERM_BP_DIRECT	GO:0002931~response to ischemia	3	2.18978	0.0576415	AKT1, CYCS, SQSTM1	131	60	20094	7.66947	1	0.535999	0.519767
GOTERM_BP_DIRECT	GO:0010942~positive regulation of cell death	3	2.18978	0.0593498	IL1B, CD36, PTGS2	131	61	20094	7.54374	1	0.548731	0.532113
GOTERM_BP_DIRECT	GO:0009725~response to hormone	3	2.18978	0.0610755	POR, MMP13, AKT1	131	62	20094	7.42206	1	0.561478	0.544474
GOTERM_BP_DIRECT	GO:0035633~maintenance of permeability of blood-brain barrier	2	1.45985	0.0628582	PTGS2, PTGS1	131	10	20094	30.6779	1	0.565026	0.547914
GOTERM_BP_DIRECT	GO:2000623~negative regulation of nuclear-transcribed mRNA catabolic process, nonsense-mediated decay	2	1.45985	0.0628582	SYNCRIP, PABPC1	131	10	20094	30.6779	1	0.565026	0.547914
GOTERM_BP_DIRECT	GO:0071316~cellular response to nicotine	2	1.45985	0.0628582	TNF, B2M	131	10	20094	30.6779	1	0.565026	0.547914
GOTERM_BP_DIRECT	GO:0009437~carnitine metabolic process	2	1.45985	0.0628582	POR, CPT2	131	10	20094	30.6779	1	0.565026	0.547914
GOTERM_BP_DIRECT	GO:0007249~I-kappaB kinase/NF-kappaB signaling	3	2.18978	0.0645779	IL1B, AKT1, TNF	131	64	20094	7.19012	1	0.577277	0.559794
GOTERM_BP_DIRECT	GO:0048333~mesodermal cell differentiation	2	1.45985	0.0689242	ITGB1, INHBA	131	11	20094	27.889	1	0.59492	0.576903
GOTERM_BP_DIRECT	GO:0031293~membrane protein intracellular domain proteolysis	2	1.45985	0.0689242	TGFB1, SPPL2A	131	11	20094	27.889	1	0.59492	0.576903
GOTERM_BP_DIRECT	GO:0008354~germ cell migration	2	1.45985	0.0689242	ITGB1, TGFB1	131	11	20094	27.889	1	0.59492	0.576903
GOTERM_BP_DIRECT	GO:1900152~negative regulation of nuclear-transcribed mRNA catabolic process, deadenylation-dependent decay	2	1.45985	0.0689242	SYNCRIP, PABPC1	131	11	20094	27.889	1	0.59492	0.576903
GOTERM_BP_DIRECT	GO:0033625~positive regulation of integrin activation	2	1.45985	0.0689242	RAP1B, PLEK	131	11	20094	27.889	1	0.59492	0.576903
GOTERM_BP_DIRECT	GO:1903799~negative regulation of production of miRNAs involved in gene silencing by miRNA	2	1.45985	0.0689242	TGFB1, TNF	131	11	20094	27.889	1	0.59492	0.576903
GOTERM_BP_DIRECT	GO:0071356~cellular response to tumor necrosis factor	4	2.91971	0.0691254	CD40, CCL5, AKT1, ACOD1	131	146	20094	4.20245	1	0.59492	0.576903
GOTERM_BP_DIRECT	GO:1904996~positive regulation of leukocyte adhesion to vascular endothelial cell	2	1.45985	0.0749512	TNF, ICAM1	131	12	20094	25.5649	1	0.618729	0.599992
GOTERM_BP_DIRECT	GO:1900227~positive regulation of NLRP3 inflammasome complex assembly	2	1.45985	0.0749512	GBP5, CD36	131	12	20094	25.5649	1	0.618729	0.599992
GOTERM_BP_DIRECT	GO:0097398~cellular response to interleukin-17	2	1.45985	0.0749512	CXCL10, IL1B	131	12	20094	25.5649	1	0.618729	0.599992
GOTERM_BP_DIRECT	GO:0032308~positive regulation of prostaglandin secretion	2	1.45985	0.0749512	IL1A, IL1B	131	12	20094	25.5649	1	0.618729	0.599992
GOTERM_BP_DIRECT	GO:2000810~regulation of bicellular tight junction assembly	2	1.45985	0.0749512	MYO1C, F11R	131	12	20094	25.5649	1	0.618729	0.599992
GOTERM_BP_DIRECT	GO:0051926~negative regulation of calcium ion transport	2	1.45985	0.0749512	PTGS2, ICAM1	131	12	20094	25.5649	1	0.618729	0.599992
GOTERM_BP_DIRECT	GO:1990000~amyloid fibril formation	2	1.45985	0.0749512	CD36, B2M	131	12	20094	25.5649	1	0.618729	0.599992
GOTERM_BP_DIRECT	GO:0002221~pattern recognition receptor signaling pathway	2	1.45985	0.0749512	NLRP3, CLEC4E	131	12	20094	25.5649	1	0.618729	0.599992
GOTERM_BP_DIRECT	GO:0008283~cell proliferation	6	4.37956	0.0758088	RAP1B, ITGB1, MARCKSL1, TGFB1, MVP, CFB	131	348	20094	2.64464	1	0.622633	0.603777
GOTERM_BP_DIRECT	GO:0009743~response to carbohydrate	2	1.45985	0.0809394	RAP1B, IL1B	131	13	20094	23.5984	1	0.637175	0.617879
GOTERM_BP_DIRECT	GO:0006090~pyruvate metabolic process	2	1.45985	0.0809394	LDHB, DLAT	131	13	20094	23.5984	1	0.637175	0.617879
GOTERM_BP_DIRECT	GO:0007252~I-kappaB phosphorylation	2	1.45985	0.0809394	SAA3, TLR2	131	13	20094	23.5984	1	0.637175	0.617879
GOTERM_BP_DIRECT	GO:0042640~anagen	2	1.45985	0.0809394	AKT1, PTGS2	131	13	20094	23.5984	1	0.637175	0.617879
GOTERM_BP_DIRECT	GO:0032801~receptor catabolic process	2	1.45985	0.0809394	TGFB1, LGMN	131	13	20094	23.5984	1	0.637175	0.617879
GOTERM_BP_DIRECT	GO:0070934~CRD-mediated mRNA stabilization	2	1.45985	0.0809394	SYNCRIP, PABPC1	131	13	20094	23.5984	1	0.637175	0.617879
GOTERM_BP_DIRECT	GO:0090557~establishment of endothelial intestinal barrier	2	1.45985	0.0809394	F11R, ICAM1	131	13	20094	23.5984	1	0.637175	0.617879
GOTERM_BP_DIRECT	GO:0030216~keratinocyte differentiation	3	2.18978	0.0811237	CLIC4, PTGS2, PTGS1	131	73	20094	6.30367	1	0.637175	0.617879
GOTERM_BP_DIRECT	GO:0010033~response to organic substance	3	2.18978	0.0811237	TGFB1, AKT1, TNF	131	73	20094	6.30367	1	0.637175	0.617879
GOTERM_BP_DIRECT	GO:0050863~regulation of T cell activation	2	1.45985	0.0868892	CCL5, TREX1	131	14	20094	21.9128	1	0.657041	0.637143
GOTERM_BP_DIRECT	GO:0010936~negative regulation of macrophage cytokine production	2	1.45985	0.0868892	NLRX1, TGFB1	131	14	20094	21.9128	1	0.657041	0.637143
GOTERM_BP_DIRECT	GO:0060416~response to growth hormone	2	1.45985	0.0868892	PNPT1, AKT1	131	14	20094	21.9128	1	0.657041	0.637143
GOTERM_BP_DIRECT	GO:0045744~negative regulation of G-protein coupled receptor protein signaling pathway	2	1.45985	0.0868892	CCL5, PLEK	131	14	20094	21.9128	1	0.657041	0.637143
GOTERM_BP_DIRECT	GO:0033280~response to vitamin D	2	1.45985	0.0868892	TGFB1, PTGS2	131	14	20094	21.9128	1	0.657041	0.637143
GOTERM_BP_DIRECT	GO:0034116~positive regulation of heterotypic cell-cell adhesion	2	1.45985	0.0868892	IL1B, TNF	131	14	20094	21.9128	1	0.657041	0.637143
GOTERM_BP_DIRECT	GO:0001570~vasculogenesis	3	2.18978	0.0869016	SGPL1, TGFB1, JUNB	131	76	20094	6.05484	1	0.657041	0.637143
GOTERM_BP_DIRECT	GO:0042102~positive regulation of T cell proliferation	3	2.18978	0.0869016	IL1B, CCL5, ITGAL	131	76	20094	6.05484	1	0.657041	0.637143
GOTERM_BP_DIRECT	GO:0071363~cellular response to growth factor stimulus	3	2.18978	0.0927992	TGFB1, AKT1, TNFRSF1B	131	79	20094	5.82491	1	0.691943	0.670988
GOTERM_BP_DIRECT	GO:2000811~negative regulation of anoikis	2	1.45985	0.0928008	ITGB1, ITGA5	131	15	20094	20.4519	1	0.691943	0.670988
GOTERM_BP_DIRECT	GO:2000343~positive regulation of chemokine (C-X-C motif) ligand 2 production	2	1.45985	0.0928008	CCL5, TNF	131	15	20094	20.4519	1	0.691943	0.670988
GOTERM_BP_DIRECT	GO:0032956~regulation of actin cytoskeleton organization	3	2.18978	0.0947904	IL1A, ARHGAP18, F11R	131	80	20094	5.7521	1	0.703536	0.68223
GOTERM_BP_DIRECT	GO:0034097~response to cytokine	3	2.18978	0.096794	CCL5, PTGS2, NFKB2	131	81	20094	5.68109	1	0.711876	0.690318
GOTERM_BP_DIRECT	GO:0030593~neutrophil chemotaxis	3	2.18978	0.096794	CXCL10, IL1B, CCL5	131	81	20094	5.68109	1	0.711876	0.690318
GOTERM_BP_DIRECT	GO:0032611~interleukin-1 beta production	2	1.45985	0.0986744	IL1B, NLRP3	131	16	20094	19.1737	1	0.713724	0.692109
GOTERM_BP_DIRECT	GO:1990266~neutrophil migration	2	1.45985	0.0986744	IRAK4, TLR2	131	16	20094	19.1737	1	0.713724	0.692109
GOTERM_BP_DIRECT	GO:1901215~negative regulation of neuron death	3	2.18978	0.0988097	GPNMB, CCL5, TNFRSF1B	131	82	20094	5.6118	1	0.713724	0.692109
GOTERM_BP_DIRECT	GO:0032091~negative regulation of protein binding	3	2.18978	0.0988097	AKT1, CAMK1, IFIT2	131	82	20094	5.6118	1	0.713724	0.692109

## Sheet: 2 - run 1, GO KEGG
Category	Term	Count	%	PValue	Genes	List Total	Pop Hits	Pop Total	Fold Enrichment	Bonferroni	Benjamini	FDR
KEGG_PATHWAY	mmu01100:Metabolic pathways	433	15.5308	6.20049e-25	GLS, GCSH, NSDHL, SCP2, NAMPT, PIP4K2A, MLYCD, MMUT, GAMT, ACOT8, DHDH, MTAP, MTHFD1, MTHFD2, ETHE1, HMBS, ACOT2, UQCRC1, ACOT1, UQCRC2, ADPRM, PI4K2A, RPN2, SHMT2, SHMT1, RPN1, HACD3, PLA2G7, GNS, ADH5, MTMR6, LDHB, LDHA, RDH11, PLCG2, PNPO, HMOX1, PIP5K1C, RDH13, HMOX2, CHKB, GSTM1, PMM2, MTHFR, MTHFS, PRDX6, DHFR, CS, GLUD1, QARS, ADI1, FASN, PRXL2B, PPT1, OGDH, PPT2, ITPA, PIGS, PYGB, MOCS2, …	1579	1620	8992	1.52211	2.09577e-22	2.09577e-22	1.33931e-22
KEGG_PATHWAY	mmu05171:Coronavirus disease - COVID-19	106	3.80201	9.04331e-21	RPL4, RPL5, RPL30, RPL3, RPL32, RPL31, RPL34, F13A1, RPL8, RPL10A, RPL9, TNF, RPL6, RPL7, RPS16, TBK1, RPL18A, RPS19, RPS18, C3AR1, IL12B, RPL35, RPS11, RPS10, MAP3K7, RPS13, RPS9, RPS7, RPL21, PRKCB, RPS8, RPS5, RPL23, RPS6, RPL22, CYBB, RPSA, ADAM17, RPL24, RPL26, RPL29, RPL28, CFB, PLCG2, NLRP3, EIF2AK2, ISG15, NFKB1, CXCL10, RPS25, RPS28, RPL27A, RPS20, MYD88, NFKBIB, RPLP1, RPLP0, PIK3CD, AD…	1579	247	8992	2.4439	3.05664e-18	1.13028e-18	7.22311e-19
KEGG_PATHWAY	mmu04142:Lysosome	72	2.5825	1.00321e-20	SCARB2, HEXB, CTSZ, CLTC, HEXA, NAGPA, LIPA, CTSS, LAMP1, GM2A, HYAL1, CTSL, AP1G1, SMPD1, LAMP2, AP1S2, ACP5, IDS, CTSH, WDR7, ACP2, CTSF, GUSB, CTSD, CTSC, CTSB, HGSNAT, ARSA, MANBA, ATP6AP1, GAA, SLC11A2, AP1B1, AP3B1, SUMF1, PLA2G15, NPC1, NPC2, ATP6V0D1, ATP6V0D2, ASAH1, IDUA, GBA, GNS, AP3M2, GGA2, AP3M1, CLN3, GGA3, PSAP, NEU1, ATP6V1H, ARSG, ARSB, CTSA, NAPSA, SORT1, FUCA1, AP3D1, M6PR, N…	1579	135	8992	3.0372	3.39085e-18	1.13028e-18	7.22311e-19
KEGG_PATHWAY	mmu03040:Spliceosome	67	2.40316	1.95458e-17	TCERG1, RBM25, DDX46, EIF4A3, DDX42, HNRNPU, PRPF19, EFTUD2, SART1, SNRPD2, SNRNP70, SNRPD1, MAGOH, DHX15, SNRPD3, RBM17, AQR, NCBP1, NCBP2, BUD31, PRPF40A, THOC3, PLRG1, WBP11, PRPF6, PRPF3, SRSF2, SNRPG, SRSF4, SNRPF, SNRNP200, SRSF7, SNRPA, SNRPB, SF3B5, DDX5, SF3B3, SRSF1, U2AF1, PRPF8, PUF60, PCBP1, TRA2B, TRA2A, SMNDC1, SF3B1, HSPA8, HNRNPA3, PPIL1, CCDC12, CDC5L, CWC15, HSPA2, LSM3, U2SURP…	1579	134	8992	2.84737	6.60647e-15	1.65162e-15	1.05547e-15
KEGG_PATHWAY	mmu01200:Carbon metabolism	60	2.15208	2.2123e-15	HK2, HK1, GCSH, HK3, MCEE, PHGDH, MMUT, DLAT, PGLS, ACADS, HIBCH, TPI1, PGAM1, PGAM2, TALDO1, SDHC, SDHA, SDHB, PKM, PCCA, G6PDX, CAT, PCCB, PGP, SUCLG2, ALDOC, ACOX3, ALDOA, TKT, DLD, GAPDH, PRPS2, ECHS1, H6PD, SHMT2, SHMT1, RPE, DLST, PDHB, ADH5, ACAT2, ESD, PGK1, PDHA1, MDH1, GOT1, MDH2, IDH1, IDH2, CS, RPIA, GLUD1, ALDH6A1, PFKL, SUCLA2, PSAT1, OGDH, ACO1, ACO2, PFKP	1579	121	8992	2.82384	7.50511e-13	1.49551e-13	9.55713e-14
KEGG_PATHWAY	mmu04141:Protein processing in endoplasmic reticulum	73	2.61836	4.2585e-14	ERO1A, HSP90AB1, PRKCSH, NGLY1, SEC61A1, CAPN2, UFD1, SEC61B, CAPN1, SEC62, UBXN4, UBXN6, SKP1, SEC63, PDIA3, HSP90AA1, SEC13, DNAJB12, RAD23A, PDIA6, CKAP4, DDOST, PDIA4, DNAJC3, DNAJC1, SELENOS, DAD1, CANX, DNAJB11, PREB, VCP, SAR1A, RPN2, SAR1B, RPN1, HSPA4L, CUL1, DERL2, HSPBP1, HSP90B1, UBE2J1, ATXN3, MAPK9, ERLEC1, DNAJB1, LMAN1, GANAB, HSPH1, OS9, LMAN2, BAG1, UGGT1, SEC23B, TXNDC5, UBQLN2…	1579	172	8992	2.41696	1.44098e-11	2.39896e-12	1.53306e-12
KEGG_PATHWAY	mmu05132:Salmonella infection	94	3.37159	1.17628e-13	CYFIP1, HSP90AB1, CSE1L, FHOD1, ARPC5L, PIK3CD, GCC2, TNF, ACTB, PIK3CG, ACTG1, TXN2, PYCARD, CASP7, TUBB6, ACTR1A, TUBB5, CASP8, KIF5B, CASP3, CASP4, CASP1, AKT1, KPNA4, IKBKG, RAC1, KPNA3, MAP3K7, KPNA1, SKP1, MAP2K3, VPS18, MAP2K1, HSP90AA1, ANXA2, RIPK3, EXOC7, RHOG, IL18, IRAK4, DYNLL1, TUBA4A, NAIP2, DYNC1LI2, TUBB2A, IL1B, EXOC4, GAPDH, TLR2, ARF6, ARL8B, RAB5C, DCTN2, DCTN1, DCTN3, RELA, …	1579	253	8992	2.11583	3.97771e-11	5.67976e-12	3.62967e-12
KEGG_PATHWAY	mmu05417:Lipid and atherosclerosis	80	2.86944	1.17312e-11	ERO1A, GSK3B, CD40, HSP90AB1, NCF1, NCF2, NCF4, PIK3CD, CXCL3, TNF, CXCL2, ICAM1, PYCARD, PPP3CA, CASP7, PPP3CB, TBK1, CASP8, CASP6, CASP3, CASP1, AKT1, IL12B, IKBKG, RAC1, CD36, MAP3K7, IKBKE, MAP2K3, HSP90AA1, APAF1, IL18, CYBB, APOA1, IRAK4, VAV1, VAV2, PLCB3, IRF3, IL1B, PLCB2, ABCG1, TLR2, CAMK2D, SRC, TANK, RELA, HSP90B1, HSPD1, RAP1B, MAPK9, NRAS, RXRA, CCL5, CCL2, NLRP3, CD14, RXRG, MAPK3…	1579	216	8992	2.10916	3.96514e-09	4.95643e-10	3.16742e-10
KEGG_PATHWAY	mmu05020:Prion disease	93	3.33572	1.46126e-11	GSK3B, NCF1, NCF2, NCF4, NDUFA10, PIK3CD, TNF, PSMD8, PSMD9, PPP3CA, PSMD6, TUBB6, PPP3CB, TUBB5, PSMD2, KIF5B, CASP3, PSMD3, RAC2, UQCRFS1, PSMD1, RAC1, PRKACA, APAF1, CSNK2A1, PRKCD, CSNK2A2, CYBB, NDUFC2, SDHC, SDHA, SDHB, TUBA4A, IL1A, COX7A2L, TUBB2A, PSMA4, NDUFS8, CREB1, NDUFS6, IL1B, CSNK2B, UQCRC1, VDAC3, NDUFS3, VDAC2, NDUFS2, VDAC1, NDUFS1, UQCRC2, SLC25A5, SLC25A4, C1QB, NDUFB9, C1QA,…	1579	268	8992	1.97616	4.93907e-09	5.15102e-10	3.29177e-10
KEGG_PATHWAY	mmu03010:Ribosome	70	2.51076	1.52397e-11	RPL4, MRPS17, RPL5, RPL30, RPL3, RPL32, RPL31, MRPS11, RPL34, RPLP1, RPLP0, MRPS12, RPL10A, RPL8, RPL9, RPL6, RPL7, MRPL33, RPS4X, MRPL4, RPL7A, MRPL3, RPS16, RPL18A, RPS19, RPS18, RPL35, RPLP2, RPS11, RPS10, RPS13, RPS9, RPS7, RPL21, RPS8, RPS5, RPL23, RPS6, RPL22, MRPS2, RPL13A, MRPS21, RPSA, MRPS18C, RPL24, RPL26, RPL29, RPL28, RPL10, RPL12, RPL11, RPS27L, MRPL15, MRPL12, RPS15A, RPL14, RPS3, …	1579	179	8992	2.22699	5.15102e-09	5.15102e-10	3.29177e-10
KEGG_PATHWAY	mmu05134:Legionellosis	35	1.25538	1.69057e-11	HBS1L, RAB1A, VCP, ITGAM, SAR1A, SAR1B, RAB1B, ITGB2, CXCL3, CXCL2, TNF, RELA, HSPD1, PYCARD, CASP7, CASP8, CASP3, CASP1, IL12B, CD14, HSPA8, APAF1, IL18, HSPA2, NFKB1, NFKB2, EEF1G, NAIP2, IL1B, CYCS, SEC22B, MYD88, HSPA1B, HSPA1A, TLR2	1579	61	8992	3.26748	5.71413e-09	5.19466e-10	3.31966e-10
KEGG_PATHWAY	mmu00280:Valine, leucine and isoleucine degradation	33	1.18364	5.17607e-11	ECHS1, ACAA2, HIBADH, ACAA1A, HSD17B10, ACAT2, HMGCL, MCEE, ALDH2, ALDH1B1, OXCT1, AOX3, DBT, ACADM, MMUT, HADH, ACADS, HIBCH, ACAD8, BCKDHA, MCCC2, HMGCS1, MCCC1, ALDH3A2, HADHB, HADHA, ALDH6A1, PCCA, IVD, PCCB, DLD, ALDH7A1, ALDH9A1	1579	57	8992	3.29696	1.74951e-08	1.45793e-09	9.31693e-10
KEGG_PATHWAY	mmu05014:Amyotrophic lateral sclerosis	115	4.12482	1.12829e-10	NUP107, NDUFA10, TNF, ACTB, ACTG1, PSMD8, PSMD9, PSMD6, TUBB6, TUBB5, TBK1, PSMD2, KIF5B, PSMD3, PSMD1, MAP2K3, NUP214, DAXX, ANXA11, SDHC, SDHA, SDHB, TUBA4A, NUP93, ATXN2L, COX7A2L, UQCRC1, MATR3, VDAC1, UQCRC2, SRSF7, SQSTM1, OPTN, POM121, PSMD12, VCP, PSMD11, NDUFB10, NDUFB11, SLC1A2, PIK3R4, UQCRH, NUP160, KLC4, KLC2, NUP85, TPR, NDUFV3, NDUFV1, HSPA5, UQCRQ, CYCS, BCL2L1, NXT1, PPP3CA, PPP3…	1579	369	8992	1.77478	3.81363e-08	2.93357e-09	1.8747e-09
KEGG_PATHWAY	mmu01240:Biosynthesis of cofactors	59	2.11621	1.0245e-09	MOCS2, MPI, QPRT, GMPPB, NADK2, SPR, ALDH2, KYNU, RFK, GMPPA, GUSB, VKORC1, ADSL, OXSM, CAD, AKR1A1, NME4, ALDH3A2, UGDH, MTHFD1, MTHFD2, HMBS, MTHFD2L, CMPK1, CMPK2, UMPS, MOCS1, DLD, PDXK, FECH, SHMT2, SHMT1, AK1, AK2, AK3, AK4, MAT2B, PPOX, LIAS, UGT1A7C, PTS, NFS1, UGP2, MAT2A, ALDH1B1, MTHFD1L, RDH11, PNPO, RDH13, NADK, NQO1, GCH1, GSS, PMM2, GGH, COQ7, DHFR, PSAT1, GCLM	1579	152	8992	2.21046	3.4628e-07	2.47343e-08	1.58065e-08
KEGG_PATHWAY	mmu05415:Diabetic cardiomyopathy	74	2.65423	1.31471e-09	GSK3B, NCF1, NCF2, NCF4, NDUFA10, SLC2A1, PIK3CD, ATP2A2, GYS1, PPP1CC, CPT2, MPC2, RAC2, AKT1, UQCRFS1, PDK3, RAC1, CD36, CTSD, PARP1, PRKCB, PRKCD, CYBB, NDUFC2, SDHC, SDHA, SDHB, PLCB3, COX7A2L, NDUFS8, TBC1D4, NDUFS6, G6PDX, UQCRC1, VDAC3, NDUFS3, VDAC2, NDUFS2, VDAC1, NDUFS1, UQCRC2, SLC25A5, SLC25A4, GAPDH, PLCB2, NDUFB9, CAMK2D, NDUFB8, NDUFB7, NDUFB6, NDUFB10, NDUFB11, PDHB, COX5B, COX5A,…	1579	211	8992	1.99721	4.44373e-07	2.96249e-08	1.89319e-08
KEGG_PATHWAY	mmu05164:Influenza A	64	2.29555	1.78817e-09	NXT1, PIK3CD, ADAR, TNF, ACTB, ICAM1, ACTG1, PYCARD, IFIH1, XPO1, TBK1, CASP8, CASP3, KPNA6, CASP1, AKT1, IL12B, TRIM25, EP300, IKBKG, IKBKE, KPNA1, MAP2K1, APAF1, RSAD2, DDX58, PRKCB, IL18, IRAK4, DNAJC3, IL1A, HNRNPUL1, IRF3, OAS2, IL1B, OAS3, VDAC1, TLR7, SLC25A5, SLC25A4, TLR3, IRF9, RNASEL, NLRX1, OAS1A, RELA, DNAJB1, CCL5, CCL2, NLRP3, RAE1, MAPK3, FDPS, STAT1, STAT2, MX1, EIF2AK2, PML, NFK…	1579	173	8992	2.10673	6.04403e-07	3.77752e-08	2.41403e-08
KEGG_PATHWAY	mmu05152:Tuberculosis	64	2.29555	1.07694e-08	ITGAM, ITGB2, LSP1, TNF, CTSS, EEA1, PPP3CA, PPP3CB, CASP8, LAMP1, CASP3, LAMP2, MRC1, ITGAX, AKT1, IL12B, EP300, CTSD, FCER1G, APAF1, ATP6AP1, SYK, SPHK2, IL18, IRAK4, FCGR1, IL1A, CREB1, FCGR4, IL1B, CLEC4E, ATP6V0D1, ATP6V0D2, TLR2, CAMK2D, CEBPB, RAB5C, SRC, BCL10, CORO1A, MALT1, RELA, HSPD1, MAPK9, IRAK2, CLEC7A, ATP6V1H, CD14, MAPK3, HSPA9, CD74, TGFB1, NOS2, NFYA, STAT1, BAD, MAPK14, NFKB1…	1579	180	8992	2.0248	3.64005e-06	2.14121e-07	1.36835e-07
KEGG_PATHWAY	mmu04144:Endocytosis	86	3.08465	1.58272e-08	WASHC4, H2-T23, WASHC5, VPS29, TFRC, SH3KBP1, CLTC, H2-K1, SNX12, ARPC5L, ARRB1, AP2A1, AP2A2, RAB22A, EEA1, CAPZB, KIF5B, PSD4, CHMP1A, VPS35, LDLRAP1, GIT1, WASHC2, AP2M1, SH3GL1, SH3GLB1, SH3GLB2, USP8, PDCD6IP, IST1, ARAP1, VPS37B, ARFGAP3, RBSN, ARFGAP2, RABEP1, HGS, BIN1, CHMP3, CHMP4B, STAMBP, CHMP6, STAM2, VPS28, H2-D1, ARF6, RAB5C, H2-Q8, SRC, ASAP1, CBL, PLD1, SNX3, SNX4, SNX1, GRK2, SN…	1579	272	8992	1.80054	5.34959e-06	2.83065e-07	1.80893e-07
KEGG_PATHWAY	mmu05012:Parkinson disease	84	3.01291	1.72378e-08	LRRK2, NDUFA10, KEAP1, UBE2L6, PARK7, UBE2L3, TXN2, PSMD8, PSMD9, UCHL1, PSMD6, TUBB6, TUBB5, PSMD2, KIF5B, CASP3, PSMD3, UQCRFS1, PSMD1, SLC39A7, PRKACA, DAXX, APAF1, SLC11A2, NDUFC2, SDHC, SDHA, SDHB, TUBA4A, COX7A2L, TUBB2A, PSMA4, NDUFS8, NDUFS6, UQCRC1, VDAC3, NDUFS3, VDAC2, NDUFS2, VDAC1, NDUFS1, UQCRC2, SLC25A5, SLC25A4, NDUFB9, CAMK2D, PSMD12, NDUFB8, PSMD11, NDUFB7, NDUFB6, NDUFB10, MAOA…	1579	264	8992	1.81196	5.82637e-06	2.83065e-07	1.80893e-07
KEGG_PATHWAY	mmu04145:Phagosome	64	2.29555	1.75024e-08	ITGB1, H2-T23, ITGAM, TFRC, ITGB5, NCF1, NCF2, ITGB2, NCF4, H2-K1, ACTB, CTSS, ACTG1, EEA1, SEC61A1, TUBB6, TUBB5, LAMP1, CTSL, LAMP2, MRC1, RAC1, SEC61B, CD36, ATP6V1E1, ATP6V1G1, ATP6AP1, TAP2, CYBB, TAP1, TUBA4A, FCGR1, DYNC1LI2, TUBB2A, HGS, FCGR4, CANX, ATP6V1B2, ITGA5, ATP6V0D1, SEC22B, ATP6V0D2, H2-D1, TLR2, VAMP3, ATP6V1A, COLEC12, RAB5C, H2-Q8, CORO1A, THBS1, CLEC7A, ATP6V1H, CD14, ATP6V…	1579	182	8992	2.00255	5.91579e-06	2.83065e-07	1.80893e-07
KEGG_PATHWAY	mmu05022:Pathways of neurodegeneration - multiple diseases	131	4.69871	1.75869e-08	APP, NDUFA10, UBE2L6, PARK7, TNF, UBE2L3, PSMD8, PSMD9, PSMD6, TUBB6, TUBB5, TBK1, PSMD2, KIF5B, PSMD3, CAPN2, PSMD1, CAPN1, MAP2K3, MAP2K1, DAXX, CSNK2A1, PRKCB, CSNK2A2, CYBB, SDHC, SDHA, SDHB, TUBA4A, ATXN2L, COX7A2L, CSNK2B, UQCRC1, VDAC3, VDAC2, VDAC1, UQCRC2, SQSTM1, OPTN, PSMD12, VCP, PSMD11, NDUFB10, NDUFB11, PIK3R4, PSEN1, UQCRH, UBE2J1, KLC4, ATXN3, KLC2, NDUFV3, NDUFV1, TRAP1, HSPA5, N…	1579	471	8992	1.58389	5.94434e-06	2.83065e-07	1.80893e-07
KEGG_PATHWAY	mmu01230:Biosynthesis of amino acids	36	1.29125	2.68476e-08	PRPS2, ACY1, SHMT2, SHMT1, RPE, MTR, MAT2B, MAT2A, PGK1, PHGDH, GLUL, ARG2, TPI1, GOT1, ARG1, PGAM1, IDH1, PGAM2, IDH2, TALDO1, ASNS, PYCR2, ASS1, CS, RPIA, PFKL, PKM, PSAT1, ALDOC, ACO1, ALDH18A1, ACO2, ALDOA, TKT, GAPDH, PFKP	1579	79	8992	2.59507	9.07445e-06	4.12477e-07	2.63595e-07
KEGG_PATHWAY	mmu05169:Epstein-Barr virus infection	75	2.6901	4.37186e-08	H2-T23, CDKN1A, CD40, CDKN1B, H2-K1, PIK3CD, ITGAL, RBPJ, TNF, ICAM1, PSMD8, PSMD6, TBK1, CASP8, PSMD2, CASP3, PSMD3, AKT1, PSMD1, IKBKG, RAC1, MAP3K7, IKBKE, B2M, MAP2K3, PDIA3, USP7, ENTPD1, APAF1, SYK, DDX58, TAP2, TAP1, IRAK4, TAPBP, IRF3, OAS2, OAS3, IRF9, CD44, H2-D1, TLR2, PSMD12, HDAC2, PSMD11, H2-Q8, HDAC1, OAS1A, RELA, MAPK9, BCL2L11, PLCG2, RIPK1, LYN, STAT1, STAT2, STAT3, EIF2AK2, ISG…	1579	231	8992	1.84894	1.47768e-05	6.42473e-07	4.10575e-07
KEGG_PATHWAY	mmu00640:Propanoate metabolism	20	0.71736	6.5109e-08	BCKDHA, ECHS1, ACACA, LDHB, HADHA, ALDH6A1, LDHA, MCEE, SUCLA2, PCCA, DBT, PCCB, ECHDC1, SUCLG2, ACOX3, MLYCD, MMUT, DLD, ACADS, HIBCH	1579	31	8992	3.67403	2.20066e-05	9.16951e-07	5.85981e-07
KEGG_PATHWAY	mmu05135:Yersinia infection	50	1.7934	9.82713e-08	ITGB1, GSK3B, ARPC5L, PIK3CD, TNF, ACTB, ACTG1, PYCARD, RPS6KA3, TBK1, RPS6KA1, RAC2, CASP1, AKT1, IKBKG, RAC1, MAP3K7, MAP2K3, MAP2K1, ITGA4, RHOG, IL18, IRAK4, VAV1, VAV2, IRF3, IL1B, LCP2, ITGA5, ARF6, SKAP2, ROCK1, SRC, WAS, RELA, MAPK9, PTK2B, CCL2, NLRP3, PIP5K1C, MAPK3, FN1, ARPC4, ARPC5, MAPK14, BAIAP2, NFKB1, GNAQ, TAB1, MYD88	1579	134	8992	2.1249	3.32152e-05	1.32863e-06	8.49064e-07
KEGG_PATHWAY	mmu00020:Citrate cycle (TCA cycle)	20	0.71736	1.33955e-07	PDHA1, MDH1, MDH2, IDH1, IDH2, DLST, SDHC, PDHB, SDHA, SDHB, CS, ACLY, SUCLA2, OGDH, SUCLG2, ACO1, ACO2, DLAT, DLD, PCK2	1579	32	8992	3.55921	4.52758e-05	1.74142e-06	1.11286e-06
KEGG_PATHWAY	mmu05016:Huntington disease	90	3.22812	1.52507e-07	HIP1, NDUFA10, CLTC, AP2A1, AP2A2, PSMD8, PSMD9, PSMD6, TUBB6, ACTR1A, TUBB5, CASP8, PSMD2, KIF5B, CASP3, PSMD3, UQCRFS1, PSMD1, EP300, AP2M1, TGM2, GPX1, APAF1, NDUFC2, SDHC, SDHA, SDHB, TUBA4A, PLCB3, COX7A2L, TUBB2A, PSMA4, NDUFS8, CREB1, NDUFS6, UQCRC1, VDAC3, NDUFS3, TFAM, VDAC2, NDUFS2, VDAC1, NDUFS1, UQCRC2, SLC25A5, SLC25A4, PLCB2, NDUFB9, PSMD12, NDUFB8, HDAC2, PSMD11, NDUFB7, DCTN2, NDU…	1579	302	8992	1.69711	5.15459e-05	1.90916e-06	1.22005e-06
KEGG_PATHWAY	mmu05133:Pertussis	34	1.21951	1.76179e-07	ITGB1, C1QB, C1QA, ITGAM, ITGB2, GNAI3, TNF, RELA, GNAI2, PYCARD, MAPK9, CASP7, CASP3, CFL2, CFL1, CASP1, NLRP3, IL12B, CD14, MAPK3, NOS2, IRAK4, MAPK14, NFKB1, IL1A, IRF3, IL1B, IRF8, CALM3, ITGA5, CALM1, CALM2, MYD88, C1QC	1579	77	8992	2.51456	5.95469e-05	2.05513e-06	1.31334e-06
KEGG_PATHWAY	mmu05010:Alzheimer disease	108	3.87374	1.76328e-07	APP, NDUFA10, TNF, PSMD8, PSMD9, PSMD6, TUBB6, TUBB5, PSMD2, KIF5B, PSMD3, CAPN2, PSMD1, AKT1, CAPN1, SLC39A7, MAP2K1, CSNK2A1, CSNK2A2, SLC11A2, CYBB, SDHC, SDHA, SDHB, TUBA4A, ADAM17, COX7A2L, CSNK2B, UQCRC1, VDAC3, VDAC2, VDAC1, UQCRC2, RTN3, PSMD12, PSMD11, NDUFB10, NDUFB11, PIK3R4, LPL, PSEN1, UQCRH, RTN4, KLC4, NCSTN, KLC2, APOE, NDUFV3, NDUFV1, EIF2AK2, NFKB1, UQCRQ, GNAQ, CYCS, CALM3, CAL…	1579	383	8992	1.60583	5.9597e-05	2.05513e-06	1.31334e-06
KEGG_PATHWAY	mmu04666:Fc gamma R-mediated phagocytosis	38	1.36298	2.31624e-07	NCF1, INPPL1, ARPC5L, WAS, PIK3CD, ASAP1, PLD1, PAK1, INPP5D, CFL2, CFL1, PLCG2, RAC2, AKT1, RAC1, PIP5K1C, MAPK3, LYN, VASP, MARCKSL1, MAP2K1, GSN, SYK, SPHK2, PRKCB, PRKCD, PLA2G4A, ARPC4, ARPC5, VAV1, VAV2, FCGR1, HCK, MARCKS, PTPRC, BIN1, FCGR4, ARF6	1579	92	8992	2.35218	7.82859e-05	2.60963e-06	1.66769e-06
KEGG_PATHWAY	mmu00520:Amino sugar and nucleotide sugar metabolism	26	0.932568	2.40828e-07	HEXB, MPI, HEXA, NPL, HK2, HK1, GMPPB, HK3, CYB5R1, NANP, UGP2, CYB5R3, AMDHD2, GMPPA, UAP1L1, PGM2, NANS, PGM1, PMM2, GFPT1, UGDH, GNPDA1, NAGK, GNPDA2, GALK2, GALK1	1579	51	8992	2.9032	8.13964e-05	2.6258e-06	1.67802e-06
KEGG_PATHWAY	mmu05140:Leishmaniasis	31	1.11191	6.35652e-07	ITGB1, ITGAM, NCF1, NCF2, ITGB2, NCF4, PTGS2, TNF, RELA, IL12B, MAP3K7, MAPK3, MARCKSL1, TGFB1, NOS2, ITGA4, STAT1, PRKCB, CYBB, IRAK4, MAPK14, NFKB1, FCGR1, IL1A, FCGR4, IL1B, PTPN6, TAB1, MYD88, TLR2, NFKBIB	1579	70	8992	2.52196	0.000214827	6.71407e-06	4.29065e-06
KEGG_PATHWAY	mmu05162:Measles	51	1.82927	7.4944e-07	GSK3B, CDKN1B, PIK3CD, ADAR, IFIH1, TBK1, CASP8, CASP3, RACK1, AKT1, IL12B, IKBKG, MAP3K7, IKBKE, APAF1, CSNK2A1, DDX58, CSNK2A2, IRAK4, IL1A, IRF3, OAS2, IL1B, OAS3, CSNK2B, TLR7, IRF9, TLR2, OAS1A, RCHY1, RELA, MAPK9, STAT5A, STAT5B, HSPA8, STAT1, BAD, STAT2, MX1, STAT3, EIF2AK2, HSPA2, NFKB1, CDK2, CYCS, BAX, HSPA1B, MYD88, BCL2L1, HSPA1A, NFKBIB	1579	146	8992	1.98926	0.000253279	7.5446e-06	4.8214e-06
KEGG_PATHWAY	mmu00010:Glycolysis / Gluconeogenesis	30	1.07604	7.58924e-07	PDHB, ADH5, HK2, HK1, LDHB, HK3, LDHA, ALDH2, ALDH1B1, ALDH3B1, PGK1, PGM2, DLAT, PGM1, PCK2, PDHA1, TPI1, PGAM1, PGAM2, AKR1A1, ALDH3A2, PFKL, PKM, ALDOC, ALDOA, DLD, GAPDH, ALDH7A1, PFKP, ALDH9A1	1579	67	8992	2.54989	0.000256483	7.5446e-06	4.8214e-06
KEGG_PATHWAY	mmu05208:Chemical carcinogenesis - reactive oxygen species	68	2.43902	2.12911e-06	NCF1, NCF2, NDUFA10, PIK3CD, KEAP1, PTPRJ, AKT1, UQCRFS1, IKBKG, RAC1, CBR1, MAP2K1, GSTO1, PRKCD, AKR1A1, NDUFC2, SDHC, SDHA, SDHB, COX7A2L, NDUFS8, NDUFS6, CAT, UQCRC1, VDAC3, NDUFS3, VDAC2, NDUFS2, VDAC1, NDUFS1, UQCRC2, SLC25A5, SLC25A4, NDUFB9, NDUFB8, NDUFB7, NDUFB6, NDUFB10, SRC, NDUFB11, MGST3, MGST1, COX5B, PLD1, COX5A, UQCRH, RELA, MAPK9, NRAS, HMOX1, NDUFV3, NDUFV1, MAPK3, NDUFA8, PTPN…	1579	222	8992	1.74434	0.000719383	2.05612e-05	1.31397e-05
KEGG_PATHWAY	mmu04932:Non-alcoholic fatty liver disease	52	1.86514	2.81347e-06	GSK3B, NDUFA10, PRKAG1, PIK3CD, TNF, CASP7, CASP8, CASP3, AKT1, UQCRFS1, RAC1, NDUFC2, SDHC, SDHA, SDHB, IL1A, COX7A2L, NDUFS8, NDUFS6, IL1B, UQCRC1, NDUFS3, NDUFS2, NDUFS1, UQCRC2, NDUFB9, NDUFB8, NDUFB7, NDUFB6, NDUFB10, NDUFB11, COX5B, COX5A, UQCRH, RELA, MAPK9, RXRA, BCL2L11, NDUFV3, NDUFV1, NDUFA8, NDUFA7, TGFB1, NDUFA6, NDUFA4, MAPK14, COX6C, NFKB1, ITCH, UQCRQ, CYCS, BAX	1579	156	8992	1.89825	0.000950501	2.64153e-05	1.68808e-05
KEGG_PATHWAY	mmu00620:Pyruvate metabolism	22	0.789096	3.8344e-06	PDHA1, MDH1, MDH2, GLO1, AKR1A1, PDHB, ACYP1, ADH5, ACACA, ACAT2, ALDH3A2, LDHB, LDHA, PKM, ALDH2, ALDH1B1, DLAT, HAGH, ALDH7A1, DLD, ALDH9A1, PCK2	1579	44	8992	2.84737	0.00129519	3.50277e-05	2.23846e-05
KEGG_PATHWAY	mmu04621:NOD-like receptor signaling pathway	65	2.33142	4.22457e-06	YWHAE, HSP90AB1, CXCL3, TNF, CXCL2, TXN2, PYCARD, PSTPIP1, MAP1LC3B, TBK1, CASP8, NAMPT, CASP4, CASP1, IKBKG, MAP3K7, IKBKE, CTSB, GBP5, HSP90AA1, RIPK3, PRKCD, IL18, CYBB, IRAK4, ATG12, NAIP2, PLCB3, IRF3, OAS2, IL1B, OAS3, VDAC3, VDAC2, VDAC1, PLCB2, IRF9, RNF31, RNASEL, NLRX1, OAS1A, BRCC3, TANK, RELA, MAPK9, CCL5, CCL2, NLRP3, RIPK1, GBP2, ATG5, MAPK3, IFI204, STAT1, STAT2, NEK7, ERBIN, TRPV2…	1579	213	8992	1.73783	0.00142689	3.75764e-05	2.40133e-05
KEGG_PATHWAY	mmu03013:Nucleocytoplasmic transport	42	1.50646	4.85007e-06	POM121, NXT1, NUP107, CSE1L, EIF4A3, PHAX, AAAS, IPO7, NUP160, IPO5, IPO9, XPO1, SUMO1, NUP85, TPR, MAGOH, KPNA6, SAP18, KPNA4, KPNA3, RAE1, TNPO3, KPNA1, NUP214, RANBP2, UPF1, SEC13, UBE2I, NCBP1, NUP133, NCBP2, THOC3, THOC5, NUP93, TMEM33, NUP50, ACIN1, NUP35, RNPS1, NUP54, KPNB1, NUP37	1579	118	8992	2.02694	0.00163799	4.19324e-05	2.67971e-05
KEGG_PATHWAY	mmu03030:DNA replication	19	0.681492	4.96242e-06	RFC5, FEN1, RFC4, PCNA, MCM7, LIG1, RFC2, PRIM1, RPA1, RPA2, POLA2, RPA3, POLE3, POLD2, MCM3, MCM4, MCM5, MCM6, MCM2	1579	35	8992	3.09143	0.0016759	4.19324e-05	2.67971e-05
KEGG_PATHWAY	mmu00190:Oxidative phosphorylation	46	1.64993	6.02555e-06	ATP6V1A, NDUFB9, NDUFB8, NDUFB7, NDUFB10, NDUFB6, NDUFB11, NDUFA10, COX17, COX5B, COX5A, UQCRH, UQCRFS1, ATP6V1H, NDUFV3, ATP6V1E1, NDUFV1, ATP6V1D, ATP6V1C1, LHPP, ATP6V1F, NDUFA8, NDUFA7, ATP6V1G1, NDUFA6, ATP6AP1, NDUFA4, NDUFC2, SDHC, COX6C, SDHA, SDHB, COX7A2L, NDUFS8, PPA2, UQCRQ, NDUFS6, UQCRC1, NDUFS3, ATP6V1B2, CYCS, NDUFS2, NDUFS1, UQCRC2, ATP6V0D1, ATP6V0D2	1579	135	8992	1.94043	0.00203457	4.9674e-05	3.17443e-05
KEGG_PATHWAY	mmu04625:C-type lectin receptor signaling pathway	40	1.43472	7.73846e-06	SRC, PIK3CD, BCL10, LSP1, PTGS2, TNF, MALT1, RELA, PYCARD, PPP3CA, MAPK9, NRAS, PAK1, PPP3CB, CASP8, RRAS, CLEC7A, CASP1, PLCG2, AKT1, NLRP3, IL12B, IKBKG, IKBKE, MAPK3, FCER1G, SYK, STAT1, STAT2, PRKCD, MAPK14, NFKB1, NFKB2, CLEC4D, IL1B, CALM3, CALM1, CLEC4E, CALM2, IRF9	1579	112	8992	2.03384	0.00261219	6.22762e-05	3.97978e-05
KEGG_PATHWAY	mmu05170:Human immunodeficiency virus 1 infection	70	2.51076	9.76652e-06	H2-T23, H2-K1, PIK3CD, TNF, PPP3CA, PPP3CB, TBK1, CASP8, GNGT2, AP1G1, CASP3, CFL2, CFL1, RAC2, AP1S2, AKT1, IKBKG, RAC1, MAP3K7, B2M, SKP1, MAP2K3, PDIA3, MAP2K1, APOBEC3, PRKCB, TAP2, AP1B1, TAP1, IRAK4, TNFRSF1B, TAPBP, IRF3, H2-D1, TLR2, H2-Q8, CUL1, GNAI3, RNF7, SAMHD1, RELA, GNAI2, MAPK9, NRAS, PAK1, GNG10, PLCG2, PTK2B, RIPK1, MAPK3, PAK4, BAD, MAPK14, GNG12, NFKB1, CUL4A, BST2, GNAQ, GNB2…	1579	240	8992	1.66097	0.00329566	7.67694e-05	4.90597e-05
KEGG_PATHWAY	mmu04216:Ferroptosis	20	0.71736	1.21038e-05	GPX4, TFRC, ACSL1, GSS, SLC11A2, CYBB, SLC3A2, ACSL4, SLC7A11, MAP1LC3B, FTL1, LPCAT3, FTH1, PCBP1, PCBP2, VDAC3, HMOX1, VDAC2, GCLM, ATG5	1579	40	8992	2.84737	0.00408275	9.29791e-05	5.94186e-05
KEGG_PATHWAY	mmu04210:Apoptosis	45	1.61406	1.79177e-05	CTSZ, PIK3CD, TNF, ACTB, LMNB2, CTSS, RELA, ACTG1, LMNB1, MAPK9, NRAS, CASP7, CASP8, BCL2L11, AIFM1, CASP6, CTSL, CASP3, LMNA, CAPN2, AKT1, CTSH, RIPK1, CTSF, IKBKG, CAPN1, SPTAN1, CTSD, CTSC, CTSB, MAPK3, MCL1, PARP3, MAP2K1, DAXX, PARP4, APAF1, PARP1, BAD, TRAF1, TUBA4A, NFKB1, CYCS, BAX, BCL2L1	1579	136	8992	1.88429	0.00603794	0.000134582	8.6005e-05
KEGG_PATHWAY	mmu00071:Fatty acid degradation	23	0.824964	2.52211e-05	ACADVL, ECHS1, ACAA2, ACSL1, ECI1, ECI2, ECI3, ACSL4, ACAA1A, ADH5, ACAT2, HADHB, ALDH3A2, HADHA, CPT2, ALDH2, ALDH1B1, ACADM, ACOX3, HADH, ALDH7A1, ACADS, ALDH9A1	1579	52	8992	2.51883	0.00848861	0.000182153	0.000116405
KEGG_PATHWAY	mmu05161:Hepatitis B	51	1.82927	2.53289e-05	CDKN1A, DDX3X, YWHAB, PIK3CD, TNF, IFIH1, TBK1, CASP8, YWHAQ, CASP3, AKT1, EP300, IKBKG, MAP3K7, IKBKE, MAP2K3, MAP2K1, APAF1, ATP6AP1, DDX58, PRKCB, IRAK4, YWHAZ, CREB1, IRF3, VDAC3, TLR3, TLR2, PCNA, SRC, RELA, MAPK9, NRAS, PTK2B, STAT6, MAPK3, STAT5A, STAT5B, TGFB1, STAT1, BAD, STAT2, STAT3, MAPK14, NFKB1, CDK2, CYCS, BAX, GRB2, TAB1, MYD88	1579	163	8992	1.78179	0.00852474	0.000182153	0.000116405
KEGG_PATHWAY	mmu00630:Glyoxylate and dicarboxylate metabolism	17	0.609756	2.65021e-05	MDH1, SHMT2, MDH2, SHMT1, ACAT2, GCSH, CS, MCEE, PCCA, CAT, PCCB, PGP, ACO1, ACO2, MMUT, DLD, GLUL	1579	32	8992	3.02533	0.00891784	0.000186619	0.00011926
KEGG_PATHWAY	mmu05203:Viral carcinogenesis	66	2.36729	2.73896e-05	YWHAE, H2-T23, CDKN1A, DDX3X, CDKN1B, YWHAB, H2-K1, PIK3CD, CHD4, RBPJ, CASP8, YWHAQ, CASP3, EP300, IKBKG, RAC1, H4C1, PRKACA, YWHAH, USP7, SYK, ACTN1, TRAF1, ACTN4, YWHAZ, SND1, PKM, CREB1, IRF3, VDAC3, ATP6V0D1, ATP6V0D2, IRF9, H2-D1, SP100, HDAC2, H2-Q8, SRC, HDAC1, UBR4, GTF2E1, HDAC6, RELA, NRAS, MAPK3, LYN, STAT5A, RANBP1, STAT5B, GSN, CDKN2A, BAD, STAT3, EIF2AK2, NFKB1, NFKB2, DLG1, HNRNPK…	1579	229	8992	1.64128	0.00921508	0.000188932	0.000120738
KEGG_PATHWAY	mmu04062:Chemokine signaling pathway	57	2.04448	4.24815e-05	GSK3B, NCF1, PIK3CD, ARRB1, CXCL3, CXCL2, PIK3CG, PREX1, GNGT2, RAC2, AKT1, IKBKG, RAC1, PRKACA, MAP2K1, PRKCB, PRKCD, VAV1, VAV2, FGR, HCK, PLCB3, DOCK2, PLCB2, ROCK1, SRC, SHC1, GNAI3, WAS, PIK3R6, RELA, GNAI2, RAP1B, NRAS, PAK1, CCL9, GNG10, GRK2, CCL5, PLCG2, PTK2B, CCL2, MAPK3, LYN, STAT5B, STAT1, BAD, STAT2, STAT3, GNG12, NFKB1, CXCL10, GNAQ, GNB2, GNB1, GRB2, NFKBIB	1579	192	8992	1.69063	0.0142564	0.000287175	0.00018352
KEGG_PATHWAY	mmu04217:Necroptosis	53	1.901	5.42468e-05	PYGB, HSP90AB1, FAF1, PYGL, HMGB1, TNF, PYCARD, FTL1, CASP8, AIFM1, FTH1, SMPD1, CHMP1A, CAPN2, CASP1, CAPN1, GLUL, ZBP1, HSP90AA1, PARP1, RIPK3, CYBB, PLA2G4A, IL1A, IL1B, VDAC3, CHMP3, VDAC2, CHMP4B, VDAC1, SLC25A5, CHMP6, PPIA, SLC25A4, SQSTM1, TLR3, IRF9, RNF31, CAMK2D, MAPK9, NLRP3, RIPK1, STAT6, STAT5A, STAT5B, MLKL, STAT1, STAT2, STAT3, EIF2AK2, GLUD1, CHMP2A, BAX	1579	176	8992	1.71489	0.0181688	0.000359518	0.000229751
KEGG_PATHWAY	mmu01212:Fatty acid metabolism	25	0.8967	6.31188e-05	ACADVL, ECHS1, ACAA2, TECR, HSD17B4, ACAA1A, HSD17B12, HACD3, ACACA, ACAT2, CPT2, SCP2, ACADM, HADH, ACADS, CBR4, ACSL1, OXSM, ACSL4, HADHB, HADHA, FASN, PPT1, ACOX3, PPT2	1579	62	8992	2.29627	0.0211089	0.000410272	0.000262186
KEGG_PATHWAY	mmu05145:Toxoplasmosis	37	1.32712	7.73087e-05	ITGB1, CD40, GNAI3, TNF, PIK3R6, PIK3CG, RELA, GNAI2, MAPK9, CASP8, CASP3, AKT1, IL12B, IKBKG, MAP3K7, MAPK3, MAP2K3, HSPA8, TGFB1, NOS2, STAT1, BAD, STAT3, IRGM1, IRAK4, HSPA2, MAPK14, NFKB1, CYCS, ITGA6, TAB1, MYD88, HSPA1B, HSPA1A, BCL2L1, TLR2, NFKBIB	1579	110	8992	1.9155	0.0257929	0.000493025	0.000315069
KEGG_PATHWAY	mmu04612:Antigen processing and presentation	32	1.14778	8.18044e-05	H2-T23, HSP90AB1, H2-Q8, H2-K1, IFI30, TNF, CTSS, CTSL, B2M, CTSB, PDIA3, CD74, HSPA8, HSP90AA1, HSPA5, NFYA, HSPA4, TAP2, TAP1, HSPA2, TAPBP, CREB1, PSME3, CANX, PSME1, PSME2, CALR, HSPA1B, H2-Q10, H2-D1, LGMN, HSPA1A	1579	90	8992	2.0248	0.0272722	0.000512035	0.000327218
KEGG_PATHWAY	mmu00670:One carbon pool by folate	12	0.430416	8.91565e-05	DHFR, ALDH1L1, ATIC, MTHFD1L, MTHFD1, SHMT2, MTHFD2, SHMT1, MTHFD2L, MTHFR, MTR, MTHFS	1579	19	8992	3.59668	0.0296867	0.000543304	0.0003472
KEGG_PATHWAY	mmu01250:Biosynthesis of nucleotide sugars	18	0.645624	9.00149e-05	MPI, PMM2, GFPT1, HK2, HK1, GMPPB, HK3, NANP, UGDH, UGP2, NAGK, UAP1L1, GMPPA, PGM2, NANS, GALK2, PGM1, GALK1	1579	38	8992	2.69751	0.0299682	0.000543304	0.0003472
KEGG_PATHWAY	mmu04936:Alcoholic liver disease	44	1.57819	0.000106034	C1QB, C1QA, GSK3B, ACADVL, PRKAG1, CXCL3, CXCL2, TNF, ADH5, ACACA, RELA, CAMKK2, MAPK9, CASP8, TBK1, ALDH2, ALDH1B1, CASP3, TRA2B, TRA2A, C3AR1, AKT1, IL12B, RIPK1, IKBKG, ACADM, MLYCD, CD14, MAP3K7, IKBKE, MAP2K3, IRAK4, MAPK14, NFKB1, ALDH3A2, IRF3, FASN, IL1B, ACOX3, TAB1, ALDH7A1, MYD88, C1QC, ALDH9A1	1579	141	8992	1.77708	0.0352066	0.000628761	0.000401812
KEGG_PATHWAY	mmu04620:Toll-like receptor signaling pathway	34	1.21951	0.000126627	CD86, CD40, PIK3CD, TNF, RELA, MAPK9, CASP8, TBK1, CCL5, SPP1, AKT1, IL12B, RIPK1, IKBKG, RAC1, CD14, MAP3K7, IKBKE, MAPK3, MAP2K3, MAP2K1, STAT1, IRAK4, MAPK14, NFKB1, CXCL10, IRF3, TOLLIP, IL1B, TLR7, TAB1, TLR3, MYD88, TLR2	1579	100	8992	1.93621	0.0418995	0.000737929	0.000471576
KEGG_PATHWAY	mmu00330:Arginine and proline metabolism	22	0.789096	0.000165738	GAMT, ARG2, OAT, NOS2, GOT1, ARG1, MAOA, PYCR2, CNDP2, SRM, ALDH4A1, ALDH3A2, GATM, P4HA1, ALDH2, ALDH1B1, P4HA2, CKB, ALDH18A1, LAP3, ALDH7A1, ALDH9A1	1579	54	8992	2.32008	0.0544837	0.000949483	0.00060677
KEGG_PATHWAY	mmu04622:RIG-I-like receptor signaling pathway	26	0.932568	0.000204403	NLRX1, DDX3X, TNF, TANK, RELA, IFIH1, MAPK9, CASP8, TBK1, DHX58, IL12B, TRIM25, RIPK1, IKBKG, MAP3K7, IKBKE, ATG5, DDX58, ISG15, MAPK14, ATG12, NFKB1, CXCL10, IRF3, PIN1, NFKBIB	1579	70	8992	2.11519	0.0667623	0.00115147	0.000735851
KEGG_PATHWAY	mmu04146:Peroxisome	30	1.07604	0.000209337	ABCD2, ABCD3, ECI2, ECI3, HSD17B4, ACAA1A, HMGCL, PRDX5, SCP2, PRDX1, MLYCD, DECR2, ABCD1, XDH, ACOT8, NOS2, ACSL1, IDH1, ECH1, IDH2, ACSL4, SOD2, DHRS4, SOD1, CAT, AGPS, PEX5, ACOX3, CRAT, PAOX	1579	86	8992	1.98654	0.0683177	0.00115994	0.00074126
KEGG_PATHWAY	mmu04714:Thermogenesis	63	2.25968	0.000239315	SMARCB1, KDM1A, NDUFA10, PRKAG1, ACTB, ACTG1, RPS6KA3, LIPE, CPT2, RPS6KA1, UQCRFS1, PRKACA, COA7, MAP2K3, SMARCC1, SMARCC2, ACSL1, RPS6, TSC2, NDUFC2, SDHC, ACSL4, SDHA, ARID1A, SDHB, COX7A2L, NDUFS8, CREB1, NDUFS6, UQCRC1, NDUFS3, NDUFS2, NDUFS1, UQCRC2, MGLL, NDUFB9, NDUFB8, SMARCD2, SMARCD3, NDUFB7, NDUFB6, NDUFB10, NDUFB11, COX17, COX5B, COX5A, UQCRH, NRAS, SLC25A20, NDUFV3, NDUFV1, SMARCE1,…	1579	231	8992	1.55311	0.0777123	0.00130465	0.000833741
KEGG_PATHWAY	mmu04922:Glucagon signaling pathway	34	1.21951	0.000290641	PFKFB1, PYGB, CAMK2D, PRKAG1, SLC2A1, PYGL, PDHB, ACACA, LDHB, GYS1, PPP3CA, PPP3CB, LDHA, PPP4C, AKT1, EP300, PRKACA, PCK2, PDHA1, PRMT1, PGAM1, PGAM2, PPP4R3A, PPP4R3B, PFKL, PLCB3, CREB1, PKM, GNAQ, CALM3, CALM1, CALM2, PLCB2, PFKP	1579	104	8992	1.86174	0.0935787	0.00155931	0.000996485
KEGG_PATHWAY	mmu00511:Other glycan degradation	11	0.394548	0.000299571	MANBA, MAN2B2, GLB1, FUCA1, HEXB, GBA, NEU1, HEXA, MAN2B1, MAN2C1, ENGASE	1579	18	8992	3.48012	0.0963112	0.00158211	0.00101105
KEGG_PATHWAY	mmu05160:Hepatitis C	48	1.72166	0.000312569	YWHAE, GSK3B, RNASEL, CDKN1A, YWHAB, OAS1A, PIK3CD, PPP2R2A, IFIT1, TNF, RELA, NRAS, CASP8, RXRA, TBK1, YWHAQ, CASP3, AKT1, RIPK1, IKBKG, IKBKE, YWHAH, MAPK3, MAP2K1, APAF1, RSAD2, STAT1, BAD, DDX58, STAT2, MX1, STAT3, EIF2AK2, YWHAZ, NFKB1, CXCL10, IRF3, OAS2, OAS3, PSME3, PPP2R2D, CDK2, CYCS, BAX, GRB2, EIF3E, TLR3, IRF9	1579	165	8992	1.65665	0.100274	0.00162536	0.00103869
KEGG_PATHWAY	mmu05100:Bacterial invasion of epithelial cells	27	0.968436	0.000338447	ITGB1, SHC1, SRC, CLTC, ARPC5L, ILK, PIK3CD, CBL, ACTB, SEPTIN11, ACTG1, CTNNA1, RAC1, SEPTIN2, RHOG, GAB1, FN1, SEPTIN6, ARPC4, ARPC5, SEPTIN9, CD2AP, SEPTIN8, CTTN, HCLS1, ITGA5, VCL	1579	76	8992	2.02313	0.108112	0.00173326	0.00110764
KEGG_PATHWAY	mmu04066:HIF-1 signaling pathway	36	1.29125	0.0003909	CAMK2D, CDKN1A, CDKN1B, TFRC, SLC2A1, PIK3CD, PDHB, HK2, RELA, HK1, LDHB, HK3, LDHA, PLCG2, PGK1, EIF4EBP1, AKT1, HMOX1, EP300, VHL, MAPK3, PDK1, MAP2K1, PDHA1, NOS2, PRKCB, RPS6, STAT3, CYBB, IGF1, NFKB1, PFKL, ALDOC, ALDOA, GAPDH, PFKP	1579	114	8992	1.79834	0.123791	0.001972	0.00126022
KEGG_PATHWAY	mmu05230:Central carbon metabolism in cancer	25	0.8967	0.000428112	SLC2A1, PIK3CD, PDHB, HK2, GLS, HK1, LDHB, HK3, NRAS, LDHA, AKT1, SLC16A3, MAPK3, PDK1, MAP2K1, PDHA1, PGAM1, IDH1, PGAM2, IDH2, SLC7A5, PFKL, PKM, G6PDX, PFKP	1579	69	8992	2.06331	0.134747	0.00212797	0.00135989
KEGG_PATHWAY	mmu04380:Osteoclast differentiation	39	1.39885	0.000473204	CSF1R, NCF1, NCF2, NCF4, PIK3CD, TREM2, TNF, RELA, PPP3CA, MAPK9, PPP3CB, PLCG2, AKT1, ACP5, IKBKG, RAC1, JUNB, MAP3K7, MAPK3, MAP2K1, TGFB1, SYK, STAT1, STAT2, MITF, MAPK14, NFKB1, FOSL2, NFKB2, FCGR1, IL1A, CREB1, FCGR4, IL1B, GRB2, LCP2, TAB1, SQSTM1, IRF9	1579	128	8992	1.73512	0.14784	0.00231801	0.00148133
KEGG_PATHWAY	mmu00410:beta-Alanine metabolism	15	0.53802	0.000497008	ECHS1, CSAD, CNDP2, ALDH3A2, HADHA, ALDH6A1, ALDH2, ALDH1B1, ALDH3B1, ACOX3, MLYCD, ALDH7A1, ACADS, HIBCH, ALDH9A1	1579	32	8992	2.66941	0.154672	0.00238933	0.00152691
KEGG_PATHWAY	mmu00270:Cysteine and methionine metabolism	21	0.753228	0.0005019	DNMT1, AHCY, AHCYL1, MDH1, GOT1, MDH2, GSS, APIP, MRI1, MTR, MAT2B, SRM, LDHB, MTAP, LDHA, MAT2A, PSAT1, ADI1, PHGDH, GCLM, ENOPH1	1579	54	8992	2.21462	0.156069	0.00238933	0.00152691
KEGG_PATHWAY	mmu00051:Fructose and mannose metabolism	16	0.573888	0.000594327	PFKFB2, PFKFB1, TPI1, MPI, PMM2, SORD, HK2, HK1, AKR1B7, GMPPB, HK3, PFKL, GMPPA, ALDOC, ALDOA, PFKP	1579	36	8992	2.531	0.18204	0.0027523	0.00175887
KEGG_PATHWAY	mmu03050:Proteasome	19	0.681492	0.000594432	PSMD12, PSMD11, POMP, PSMB10, PSMB8, PSMB9, PSMD8, PSMD9, PSMD6, PSMA4, PSMC3, PSMB3, PSMD2, PSMC1, PSME3, PSMD3, PSME1, PSMD1, PSME2	1579	47	8992	2.30213	0.182069	0.0027523	0.00175887
KEGG_PATHWAY	mmu04623:Cytosolic DNA-sensing pathway	23	0.824964	0.000688919	ZBP1, RIPK3, DDX58, TREX1, IL18, ADAR, NFKB1, RELA, PYCARD, CXCL10, TBK1, IRF3, IL1B, CCL5, POLR1C, CASP1, POLR2F, RIPK1, IKBKG, IKBKE, POLR2K, NFKBIB, POLR2L	1579	63	8992	2.07903	0.207795	0.00314669	0.0020109
KEGG_PATHWAY	mmu00030:Pentose phosphate pathway	15	0.53802	0.000725266	PRPS2, H6PD, RPE, TALDO1, RPIA, PFKL, G6PDX, PGM2, ALDOC, PGLS, TKT, ALDOA, PFKP, RBKS, PGM1	1579	33	8992	2.58852	0.217475	0.00326853	0.00208877
KEGG_PATHWAY	mmu04064:NF-kappa B signaling pathway	33	1.18364	0.000785	CD40, BCL10, CXCL3, PTGS2, CXCL2, TNF, MALT1, RELA, ICAM1, PLAU, PLCG2, TRIM25, RIPK1, IKBKG, CD14, MAP3K7, LYN, UBE2I, CSNK2A1, PARP1, SYK, DDX58, PRKCB, CSNK2A2, IRAK4, TRAF1, NFKB1, NFKB2, IL1B, CSNK2B, TAB1, MYD88, BCL2L1	1579	105	8992	1.78978	0.233127	0.00349119	0.00223105
KEGG_PATHWAY	mmu04933:AGE-RAGE signaling pathway in diabetic complications	32	1.14778	0.000825407	CDKN1B, PIK3CD, TNF, RELA, ICAM1, MAPK9, NRAS, CASP3, PLCG2, AKT1, CCL2, RAC1, MAPK3, STAT5A, STAT5B, TGFB1, STAT1, PRKCB, PRKCD, STAT3, FN1, CYBB, MAPK14, NFKB1, COL1A1, IL1A, DIAPH1, PLCB3, COL4A2, IL1B, BAX, PLCB2	1579	101	8992	1.80428	0.243538	0.00362322	0.00231543
KEGG_PATHWAY	mmu04662:B cell receptor signaling pathway	27	0.968436	0.00101764	GSK3B, INPPL1, PIK3CD, BCL10, MALT1, RELA, PPP3CA, NRAS, PPP3CB, INPP5D, PLCG2, RAC2, AKT1, IKBKG, RAC1, MAPK3, LYN, MAP2K1, SYK, PRKCB, NFKB1, VAV1, VAV2, GRB2, PTPN6, PIK3AP1, NFKBIB	1579	81	8992	1.89825	0.291168	0.0043744	0.00279548
KEGG_PATHWAY	mmu04611:Platelet activation	37	1.32712	0.00103536	ITGB1, ROCK1, SRC, GNAI3, PIK3CD, PIK3R6, ACTB, PIK3CG, ACTG1, GNAI2, PTGS1, MYL12B, GNA13, RAP1B, PPP1CC, PLCG2, AKT1, PRKACA, MAPK3, LYN, VASP, PPP1R12A, FCER1G, SYK, PLA2G4A, MAPK14, COL1A1, APBB1IP, PLCB3, STIM1, GNAQ, TBXAS1, LCP2, TLN2, TLN1, PLCB2, FERMT3	1579	124	8992	1.69924	0.295406	0.0043744	0.00279548
KEGG_PATHWAY	mmu04071:Sphingolipid signaling pathway	37	1.32712	0.00103536	ASAH1, ROCK1, GNAI3, PIK3CD, PPP2R2A, PLD1, TNF, RELA, GNAI2, GNA13, MAPK9, NRAS, SGPL1, SPTLC1, SPTLC2, SMPD1, RAC2, AKT1, RAC1, CTSD, MAPK3, MAP2K1, ABCC1, CERS6, FCER1G, SPHK2, PRKCB, PPP2R5A, MAPK14, NFKB1, PLCB3, GNAQ, PPP2R2D, BAX, DEGS1, PLCB2, CERS2	1579	124	8992	1.69924	0.295406	0.0043744	0.00279548
KEGG_PATHWAY	mmu00531:Glycosaminoglycan degradation	11	0.394548	0.00144998	GALNS, HGSNAT, HYAL1, GLB1, IDUA, HEXB, HEXA, IDS, GUSB, GNS, ARSB	1579	21	8992	2.98296	0.387649	0.00605055	0.00386662
KEGG_PATHWAY	mmu04668:TNF signaling pathway	34	1.21951	0.00147473	CEBPB, PIK3CD, CXCL3, PTGS2, CXCL2, TNF, RELA, ICAM1, RPS6KA4, MAPK9, CASP7, CASP8, CASP3, CCL5, AKT1, CCL2, RIPK1, IKBKG, JUNB, MAP3K7, MAPK3, MAP2K3, MAP2K1, MLKL, RIPK3, TRAF1, MAPK14, TNFRSF1B, NFKB1, CXCL10, ITCH, CREB1, IL1B, TAB1	1579	113	8992	1.71346	0.392757	0.00607875	0.00388465
KEGG_PATHWAY	mmu04670:Leukocyte transendothelial migration	35	1.25538	0.00162282	ITGB1, ITGAM, ROCK1, NCF1, NCF2, ITGB2, CTNND1, NCF4, GNAI3, PIK3CD, F11R, ARHGAP5, ITGAL, ACTB, ACTG1, GNAI2, ICAM1, MYL12B, RAP1B, PLCG2, RAC2, CTNNA1, PTK2B, RAC1, VASP, ITGA4, PRKCB, ACTN1, CYBB, ACTN4, MAPK14, VAV1, VAV2, EZR, VCL	1579	118	8992	1.68912	0.422448	0.00660858	0.00422323
KEGG_PATHWAY	mmu05205:Proteoglycans in cancer	54	1.93687	0.00165763	ITGB1, CDKN1A, ITGB5, PIK3CD, TNF, ACTB, ACTG1, PPP1CC, PLAU, CTSL, CASP3, AKT1, IL12B, RAC1, PRKACA, MAP2K1, PPP1R12A, PRKCB, RPS6, GAB1, PLAUR, VAV1, VAV2, CTTN, HCLS1, ITGA5, EZR, CD44, TLR2, DDX5, CAMK2D, ROCK1, SRC, IQGAP1, CBL, THBS1, SLC9A1, NRAS, PAK1, RRAS, PLCG2, FLNA, FLNB, EIF4B, MAPK3, TGFB1, STAT3, FN1, IGF1, MAPK14, COL1A1, PDCD4, GRB2, PTPN6	1579	205	8992	1.50008	0.429215	0.00666997	0.00426246
KEGG_PATHWAY	mmu05167:Kaposi sarcoma-associated herpesvirus infection	58	2.08034	0.00168617	CD86, GSK3B, H2-T23, CDKN1A, H2-K1, PIK3CD, CXCL3, CXCL2, PIK3CG, ICAM1, PPP3CA, PREX1, PPP3CB, MAP1LC3B, TBK1, CASP8, GNGT2, CASP3, AKT1, EP300, IKBKG, RAC1, IKBKE, MAP2K1, SYK, HCK, CD200R1, CREB1, IRF3, TLR3, IRF9, H2-D1, H2-Q8, SRC, PTGS2, PIK3R6, RELA, MAPK9, NRAS, GNG10, PLCG2, MAPK3, LYN, STAT1, STAT2, STAT3, EIF2AK2, MAPK14, GNG12, NFKB1, GNB2, GNB1, CYCS, BAX, CALM3, CALM1, CALM2, H2-Q10	1579	224	8992	1.47453	0.434704	0.006705	0.00428485
KEGG_PATHWAY	mmu00052:Galactose metabolism	14	0.502152	0.00180384	B4GALT1, GAA, HK2, HK1, AKR1B7, HK3, PFKL, UGP2, GLB1, PGM2, GLA, PFKP, PGM1, GALK1	1579	32	8992	2.49145	0.456784	0.00705994	0.00451168
KEGG_PATHWAY	mmu04810:Regulation of actin cytoskeleton	57	2.04448	0.00182842	ITGB1, CYFIP1, ITGAM, ITGB5, ITGB2, ARPC5L, PIK3CD, ITGAL, ACTB, ACTG1, PPP1CC, TMSB4X, CFL2, CFL1, RAC2, ITGAX, PIP4K2A, RAC1, GIT1, MAP2K1, PPP1R12A, ITGA4, ACTN1, ACTN4, VAV1, VAV2, ENAH, SPATA13, MYH9, ITGA6, ITGA5, EZR, VCL, ARHGEF6, ROCK1, SRC, IQGAP1, SLC9A1, MYL12B, GNA13, FGD3, NRAS, PAK1, RRAS, NCKAP1L, PIP5K1C, MAPK3, PAK4, GSN, FN1, ARPC4, ARPC5, BAIAP2, GNG12, DIAPH1, PIKFYVE, DIAPH2	1579	220	8992	1.47546	0.461287	0.00705994	0.00451168
KEGG_PATHWAY	mmu03018:RNA degradation	27	0.968436	0.00183809	DDX6, PARN, WDR61, HSPD1, EDC4, EXOSC7, EXOSC10, MTREX, NUDT16, EXOSC3, EXOSC2, DCPS, HSPA9, PNPT1, DIS3, CNOT10, LSM3, LSM8, PFKL, LSM7, CNOT2, XRN2, PABPC1, DCP1A, CNOT9, PFKP, MPHOSPH6	1579	84	8992	1.83045	0.463048	0.00705994	0.00451168
KEGG_PATHWAY	mmu05220:Chronic myeloid leukemia	25	0.8967	0.00200644	HDAC2, CDKN1A, CDKN1B, CTBP2, SHC1, CTBP1, HDAC1, PIK3CD, CBL, RELA, NRAS, AKT1, IKBKG, MAPK3, STAT5A, STAT5B, MAP2K1, TGFB1, CDKN2A, BAD, NFKB1, RUNX1, BAX, GRB2, BCL2L1	1579	76	8992	1.87327	0.492805	0.00761998	0.00486957
KEGG_PATHWAY	mmu03060:Protein export	13	0.466284	0.00223242	SRP19, HSPA5, SRP68, SRP9, SEC61A1, SPCS2, SPCS1, SRPRB, SEC61B, SEC62, SEC11A, SEC63, SEC11C	1579	29	8992	2.55282	0.530178	0.00829184	0.00529893
KEGG_PATHWAY	mmu00062:Fatty acid elongation	13	0.466284	0.00223242	ACOT7, ECHS1, ACAA2, TECR, HSD17B12, HACD3, HADHB, HADHA, ACOT2, PPT1, ACOT1, PPT2, HADH	1579	29	8992	2.55282	0.530178	0.00829184	0.00529893
KEGG_PATHWAY	mmu05163:Human cytomegalovirus infection	64	2.29555	0.00239247	GSK3B, H2-T23, CDKN1A, H2-K1, PIK3CD, TNF, PPP3CA, PPP3CB, TBK1, CASP8, GNGT2, CASP3, RAC2, AKT1, IKBKG, RAC1, PRKACA, B2M, PDIA3, MAP2K1, PRKCB, TAP2, TSC2, TAP1, TAPBP, PLCB3, CREB1, IRF3, IL1B, PLCB2, H2-D1, ROCK1, H2-Q8, SRC, GNAI3, PTGS2, RELA, GNAI2, GNA13, NRAS, GNG10, CCL5, EIF4EBP1, PTK2B, CCL2, RIPK1, MAPK3, CDKN2A, STAT3, MAPK14, GNG12, NFKB1, RHEB, GNAQ, GNB2, GNB1, CYCS, BAX, CALM3, …	1579	256	8992	1.42369	0.554974	0.00878971	0.00561709
KEGG_PATHWAY	mmu04722:Neurotrophin signaling pathway	35	1.25538	0.00256852	YWHAE, GSK3B, CAMK2D, SHC1, PIK3CD, PSEN1, RELA, RAP1B, MAPK9, RPS6KA3, NRAS, IRAK2, ARHGDIA, RPS6KA1, ARHGDIB, PLCG2, AKT1, RAC1, MAPK3, MAP3K3, MAP2K1, BAD, SORT1, PRKCD, GAB1, IRAK3, IRAK4, MAPK14, NFKB1, BAX, GRB2, CALM3, CALM1, CALM2, NFKBIB	1579	121	8992	1.64724	0.580746	0.00933506	0.0059656
KEGG_PATHWAY	mmu00790:Folate biosynthesis	12	0.430416	0.00274722	DHFR, QDPR, CBR1, MOCS2, GCH1, SPR, MOCOS, GGH, PCBD2, MOCS1, PTS, AKR1B7	1579	26	8992	2.62834	0.605382	0.00987829	0.00631275
KEGG_PATHWAY	mmu05323:Rheumatoid arthritis	27	0.968436	0.00316958	CD86, ATP6V1A, ITGB2, CXCL3, ITGAL, CXCL2, TNF, ICAM1, CTSL, CCL5, CCL2, ACP5, ATP6V1H, ATP6V1E1, ATP6V1D, ATP6V1C1, ATP6V1F, ATP6V1G1, TGFB1, ATP6AP1, IL18, IL1A, IL1B, ATP6V1B2, ATP6V0D1, ATP6V0D2, TLR2	1579	87	8992	1.76733	0.658025	0.011277	0.00720662
KEGG_PATHWAY	mmu04664:Fc epsilon RI signaling pathway	22	0.789096	0.00337106	LYN, MAP2K3, MAP2K1, FCER1G, SYK, PIK3CD, PLA2G4A, MAPK14, TNF, VAV1, VAV2, MAPK9, NRAS, INPP5D, ALOX5AP, PLCG2, RAC2, AKT1, GRB2, LCP2, RAC1, MAPK3	1579	66	8992	1.89825	0.68061	0.0118689	0.00758487
KEGG_PATHWAY	mmu00600:Sphingolipid metabolism	19	0.681492	0.00368133	ARSA, ASAH1, CERS6, SPHK2, HEXB, GBA, HEXA, GALC, SGPL1, SPTLC1, SPTLC2, GLB1, SMPD1, PSAP, NEU1, B4GALNT1, DEGS1, GLA, CERS2	1579	54	8992	2.00371	0.712515	0.0128277	0.00819759
KEGG_PATHWAY	mmu04520:Adherens junction	23	0.824964	0.0039298	PTPN1, CSNK2A1, SRC, ACTN1, CTNND1, CSNK2A2, WAS, PTPRJ, IQGAP1, ACTN4, BAIAP2, ACTB, ACTG1, TJP1, CSNK2B, CTNNA1, RAC2, EP300, PTPN6, RAC1, MAP3K7, VCL, MAPK3	1579	71	8992	1.84478	0.735758	0.0135538	0.00866161
KEGG_PATHWAY	mmu01232:Nucleotide metabolism	26	0.932568	0.00400064	HDDC2, CANT1, GDA, GMPR2, AK1, GMPS, AK2, GMPR, AK3, AK4, NT5C, DGUOK, PNP, NUDT16, UPP1, XDH, ENTPD1, RRM1, ADSL, NME4, DCK, IMPDH1, IMPDH2, CMPK1, CMPK2, ITPA	1579	84	8992	1.76266	0.742034	0.0136587	0.00872867
KEGG_PATHWAY	mmu05418:Fluid shear stress and atherosclerosis	40	1.43472	0.00452001	HSP90AB1, NCF1, SRC, NCF2, MGST3, GSTP1, MGST1, PIK3CD, KEAP1, TNF, ACTB, RELA, ACTG1, HSP90B1, ICAM1, TXN2, MAPK9, SUMO1, CTSL, RAC2, AKT1, HMOX1, CCL2, IKBKG, RAC1, MAP3K7, NQO1, HSP90AA1, GSTM1, GSTO1, MAPK14, NFKB1, ASS1, IL1A, IL1B, CALM3, ARHGEF2, CALM1, CALM2, SQSTM1	1579	148	8992	1.53912	0.78373	0.0152776	0.00976323
KEGG_PATHWAY	mmu05146:Amoebiasis	31	1.11191	0.00461217	RAB5C, ITGAM, ITGB2, PIK3CD, CXCL3, CXCL2, TNF, RELA, CD1D1, CASP3, PRDX1, IL12B, CD14, PRKACA, ARG2, TGFB1, NOS2, ARG1, PRKCB, ACTN1, FN1, ACTN4, NFKB1, COL1A1, PLCB3, COL4A2, GNAQ, IL1B, PLCB2, VCL, TLR2	1579	107	8992	1.64988	0.790393	0.0154348	0.00986366
KEGG_PATHWAY	mmu05142:Chagas disease	30	1.07604	0.00495901	C1QB, C1QA, GNAI3, PIK3CD, PPP2R2A, TNF, RELA, GNAI2, MAPK9, CASP8, CCL5, AKT1, CCL2, IL12B, IKBKG, MAPK3, TGFB1, NOS2, IRAK4, MAPK14, NFKB1, PLCB3, GNAQ, IL1B, PPP2R2D, CALR, PLCB2, MYD88, TLR2, C1QC	1579	103	8992	1.65866	0.813685	0.0163789	0.010467
KEGG_PATHWAY	mmu04137:Mitophagy - animal	22	0.789096	0.00499119	FIS1, USP8, USP15, CSNK2A1, SRC, CSNK2A2, TFEB, MITF, RELA, MAPK9, NRAS, MAP1LC3B, RHOT1, TBK1, RRAS, CSNK2B, TBC1D17, SQSTM1, OPTN, TBC1D15, BCL2L1, ATG5	1579	68	8992	1.84242	0.81571	0.0163789	0.010467
KEGG_PATHWAY	mmu03250:Viral life cycle - HIV-1	20	0.71736	0.00666461	RANBP2, CPSF7, APOBEC3, SMARCB1, PDCD6IP, CCNT1, MX1, PSIP1, SAMHD1, BST2, XPO1, HGS, PIN1, EP300, CHMP4B, NELFA, CHMP6, PPIA, TNPO3, NELFE	1579	61	8992	1.86713	0.895668	0.02166	0.0138419
KEGG_PATHWAY	mmu01523:Antifolate resistance	12	0.430416	0.00739447	DHFR, ABCC1, ATIC, SHMT2, IL1B, SHMT1, MTHFR, GGH, IKBKG, TNF, NFKB1, RELA	1579	29	8992	2.35645	0.918619	0.0238032	0.0152115
KEGG_PATHWAY	mmu04979:Cholesterol metabolism	17	0.609756	0.00750608	LRPAP1, LRP1, SORT1, LPL, APOA1, LIPA, NCEH1, NPC1, VAPA, NPC2, VDAC3, TSPO, VDAC2, VDAC1, APOE, CD36, LDLRAP1	1579	49	8992	1.97573	0.921654	0.0239345	0.0152954
KEGG_PATHWAY	mmu04510:Focal adhesion	50	1.7934	0.00828126	ITGB1, GSK3B, ITGB5, PIK3CD, ILK, ARHGAP5, ACTB, ACTG1, PPP1CC, RAC2, CAPN2, AKT1, RAC1, MAP2K1, PPP1R12A, ITGA4, PRKCB, ACTN1, ACTN4, VAV1, VAV2, COL4A2, ITGA6, ITGA5, TLN2, TLN1, VCL, ROCK1, SRC, SHC1, THBS1, MYL12B, RAP1B, MAPK9, PAK1, SPP1, FLNA, FLNB, PIP5K1C, MAPK3, PAK4, VASP, BAD, FN1, IGF1, COL1A1, DIAPH1, PARVG, ZYX, GRB2	1579	201	8992	1.4166	0.939838	0.0260595	0.0166534
KEGG_PATHWAY	mmu04657:IL-17 signaling pathway	27	0.968436	0.0083267	GSK3B, CEBPB, HSP90AB1, SRSF1, CXCL3, PTGS2, CXCL2, TNF, RELA, HSP90B1, MAPK9, CASP8, TBK1, CASP3, CCL2, IKBKG, MAP3K7, IKBKE, MAPK3, USP25, HSP90AA1, MAPK14, NFKB1, CXCL10, MMP13, IL1B, LCN2	1579	93	8992	1.65331	0.940763	0.0260595	0.0166534
KEGG_PATHWAY	mmu00562:Inositol phosphate metabolism	22	0.789096	0.0101638	ISYNA1, TPI1, MTMR14, INPPL1, PIK3CD, PIK3CG, MTMR6, MTM1, INPP5B, INPP4A, ALDH6A1, PLCB3, PIKFYVE, IMPA1, SYNJ1, IMPA2, INPP5D, PLCG2, PIP4K2A, PIP5K1C, PLCB2, PI4K2A	1579	72	8992	1.74006	0.968347	0.031517	0.0201411
KEGG_PATHWAY	mmu04723:Retrograde endocannabinoid signaling	38	1.36298	0.0134401	NDUFB9, NDUFB8, NDUFB7, NDUFB10, NDUFB6, NDUFB11, NDUFA10, GNAI3, CACNA1A, PTGS2, GNAI2, MAPK9, GNG10, GNGT2, NDUFV3, PRKACA, NDUFV1, MAPK3, NDUFA8, NDUFA7, NDUFA6, NDUFA4, PRKCB, NDUFC2, GNG12, MAPK14, PLCB3, NDUFS8, NDUFS6, GNAQ, GNB2, GNB1, NDUFS3, NDUFS2, NDUFS1, DAGLB, PLCB2, MGLL	1579	148	8992	1.46216	0.989679	0.0412977	0.0263915
KEGG_PATHWAY	mmu00230:Purine metabolism	35	1.25538	0.013863	PRPS2, HDDC2, CANT1, GDA, GMPR2, AK1, PRUNE1, GMPS, AK2, NUDT2, GMPR, AK3, AK4, NUDT5, PFAS, PAPSS1, NT5C, DGUOK, PNP, ATIC, PGM2, ENPP4, NUDT16, XDH, PGM1, ENTPD1, RRM1, ADSL, NME4, PAICS, DCK, IMPDH1, IMPDH2, ADPRM, ITPA	1579	134	8992	1.48743	0.991071	0.0422135	0.0269767
KEGG_PATHWAY	mmu04910:Insulin signaling pathway	36	1.29125	0.0142516	GSK3B, PYGB, SHC1, PRKAG1, INPPL1, PIK3CD, PYGL, CBL, ACACA, HK2, HK1, HK3, GYS1, PPP1CC, MAPK9, LIPE, NRAS, PRKAR2B, EIF4EBP1, AKT1, FLOT2, PRKACA, MAPK3, PCK2, PTPN1, MAP2K1, EXOC7, BAD, RPS6, TSC2, RHEB, FASN, GRB2, CALM3, CALM1, CALM2	1579	139	8992	1.4749	0.992185	0.0430093	0.0274852
KEGG_PATHWAY	mmu04110:Cell cycle	33	1.18364	0.0146149	YWHAE, GSK3B, HDAC2, CDKN1A, CDKN1B, PCNA, MCM7, YWHAB, HDAC1, CUL1, SMC3, CDC23, YWHAQ, CHEK2, RAD21, EP300, BUB3, SKP1, YWHAH, CDKN2C, TGFB1, ANAPC7, CDKN2A, SMC1A, YWHAZ, STAG2, CDC16, CDK2, MCM3, MCM4, MCM5, MCM6, MCM2	1579	125	8992	1.50341	0.9931	0.0437153	0.0279364
KEGG_PATHWAY	mmu00220:Arginine biosynthesis	9	0.322812	0.0151683	GLUD1, ARG2, ACY1, NOS2, GOT1, ARG1, GLUL, ASS1, GLS	1579	20	8992	2.56263	0.994294	0.0449726	0.0287399
KEGG_PATHWAY	mmu00260:Glycine, serine and threonine metabolism	14	0.502152	0.0158563	GAMT, SHMT2, MAOA, SHMT1, PGAM1, PGAM2, GCAT, GCSH, SRR, GATM, PSAT1, PHGDH, ALDH7A1, DLD	1579	40	8992	1.99316	0.995494	0.0466037	0.0297822
KEGG_PATHWAY	mmu04012:ErbB signaling pathway	24	0.860832	0.0162006	STAT5A, STAT5B, GSK3B, CAMK2D, MAP2K1, CDKN1A, CDKN1B, SHC1, SRC, BAD, PRKCB, GAB1, PIK3CD, CBL, MAPK9, NRAS, PAK1, EIF4EBP1, PLCG2, AKT1, GRB2, MAPK3, NCK1, PAK4	1579	84	8992	1.62707	0.995997	0.0472051	0.0301666
KEGG_PATHWAY	mmu04660:T cell receptor signaling pathway	28	1.0043	0.0174317	GSK3B, PIK3CD, BCL10, TNF, MALT1, RELA, PPP3CA, MAPK9, NRAS, PAK1, PPP3CB, AKT1, IKBKG, MAP3K7, MAPK3, NCK1, PAK4, MAP2K1, MAPK14, NFKB1, VAV1, VAV2, DLG1, PTPRC, GRB2, PTPN6, LCP2, NFKBIB	1579	103	8992	1.54809	0.997378	0.0503581	0.0321815
KEGG_PATHWAY	mmu05017:Spinocerebellar ataxia	36	1.29125	0.0176758	PSMD12, PSMD11, PIK3R4, PIK3CD, ATP2A2, CACNA1A, RBPJ, PSMD8, PSMD9, ATXN3, MAPK9, PSMD6, OPA1, PSMB3, PSMD2, PSMD3, AKT1, PSMD1, NOP56, NFYA, PRKCB, PUM1, ATXN2L, AFG3L2, PLCB3, PSMA4, PSMC3, GNAQ, PSMC1, VDAC3, CYCS, VDAC2, VDAC1, SLC25A5, SLC25A4, PLCB2	1579	141	8992	1.45398	0.997589	0.0506306	0.0323556
KEGG_PATHWAY	mmu04370:VEGF signaling pathway	18	0.645624	0.0186376	MAP2K1, SRC, BAD, SPHK2, PRKCB, PIK3CD, PLA2G4A, MAPK14, PTGS2, PPP3CA, NRAS, PPP3CB, MAPKAPK3, PLCG2, RAC2, AKT1, RAC1, MAPK3	1579	58	8992	1.76733	0.998269	0.052937	0.0338296
KEGG_PATHWAY	mmu00480:Glutathione metabolism	21	0.753228	0.0205118	RRM1, GSTM1, GPX1, GPX4, GSTO1, GSS, MGST3, GSTP1, IDH1, LANCL1, IDH2, GSR, MGST1, TXNDC12, PRDX6, SRM, HPGDS, ANPEP, G6PDX, LAP3, GCLM	1579	72	8992	1.66097	0.999093	0.057775	0.0369213
KEGG_PATHWAY	mmu04919:Thyroid hormone signaling pathway	31	1.11191	0.0242468	PFKFB2, GSK3B, HDAC2, HDAC1, SRC, SLC2A1, PIK3CD, ATP2A2, ATP1A1, ACTB, SLC9A1, ACTG1, NRAS, RXRA, PLCG2, AKT1, EP300, PRKACA, RXRG, MAPK3, MAP2K1, STAT1, BAD, PRKCB, TSC2, PFKL, PLCB3, TBC1D4, RHEB, PLCB2, PFKP	1579	120	8992	1.47114	0.999751	0.0677307	0.0432835
KEGG_PATHWAY	mmu05166:Human T-cell leukemia virus 1 infection	57	2.04448	0.027568	H2-T23, CDKN1A, CD40, ITGB2, H2-K1, SLC2A1, PIK3CD, ITGAL, TNF, ICAM1, PPP3CA, PPP3CB, XPO1, CDC23, CHEK2, AKT1, TSPO, EP300, IKBKG, PRKACA, B2M, MAP2K1, ANAPC7, CREB1, CANX, VDAC3, VDAC2, VDAC1, TLN2, TLN1, SLC25A5, SLC25A4, H2-D1, H2-Q8, RELA, MAPK9, NRAS, BUB3, MAPK3, STAT5A, MAP3K3, RANBP1, STAT5B, FDPS, RANBP3, CDKN2C, TGFB1, CDKN2A, NFKB1, NFKB2, DLG1, CDK2, CDC16, BAX, CALR, H2-Q10, BCL2L1	1579	250	8992	1.2984	0.999921	0.0757877	0.0484324
KEGG_PATHWAY	mmu05235:PD-L1 expression and PD-1 checkpoint pathway in cancer	24	0.860832	0.0276535	MAP2K3, MAP3K3, CD274, MAP2K1, CSNK2A1, STAT1, CSNK2A2, STAT3, PIK3CD, MAPK14, NFKB1, RELA, EML4, PPP3CA, NRAS, PPP3CB, CSNK2B, AKT1, PTPN6, IKBKG, MYD88, MAPK3, NFKBIB, TLR2	1579	88	8992	1.55311	0.999924	0.0757877	0.0484324
KEGG_PATHWAY	mmu03430:Mismatch repair	9	0.322812	0.0278038	RFC5, RFC4, PCNA, LIG1, RFC2, RPA3, POLD2, RPA1, RPA2	1579	22	8992	2.32967	0.999927	0.0757877	0.0484324
KEGG_PATHWAY	mmu05221:Acute myeloid leukemia	20	0.71736	0.0296841	STAT5A, CSF1R, STAT5B, MAP2K1, ITGAM, BAD, STAT3, PIK3CD, PML, NFKB1, RELA, RUNX1, FCGR1, NRAS, EIF4EBP1, AKT1, GRB2, IKBKG, CD14, MAPK3	1579	70	8992	1.62707	0.999962	0.0802658	0.0512941
KEGG_PATHWAY	mmu05143:African trypanosomiasis	13	0.466284	0.0307883	PRKCB, IL18, HBB-B1, APOA1, TNF, ICAM1, PLCB3, IL1B, GNAQ, IL12B, PLCB2, THOP1, MYD88	1579	39	8992	1.89825	0.999974	0.0825909	0.05278
KEGG_PATHWAY	mmu04371:Apelin signaling pathway	34	1.21951	0.0313627	PRKAG1, PIK3R4, GNAI3, NRF1, PIK3R6, PIK3CG, SLC9A1, GNAI2, GNA13, LIPE, NRAS, GNG10, MAP1LC3B, GNGT2, RRAS, SPP1, AKT1, PRKACA, MAPK3, MAP2K1, NOS2, SPHK2, RPS6, GNG12, ACTA2, PLCB3, GNAQ, GNB2, GNB1, TFAM, CALM3, CALM1, CALM2, PLCB2	1579	137	8992	1.41329	0.999979	0.0834691	0.0533412
KEGG_PATHWAY	mmu04966:Collecting duct acid secretion	10	0.35868	0.0354748	ATP6V1A, ATP6V1G1, ATP6V1B2, ATP6V0D1, ATP6V1E1, SLC12A7, ATP6V0D2, ATP6V1D, ATP6V1C1, ATP6V1F	1579	27	8992	2.10916	0.999995	0.093401	0.0596882
KEGG_PATHWAY	mmu05212:Pancreatic cancer	21	0.753228	0.0357364	RALBP1, MAP2K1, CDKN1A, TGFB1, CDKN2A, STAT1, BAD, STAT3, PIK3CD, PLD1, NFKB1, RELA, MAPK9, RAC2, AKT1, BAX, IKBKG, RAC1, BCL2L1, MAPK3, ARHGEF6	1579	76	8992	1.57355	0.999995	0.093401	0.0596882
KEGG_PATHWAY	mmu05165:Human papillomavirus infection	78	2.7977	0.0359235	ITGB1, GSK3B, H2-T23, CDKN1A, CDKN1B, ITGB5, H2-K1, PIK3CD, CHD4, PPP2R2A, RBPJ, TNF, TBK1, CASP8, CASP3, AKT1, EP300, IKBKG, PRKACA, ATP6V1E1, IKBKE, OASL1, OASL2, MAP2K1, ATP6V1G1, ATP6AP1, ITGA4, PPP2R5A, TSC2, PKM, CREB1, COL4A2, IRF3, ATP6V1B2, ITGA6, ITGA5, ATP6V0D1, ATP6V0D2, TLR3, IRF9, H2-D1, ATP6V1A, HDAC2, H2-Q8, HDAC1, UBR4, PSEN1, PTGS2, THBS1, RELA, SLC9A3R1, NRAS, SPP1, EIF4EBP1, A…	1579	362	8992	1.22704	0.999996	0.093401	0.0596882
KEGG_PATHWAY	mmu04720:Long-term potentiation	19	0.681492	0.0370995	CAMK2D, MAP2K1, PRKCB, RAP1B, PPP1CC, PPP3CA, RPS6KA3, NRAS, PLCB3, PPP3CB, GNAQ, RPS6KA1, EP300, CALM3, CALM1, PRKACA, PLCB2, CALM2, MAPK3	1579	67	8992	1.61493	0.999997	0.0957223	0.0611717
KEGG_PATHWAY	mmu05223:Non-small cell lung cancer	20	0.71736	0.0389519	STAT5A, STAT5B, MAP2K1, CDKN1A, CDKN2A, BAD, PRKCB, STAT3, PIK3CD, STK4, EML4, NRAS, RXRA, KIF5B, PLCG2, AKT1, BAX, GRB2, RXRG, MAPK3	1579	72	8992	1.58187	0.999999	0.0997405	0.0637395
KEGG_PATHWAY	mmu00650:Butanoate metabolism	10	0.35868	0.0444012	HMGCL, HADHA, ALDH5A1, ECHS1, BDH1, HMGCS1, OXCT1, HADH, ACADS, ACAT2	1579	28	8992	2.03384	1	0.112839	0.0721103
KEGG_PATHWAY	mmu04613:Neutrophil extracellular trap formation	47	1.6858	0.0479949	HDAC2, ITGAM, NCF1, HDAC1, SRC, NCF2, ITGB2, NCF4, FPR1, PIK3CD, FPR2, HMGB1, ITGAL, ACTB, HDAC6, RELA, ACTG1, CLEC7A, CASP4, H3C1, CASP1, PLCG2, RAC2, AKT1, RAC1, H4C1, MAP3K7, MAPK3, MAP2K1, SYK, H3F3C, PRKCB, CYBB, MAPK14, NFKB1, FCGR1, PLCB3, FCGR4, HAT1, VDAC3, VDAC2, TLR7, VDAC1, SLC25A5, SLC25A4, PLCB2, TLR2	1579	207	8992	1.29301	1	0.121062	0.0773648
KEGG_PATHWAY	mmu04140:Autophagy - animal	34	1.21951	0.0495497	RAB1A, MTMR14, PIK3R4, PIK3CD, HMGB1, TANK, CAMKK2, MAPK9, NRAS, MAP1LC3B, TBK1, LAMP1, RRAS, CTSL, LAMP2, AKT1, PRKACA, SNAP29, CTSD, MAP3K7, ATG5, CTSB, MAPK3, SH3GLB1, MAP2K1, BAD, PRKCD, DAPK3, ATG10, TSC2, ATG12, RHEB, SQSTM1, BCL2L1	1579	142	8992	1.36353	1	0.124058	0.0792796
KEGG_PATHWAY	mmu01521:EGFR tyrosine kinase inhibitor resistance	21	0.753228	0.0517164	GSK3B, MAP2K1, SHC1, SRC, BAD, PRKCB, RPS6, STAT3, GAB1, PIK3CD, IGF1, NRAS, BCL2L11, AXL, EIF4EBP1, PLCG2, AKT1, BAX, GRB2, BCL2L1, MAPK3	1579	79	8992	1.51379	1	0.128531	0.0821378
KEGG_PATHWAY	mmu03320:PPAR signaling pathway	23	0.824964	0.0541916	HMGCS1, GK, ACSL1, ILK, LPL, APOA1, ACSL4, DBI, ACAA1A, FABP3, RXRA, FABP4, CPT2, FABP5, SCP2, FABP7, PLIN2, ACADM, CD36, ACOX3, RXRG, SLC27A4, PCK2	1579	89	8992	1.47168	1	0.133699	0.0854408
KEGG_PATHWAY	mmu00380:Tryptophan metabolism	15	0.53802	0.0602945	ECHS1, MAOA, DLST, ACAT2, ALDH3A2, HADHA, ALDH2, ALDH1B1, KYNU, CAT, AOX3, HADH, ALDH7A1, DLD, ALDH9A1	1579	52	8992	1.64271	1	0.147678	0.094374
KEGG_PATHWAY	mmu00500:Starch and sucrose metabolism	11	0.394548	0.0616486	HK3, GYS1, PYGB, UGP2, GAA, GBE1, PGM2, PYGL, PGM1, HK2, HK1	1579	34	8992	1.84242	1	0.14935	0.0954429
KEGG_PATHWAY	mmu03420:Nucleotide excision repair	13	0.466284	0.0618611	RFC5, RFC4, PCNA, LIG1, RFC2, CETN2, RPA1, RPA2, RAD23A, CUL4A, RPA3, POLE3, POLD2	1579	43	8992	1.72167	1	0.14935	0.0954429
KEGG_PATHWAY	mmu04931:Insulin resistance	27	0.968436	0.062927	GSK3B, PYGB, PRKAG1, SLC2A1, PIK3CD, PYGL, TNF, RELA, PTPA, GYS1, PPP1CC, MAPK9, RPS6KA3, RPS6KA1, AKT1, CD36, PCK2, PTPN1, PRKCB, PRKCD, STAT3, GFPT1, OGA, NFKB1, CREB1, TBC1D4, SLC27A4	1579	110	8992	1.3978	1	0.150846	0.0963988
KEGG_PATHWAY	mmu04728:Dopaminergic synapse	32	1.14778	0.0637969	GSK3B, CAMK2D, MAOA, GNAI3, CACNA1A, PPP2R2A, ARRB1, COMT, GNAI2, PPP1CC, PPP3CA, MAPK9, GNG10, PPP3CB, GNGT2, KIF5B, AKT1, PRKACA, PRKCB, PPP2R5A, GNG12, MAPK14, PLCB3, CREB1, GNAQ, GNB2, PPP2R2D, GNB1, CALM3, CALM1, CALM2, PLCB2	1579	135	8992	1.34987	1	0.151855	0.0970432
KEGG_PATHWAY	mmu04213:Longevity regulating pathway - multiple species	17	0.609756	0.0657329	HSPA8, HDAC2, HDAC1, PRKAG1, PIK3CD, IGF1, HSPA2, SOD2, SOD1, NRAS, CAT, AKT1, EIF4EBP2, PRKACA, HSPA1B, HSPA1A, ATG5	1579	62	8992	1.56146	1	0.155369	0.0992888
KEGG_PATHWAY	mmu00250:Alanine, aspartate and glutamate metabolism	12	0.430416	0.0673513	ALDH4A1, GLUD1, ADSL, ALDH5A1, GOT1, CAD, GFPT1, ASNS, GLUL, NIT2, ASS1, GLS	1579	39	8992	1.75223	1	0.157636	0.100738
KEGG_PATHWAY	mmu04070:Phosphatidylinositol signaling system	24	0.860832	0.0676251	PRKCB, MTMR14, INPPL1, PIK3CD, MTMR6, MTM1, INPP5B, INPP4A, PLCB3, PIKFYVE, IMPA1, SYNJ1, PPIP5K2, IMPA2, INPP5D, PLCG2, PIP4K2A, CALM3, PIP5K1C, CALM1, PLCB2, CALM2, PI4K2A, CDS2	1579	96	8992	1.42369	1	0.157636	0.100738
KEGG_PATHWAY	mmu04114:Oocyte meiosis	29	1.04017	0.0693677	YWHAE, CAMK2D, YWHAB, CUL1, SMC3, PPP1CC, PPP3CA, RPS6KA3, PPP3CB, CDC23, YWHAQ, RPS6KA1, PRKACA, SKP1, YWHAH, MAPK3, MAP2K1, ANAPC7, PPP2R5A, IGF1, MAPK14, SMC1A, YWHAZ, CDC16, CDK2, CALM3, CALM1, CALM2, CPEB4	1579	121	8992	1.36486	1	0.160591	0.102626
KEGG_PATHWAY	mmu04721:Synaptic vesicle cycle	20	0.71736	0.0710147	NSF, ATP6V1A, NAPA, ATP6V1G1, STXBP1, CLTC, SLC1A2, CACNA1A, AP2A1, AP2B1, AP2A2, ATP6V1B2, ATP6V1H, ATP6V0D1, ATP6V1E1, ATP6V0D2, ATP6V1D, AP2M1, ATP6V1C1, ATP6V1F	1579	77	8992	1.47915	1	0.163285	0.104348
KEGG_PATHWAY	mmu04530:Tight junction	38	1.36298	0.0727911	ITGB1, PCNA, ROCK1, SRC, PRKAG1, ARPC5L, WAS, ARHGAP17, PPP2R2A, F11R, YBX3, ACTB, ACTG1, MYL12B, MAPK9, SLC9A3R1, CD1D1, MICALL2, RAC1, PRKACA, RAB8B, VASP, HSPA4, ACTN1, ARPC4, ACTN4, ARPC5, TUBA4A, RUNX1, RAP2C, TJP1, DLG1, CTTN, PPP2R2D, MYH9, HCLS1, ARHGEF2, EZR	1579	167	8992	1.29581	1	0.166239	0.106236
KEGG_PATHWAY	mmu03015:mRNA surveillance pathway	25	0.8967	0.0821806	HBS1L, DAZAP1, NXT1, CSTF2, EIF4A3, PPP2R2A, PPP1CC, MAGOH, PAPOLA, SAP18, PELO, UPF1, CPSF7, CPSF1, NCBP1, NCBP2, CPSF3, PPP2R5A, WDR82, PPP2R2D, ACIN1, ETF1, RNPS1, PABPC1, TARDBP	1579	103	8992	1.38222	1	0.186423	0.119134
KEGG_PATHWAY	mmu00040:Pentose and glucuronate interconversions	11	0.394548	0.0862141	UGDH, UGP2, RPE, DCXR, SORD, AKR1A1, DHDH, CRYL1, GUSB, UGT1A7C, AKR1B7	1579	36	8992	1.74006	1	0.194269	0.124148
KEGG_PATHWAY	mmu04926:Relaxin signaling pathway	30	1.07604	0.0887064	SHC1, SRC, GNAI3, PIK3CD, ARRB1, RELA, GNAI2, MAPK9, NRAS, GNG10, GNGT2, AKT1, PRKACA, MAPK3, MAP2K1, TGFB1, NOS2, GNG12, MAPK14, NFKB1, ACTA2, COL1A1, PLCB3, MMP13, CREB1, COL4A2, GNB2, GNB1, GRB2, PLCB2	1579	129	8992	1.32436	1	0.198561	0.126891
KEGG_PATHWAY	mmu04215:Apoptosis - multiple species	10	0.35868	0.0943567	MAPK9, CASP7, CASP8, BCL2L11, APAF1, CASP3, CYCS, BAX, BIRC6, BCL2L1	1579	32	8992	1.77961	1	0.20982	0.134086
KEGG_PATHWAY	mmu04650:Natural killer cell mediated cytotoxicity	27	0.968436	0.0973579	SHC1, ITGB2, PIK3CD, ITGAL, TNF, ICAM1, PPP3CA, NRAS, PAK1, PPP3CB, CASP3, PLCG2, RAC2, PTK2B, RAC1, MAPK3, MAP2K1, FCER1G, SYK, PRKCB, VAV1, VAV2, FCGR4, GRB2, PTPN6, CD48, LCP2	1579	115	8992	1.33703	1	0.214894	0.137329
KEGG_PATHWAY	mmu04912:GnRH signaling pathway	22	0.789096	0.0979103	MAP2K3, MAP3K3, CAMK2D, MAP2K1, SRC, PRKCB, PRKCD, PLA2G4A, MAPK14, PLD1, MAPK9, NRAS, PLCB3, GNAQ, PTK2B, GRB2, CALM3, CALM1, PRKACA, PLCB2, CALM2, MAPK3	1579	90	8992	1.39205	1	0.214894	0.137329

## Sheet: 3 - run 2, GO KEGG
Category	Term	Count	%	PValue	Genes	List Total	Pop Hits	Pop Total	Fold Enrichment	Bonferroni	Benjamini	FDR
KEGG_PATHWAY	mmu01100:Metabolic pathways	515	15.1515	2.2146e-33	PI4K2B, PGAP1, EHMT2, ENO1, EPRS, ENO3, GLS, GCSH, NDST1, IL4I1, NSDHL, SCP2, NAMPT, MMUT, GAMT, ACOT8, DHDH, GANC, MTAP, MTHFD2, ETHE1, HMBS, ACOT2, UQCRC1, MT-CO3, UQCRC2, ADPRM, PI4K2A, GNE, MTMR1, MTMR2, MTMR3, SHMT2, SHMT1, RPN1, PLA2G6, PLA2G7, GNS, LDHB, ADH1, LDHA, PLCG2, HMOX1, PLCG1, LTA4H, CHKB, GSTM1, SETD1A, MTHFR, PRDX6, DHFR, CS, SQLE, GLUD1, UCK2, UCK1, QARS, B4GAT1, ADI1, FASN, P…	1837	1620	8992	1.55611	7.46321e-31	7.46321e-31	3.96414e-31
KEGG_PATHWAY	mmu05020:Prion disease	128	3.76581	6.26456e-24	NDUFA13, NCF1, NCF2, NDUFA12, NCF4, NDUFA10, TNF, PSMD8, PSMD6, PSMD7, PSMD2, PSMD3, PSMD1, PRKACB, PRKCD, CSNK2A2, CYBB, CYBA, SDHC, SDHD, SDHA, SDHB, COX6B1, COX7A2L, UQCRC1, VDAC3, PPIF, VDAC2, VDAC1, MT-CO3, UQCRC2, PSMD12, PSMD11, PSMD14, UQCRB, NDUFB10, PSMD13, NDUFB11, ITPR2, COX7A2, PIK3R1, KLC1, UQCRH, PPP3R1, CYC1, NDUFV3, NDUFV2, NDUFV1, HSPA5, CAV1, EIF2S1, IL6, UQCRQ, CYCS, MCU, GSK3…	1837	268	8992	2.33788	2.11116e-21	1.05558e-21	5.60678e-22
KEGG_PATHWAY	mmu05014:Amyotrophic lateral sclerosis	154	4.53074	2.73647e-21	NDUFA13, NUP107, NDUFA12, NDUFA10, TNF, ACTB, PSMD8, PSMD6, PSMD7, TBK1, PSMD2, PSMD3, PSMD1, MAP2K3, DAXX, ANXA11, SDHC, SDHD, SDHA, SDHB, ATG13, COX6B1, NUP93, COX7A2L, UQCRC1, MATR3, VDAC1, MT-CO3, NUP98, UQCRC2, SQSTM1, OPTN, PFN2, POM121, PSMD12, VCP, SEH1L, PSMD11, PSMD14, UQCRB, NDUFB10, PSMD13, NDUFB11, PIK3R4, COX7A2, KLC1, UQCRH, ATXN2, PPP3R1, NUP85, TPR, CYC1, NDUFV3, NDUFV2, NDUFV1, …	1837	369	8992	2.04287	9.22191e-19	3.07397e-19	1.63276e-19
KEGG_PATHWAY	mmu04932:Non-alcoholic fatty liver disease	83	2.44189	2.41973e-19	GSK3B, GSK3A, NDUFA13, NDUFA12, COX4I1, NDUFA10, PRKAG1, IRS2, PIK3CB, TNF, COX7C, IKBKB, CASP3, MLX, AKT1, UQCRFS1, NDUFC2, SDHC, TRAF2, SDHD, SDHA, PRKAB1, SDHB, TNFRSF1A, COX6B1, IL1A, COX7A2L, NDUFS8, NDUFS7, PIK3CA, NDUFS6, IL1B, NDUFS5, NDUFS4, UQCRC1, NDUFS3, NDUFS2, NDUFS1, MT-CO3, UQCRC2, NDUFB9, CEBPA, PRKAA1, NDUFB8, NDUFB7, NDUFB6, UQCRB, NDUFB10, NDUFB11, NDUFB5, NDUFB4, NDUFB3, NDUF…	1837	156	8992	2.60436	8.15447e-17	2.03862e-17	1.08283e-17
KEGG_PATHWAY	mmu05016:Huntington disease	126	3.70697	1.6299e-17	NDUFA13, NDUFA12, NDUFA10, PSMD8, PSMD6, PSMD7, PSMD2, PSMD3, PSMD1, AP2M1, TGM2, SDHC, SDHD, SDHA, SDHB, ATG13, COX6B1, COX7A2L, UQCRC1, VDAC3, PPIF, TFAM, VDAC2, VDAC1, MT-CO3, UQCRC2, PSMD12, PSMD11, PSMD14, UQCRB, NDUFB10, PSMD13, NDUFB11, PIK3R4, COX7A2, NRF1, KLC1, UQCRH, CYC1, NDUFV3, NDUFV2, NDUFV1, UQCRQ, SP1, CYCS, RCOR1, ATG2B, HIP1, COX4I1, CLTC, AP2A1, COX7C, AP2A2, CASP9, ACTR1A, AC…	1837	302	8992	2.04226	5.49276e-15	9.62166e-16	5.11062e-16
KEGG_PATHWAY	mmu05022:Pathways of neurodegeneration - multiple diseases	174	5.11915	1.71306e-17	APP, NDUFA13, NDUFA12, NDUFA10, ARAF, PARK7, ZFYVE1, TNF, PSMD8, PSMD6, PSMD7, TBK1, PSMD2, PSMD3, CAPN2, PSMD1, CAPN1, MAP2K3, MAP2K1, DAXX, MAP2K2, PRKCB, CSNK2A2, CYBB, SDHC, SDHD, SDHA, SDHB, ATG13, COX6B1, COX7A2L, UQCRC1, VDAC3, PPIF, VDAC2, VDAC1, MT-CO3, UQCRC2, RAF1, SQSTM1, PPID, OPTN, PSMD12, VCP, PSMD11, PSMD14, UQCRB, NDUFB10, PSMD13, NDUFB11, PIK3R4, ITPR2, HTRA2, COX7A2, KLC1, UQCR…	1837	471	8992	1.80832	5.773e-15	9.62166e-16	5.11062e-16
KEGG_PATHWAY	mmu05208:Chemical carcinogenesis - reactive oxygen species	101	2.97146	3.44607e-17	NDUFA13, NCF1, NCF2, NDUFA12, NDUFA10, ARAF, AS3MT, AKT1, MAP2K4, MAP2K1, MAP2K2, PRKCD, CYBA, SDHC, SDHD, SDHA, SDHB, COX6B1, COX7A2L, UQCRC1, VDAC3, PPIF, VDAC2, VDAC1, PRKD2, MT-CO3, UQCRC2, RAF1, UQCRB, NDUFB10, NDUFB11, GSTT3, COX7A2, PIK3R1, PLD1, UQCRH, HMOX1, CYC1, NDUFV3, NDUFV2, NDUFV1, GSTM1, EPHX1, BRAF, UQCRQ, GSTM5, COX4I1, PIK3CB, COX7C, IKBKB, UQCRFS1, HRAS, CBR1, PDPK1, ARNT, NDU…	1837	222	8992	2.22698	1.16133e-14	1.65904e-15	8.8121e-16
KEGG_PATHWAY	mmu05010:Alzheimer disease	148	4.35422	6.6496e-17	APP, NDUFA13, NDUFA12, NDUFA10, ARAF, IRS2, TNF, PSMD8, PSMD6, PSMD7, PSMD2, PSMD3, CAPN2, PSMD1, AKT1, CAPN1, SLC39A7, MAP2K1, MAP2K2, CSNK2A2, CYBB, SDHC, SDHD, SDHA, SDHB, ATG13, COX6B1, COX7A2L, UQCRC1, VDAC3, PPIF, VDAC2, VDAC1, MT-CO3, UQCRC2, RAF1, PPID, PSMD12, PSMD11, PSMD14, UQCRB, NDUFB10, PSMD13, NDUFB11, PIK3R4, ITPR2, LPL, COX7A2, PIK3R1, KLC1, UQCRH, RTN4, PPP3R1, NCSTN, APOE, CYC1…	1837	383	8992	1.89152	3.74145e-14	2.80114e-15	1.48785e-15
KEGG_PATHWAY	mmu05012:Parkinson disease	112	3.29509	3.96802e-16	NDUFA13, NDUFA12, NDUFA10, PARK7, TXN2, PSMD8, PSMD6, PSMD7, PSMD2, PSMD3, PSMD1, SLC39A7, PRKACB, DAXX, SDHC, SDHD, SDHA, SDHB, COX6B1, COX7A2L, UQCRC1, VDAC3, PPIF, VDAC2, VDAC1, MT-CO3, UQCRC2, PSMD12, PSMD11, PSMD14, UQCRB, NDUFB10, MAOA, PSMD13, NDUFB11, ITPR2, HTRA2, COX7A2, KLC1, UQCRH, PLCG1, CYC1, NDUFV3, NDUFV2, NDUFV1, TRAP1, HSPA5, EIF2S1, UQCRQ, GNAS, CYCS, UBA1, MCU, COX4I1, COX7C, …	1837	264	8992	2.07664	1.49658e-13	1.4858e-14	7.89196e-15
KEGG_PATHWAY	mmu05415:Diabetic cardiomyopathy	95	2.79494	1.06242e-15	GSK3B, NDUFA13, NCF1, NCF2, NDUFA12, COX4I1, NCF4, NDUFA10, ATP2A2, PIK3CB, COX7C, GYS1, CPT2, RAC2, AKT1, UQCRFS1, PDK3, CD36, CTSD, PDK2, PARP1, PRKCB, PRKCD, CYBB, NDUFC2, CYBA, SDHC, SDHD, SDHA, SDHB, TGFBR2, COX6B1, PLCB3, COX7A2L, NDUFS8, NDUFS7, PIK3CA, NDUFS6, NDUFS5, NDUFS4, UQCRC1, VDAC3, PPIF, NDUFS3, VDAC2, NDUFS2, VDAC1, NDUFS1, MT-CO3, UQCRC2, SLC25A5, PLCB1, PLCB2, NDUFB9, CAMK2D, …	1837	211	8992	2.20388	3.74145e-13	3.58035e-14	1.90173e-14
KEGG_PATHWAY	mmu04142:Lysosome	68	2.00059	2.47616e-14	HEXB, CTSZ, CLTC, HEXA, NAGPA, LIPA, CTSS, AP4M1, MFSD8, CTSO, LAMP1, GM2A, GNPTAB, AP1G1, LAMP2, ACP5, IDS, CTSH, AP1S1, WDR7, ACP2, AP3S1, CTSF, GUSB, CTSD, CTSC, CTSB, HGSNAT, ARSA, MANBA, ATP6AP1, GAA, AP1B1, AP3B1, SUMF1, NPC1, NPC2, ATP6V0D1, ATP6V0D2, ATP6V0C, ASAH1, IDUA, GBA, GNS, AP3M2, GGA2, AP3M1, NEU1, ATP6V1H, ARSB, ATP6V0A1, AP1M1, CTSA, SORT1, NAGA, AP4B1, IGF2R, GALC, GALNS, GNPT…	1837	135	8992	2.4656	8.34344e-12	7.58607e-13	4.02939e-13
KEGG_PATHWAY	mmu01200:Carbon metabolism	62	1.82407	1.47283e-13	ENO1, ENO3, HK1, GCSH, HK3, MCEE, ME1, PHGDH, ME2, MMUT, DLAT, ACADS, HIBCH, PSPH, IDH3A, TPI1, GPT2, PGAM2, SDHC, SDHD, SDHA, PGD, SDHB, PKM, PCCA, ACOX1, CAT, PCCB, PGP, RGN, SUCLG2, SUCLG1, DLD, ECHS1, SHMT2, SHMT1, RPE, DLST, PDHB, ACAT2, ACAT1, TKFC, ACSS1, PDHA1, MDH1, GOT1, MDH2, IDH3G, IDH2, GOT2, CS, RPIA, GLUD1, ALDH6A1, PFKL, SUCLA2, PSAT1, OGDH, ACO1, ACO2, PFKM, PFKP	1837	121	8992	2.50815	4.96491e-11	4.13619e-12	2.19697e-12
KEGG_PATHWAY	mmu05132:Salmonella infection	103	3.0303	1.79351e-13	CYFIP1, CSE1L, GCC2, FBXO22, TNF, ACTB, TXN2, PYCARD, AKT1, KPNA4, VPS39, KPNA1, MAP2K3, MAP2K4, VPS18, MAP2K1, MAP2K2, VPS33A, NAIP2, DYNC1LI1, DYNC1LI2, ELMO1, ELMO2, RAF1, ARL8B, PFN2, RAB5C, KLC1, HSP90B1, RRAS, MYO6, VPS11, NLRP3, RIPK1, SNX9, NCKAP1L, CD14, MAP2K6, VPS16, S100A10, ARPC4, ARPC5, IL6, PTPRC, ARPC2, PLEKHM1, CYCS, PLEKHM2, ACBD3, MYD88, ARF1, HSP90AB1, BRK1, PIK3CB, PIK3CG, IK…	1837	253	8992	1.9928	6.04244e-11	4.64934e-12	2.46953e-12
KEGG_PATHWAY	mmu00190:Oxidative phosphorylation	66	1.94175	3.71064e-13	NDUFA13, NDUFA12, COX4I1, NDUFA10, COX7C, UQCRFS1, ATP6V1G1, ATP6AP1, NDUFC2, SDHC, SDHD, SDHA, SDHB, COX6B1, COX7A2L, NDUFS8, NDUFS7, PPA2, NDUFS6, NDUFS5, NDUFS4, UQCRC1, ATP6V1B2, NDUFS3, NDUFS2, NDUFS1, MT-CO3, UQCRC2, ATP6V0D1, ATP6V0D2, ATP6V0C, ATP6V1A, NDUFB9, NDUFB8, NDUFB7, NDUFB6, UQCRB, NDUFB10, NDUFB11, NDUFB5, NDUFB4, COX17, NDUFB3, NDUFB2, COX7A2, COX5B, COX5A, UQCRH, ATP6V1H, CYC1…	1837	135	8992	2.39308	1.25039e-10	8.93204e-12	4.74432e-12
KEGG_PATHWAY	mmu04714:Thermogenesis	95	2.79494	8.57327e-13	NDUFA13, KDM1A, NDUFA12, COX4I1, NDUFA10, PRKAG1, COX7C, ACTB, RPTOR, RPS6KA3, LIPE, CPT2, RPS6KA1, MLST8, UQCRFS1, COA7, PRKACB, HRAS, COA6, COA5, MAP2K3, TSC2, NDUFC2, SDHC, SIRT6, TSC1, ACSL4, SDHD, SDHA, PRKAB1, SDHB, COX6B1, COX7A2L, NDUFS8, NDUFS7, NDUFS6, NDUFS5, NDUFS4, UQCRC1, NDUFS3, NDUFS2, NDUFS1, MT-CO3, UQCRC2, SOS2, MGLL, CREB5, NDUFB9, SMARCD1, PRKAA1, NDUFB8, KDM3A, SMARCD2, NDUF…	1837	231	8992	2.01307	2.88915e-10	1.92613e-11	1.02308e-11
KEGG_PATHWAY	mmu00280:Valine, leucine and isoleucine degradation	37	1.08856	2.43939e-12	ECHS1, ACAA2, HIBADH, ACAA1B, ACAA1A, AACS, ACAT2, ACAT1, IL4I1, HMGCL, MCEE, ALDH2, ALDH1B1, OXCT1, DBT, ACADM, MMUT, HADH, ACADS, HIBCH, ACAD8, BCKDHA, MCCC2, BCKDHB, MCCC1, ACADSB, ALDH3A2, HADHB, HADHA, ALDH6A1, PCCA, EHHADH, IVD, PCCB, DLD, ALDH7A1, BCAT2	1837	57	8992	3.17742	8.22072e-10	5.13796e-11	2.72906e-11
KEGG_PATHWAY	mmu05135:Yersinia infection	63	1.85349	1.15645e-11	ITGB1, GSK3B, WIPF1, PIK3CB, TNF, ACTB, PYCARD, IKBKB, RPS6KA3, TBK1, RPS6KA1, RAC2, AKT1, MAP2K3, MAP2K4, MAP2K1, MAP2K2, ITGA4, IL18, TRAF2, IRAK4, TICAM1, VAV1, RHOA, VAV2, PIK3CA, IRF3, TRAF6, IL1B, ELMO1, ELMO2, ARHGEF1, ITGA5, ARHGEF7, CRK, TLR4, ARF6, SKAP2, ROCK1, SRC, PXN, WAS, PIK3R1, CDC42, MAPK9, PTK2B, MAPK1, CCL2, NLRP3, PLCG1, WASF2, MAP2K6, MAPK3, GIT2, FN1, ARPC4, ARPC5, MAPK14, …	1837	134	8992	2.30135	3.89725e-09	2.2925e-10	1.21768e-10
KEGG_PATHWAY	mmu05171:Coronavirus disease - COVID-19	96	2.82436	3.04319e-11	RPL4, RPL32, RPLP0, F13A1, CGAS, ADAR, PIK3CB, RPL10A, RPL8, RPL9, TNF, RPL6, IKBKB, IFIH1, RPS15, RPS17, TBK1, RPS16, RPL18A, RPS19, C3AR1, IL12B, RPL35, RPLP2, RPS10, RPL39, RPS13, JAK1, FGA, RPS7, RPL21, DDX58, PRKCB, RPL23, RPL22, FGG, CYBB, IRAK4, TYK2, TNFRSF1A, PIK3CA, IRF3, TRAF6, IL1B, OAS3, RPL37A, RPL24, TLR8, RPL27, TLR7, IL6ST, TLR4, RPL28, IRF9, CFB, TLR2, C1QB, C1QA, RPL10, RPL12, …	1837	247	8992	1.90249	1.02555e-08	5.69753e-10	3.02629e-10
KEGG_PATHWAY	mmu05417:Lipid and atherosclerosis	87	2.55958	3.25579e-11	GSK3B, CD40, HSP90AB1, NCF1, NCF2, NCF4, CXCL1, PIK3CB, TNF, CXCL2, ICAM1, PYCARD, IKBKB, CASP9, TBK1, CASP6, CASP3, AKT1, IL12B, LBP, CD36, HRAS, MAP2K3, MAP2K4, HSP90AA1, APAF1, PDPK1, IL18, CYBB, APOA1, CYBA, TRAF2, IRAK4, TICAM1, VAV1, RHOA, TNFRSF1A, VAV2, PLCB3, PIK3CA, IRF3, TRAF6, IL1B, IRF7, ARHGEF1, PLCB1, TLR4, PLCB2, TLR2, CAMK2D, SRC, PIK3R1, HSP90B1, HSPD1, RAP1B, CDC42, MAPK9, NRAS…	1837	216	8992	1.97157	1.0972e-08	5.77474e-10	3.06729e-10
KEGG_PATHWAY	mmu05164:Influenza A	74	2.17711	4.23994e-11	NXT1, ADAR, PIK3CB, TNF, ACTB, ICAM1, PYCARD, IKBKB, IFIH1, CASP9, XPO1, TBK1, CASP3, KPNA6, AKT1, IL12B, TRIM25, KPNA2, KPNA1, JAK1, MAP2K1, MAP2K2, APAF1, RSAD2, DDX58, PRKCB, IL18, IRAK4, TYK2, TICAM1, TNFRSF1A, DNAJC3, IL1A, PIK3CA, HNRNPUL1, IRF3, IL1B, OAS3, IRF7, VDAC1, TLR7, NUP98, RAF1, SLC25A5, TLR4, IRF9, RNASEL, NLRX1, H2-DMA, OAS1A, PIK3R1, NXF1, H2-DMB1, CCL5, MAPK1, CCL2, NLRP3, BA…	1837	173	8992	2.09379	1.42886e-08	7.14429e-10	3.79474e-10
KEGG_PATHWAY	mmu03050:Proteasome	31	0.912033	1.13959e-10	PSMD12, PSMD11, PSMD14, PSMD13, POMP, PSMA7, PSMA8, PSMD8, PSMB7, PSMD6, PSMB5, PSMD7, PSMB2, PSMB3, PSMD2, PSMB1, PSMD3, PSMD1, ADRM1, PSMB8, PSMA5, PSMA3, PSMA4, PSMC6, PSMA1, PSMC3, PSME3, PSME4, PSMC2, PSME1, PSME2	1837	47	8992	3.22858	3.8404e-08	1.82876e-09	9.71361e-10
KEGG_PATHWAY	mmu01240:Biosynthesis of cofactors	66	1.94175	2.52567e-10	VKORC1L1, MOCS2, ALAS1, MPI, CPOX, EPRS, GPHN, PPCDC, ALAD, GMPPB, NADK2, SPR, ALDH2, UROD, KYNU, NAPRT, GMPPA, GUSB, ADSL, CAD, CTPS2, NME4, COASY, NME1, ALDH3A2, UGDH, PHOSPHO2, NME6, NME7, MTHFD2, HMBS, MTHFD2L, RGN, CMPK2, UMPS, DLD, BCAT2, FECH, SHMT2, SHMT1, AK1, AK2, AK3, AK4, MAT2B, PPOX, PTS, NFS1, ALDH1B1, MTHFD1L, PPCS, NADK, GCH1, MMAB, UROS, GGH, NMNAT3, DHRS3, COQ6, DHODH, DHFR, COQ…	1837	152	8992	2.12543	8.51151e-08	3.86887e-09	2.05498e-09
KEGG_PATHWAY	mmu03013:Nucleocytoplasmic transport	55	1.61812	4.12123e-10	IPO13, IPO11, AHCTF1, NXT1, NUP107, CSE1L, EIF4A3, PHAX, CASC3, IPO7, IPO4, IPO5, PNN, IPO8, IPO9, XPO1, SUMO3, KPNA6, KPNA4, KPNA2, TNPO1, TNPO2, TNPO3, KPNA1, UPF2, UPF1, NCBP1, NUP133, NCBP2, THOC3, RANGAP1, THOC7, THOC6, EEF1A1, NUP93, DDX39B, NUP50, NUP54, NUP98, KPNB1, POM121, SEH1L, NXF1, NUP85, TPR, SAP18, RAE1, RANBP2, UBE2I, NUP155, XPO7, XPOT, NUP35, RAN, NUP37	1837	118	8992	2.28154	1.38886e-07	6.0385e-09	3.20739e-09
KEGG_PATHWAY	mmu03010:Ribosome	73	2.14769	7.79089e-10	RPL4, MRPS15, RPL32, MRPS14, MRPS11, RPLP0, MRPS12, RPL10A, RPL8, RPL9, MRPL32, RPL6, RPS15, MRPL4, MRPL3, MRPL2, RPS17, RPS16, MRPL1, RPL18A, RPS19, RPL35, RPLP2, MRPL9, RPS10, RPL39, RPS13, RPS7, RPL21, RPL23, RPL22, MRPS2, MRPS18A, MRPS21, MRPS7, MRPS6, MRPS9, RPL37A, RPL24, RPL27, RPL28, RPL10, RPL12, MRPL18, MRPL19, MRPL16, MRPL17, MRPL14, MRPL15, MRPL12, MRPL13, MRPL11, MRPL20, RPS3, RPS2, …	1837	179	8992	1.99626	2.62553e-07	1.09397e-08	5.81071e-09
KEGG_PATHWAY	mmu05169:Epstein-Barr virus infection	87	2.55958	1.77999e-09	RB1, CD40, H2-K1, TNFAIP3, PIK3CB, ITGAL, RBPJ, TNF, ICAM1, IKBKB, PSMD8, CASP9, PSMD6, TBK1, PSMD7, SIN3A, PSMD2, CASP3, PSMD3, BLNK, AKT1, PSMD1, B2M, JAK1, MAP2K3, PDIA3, MAP2K4, USP7, ENTPD1, APAF1, DDX58, TAP2, TRAF2, IRAK4, TYK2, RUNX3, TAPBP, PIK3CA, IRF3, TRAF6, OAS3, BTK, IRF7, IRF9, CD44, H2-D1, TLR2, PSMD12, HDAC2, PSMD11, PSMD14, PSMD13, H2-DMA, OAS1A, PIK3R1, RELB, MAPK9, BCL2L11, H2…	1837	231	8992	1.84355	5.99855e-07	2.39942e-08	1.27447e-08
KEGG_PATHWAY	mmu04141:Protein processing in endoplasmic reticulum	70	2.05943	2.01389e-09	HSP90AB1, PRKCSH, NGLY1, UBE2D1, HERPUD1, CAPN2, UBXN8, UFD1, SEC61B, CAPN1, SEC62, UBXN4, SEC63, PDIA3, HSP90AA1, SSR4, SSR3, TRAF2, MOGS, UBE4B, PDIA6, CKAP4, DDOST, PDIA4, DNAJC3, DNAJC1, SELENOS, CANX, DNAJB11, ERP29, PLAA, PREB, VCP, RPN1, HSPA4L, CUL1, RRBP1, HSPBP1, HSP90B1, ATXN3, MAPK9, ERLEC1, GANAB, HSPH1, BAG2, OS9, SSR1, BAK1, UBQLN4, SEC23B, TXNDC5, SEC31A, UBQLN2, BCAP31, SEC24A, H…	1837	172	8992	1.99213	6.78679e-07	2.6103e-08	1.38648e-08
KEGG_PATHWAY	mmu04210:Apoptosis	59	1.7358	2.6449e-09	CTSZ, PIK3CB, TNF, LMNB2, ACTB, CTSS, LMNB1, IKBKB, CASP9, CTSO, AIFM1, CASP6, CASP3, CAPN2, AKT1, CTSH, CTSF, CAPN1, SPTAN1, HRAS, CTSD, CTSC, CTSB, DFFB, MAP2K1, DFFA, DAXX, MAP2K2, PARP4, ENDOG, APAF1, PARP1, PDPK1, TRAF2, TNFRSF1A, CSF2RB2, PIK3CA, IL3RA, RAF1, BIRC2, DIABLO, ITPR2, HTRA2, CSF2RB, PIK3R1, MAPK9, NRAS, BCL2L11, LMNA, MAPK1, RIPK1, BAK1, BID, MAPK3, BAD, EIF2S1, CYCS, BAX, KRAS	1837	136	8992	2.12354	8.9133e-07	3.30122e-08	1.75347e-08
KEGG_PATHWAY	mmu00020:Citrate cycle (TCA cycle)	23	0.67667	4.51273e-09	PDHA1, MDH1, MDH2, IDH3G, IDH2, DLST, SDHC, PDHB, SDHD, SDHA, SDHB, CS, ACLY, SUCLA2, OGDH, SUCLG2, SUCLG1, ACO1, ACO2, DLAT, DLD, PCK2, IDH3A	1837	32	8992	3.51824	1.52079e-06	5.36266e-08	2.84841e-08
KEGG_PATHWAY	mmu05017:Spinocerebellar ataxia	60	1.76523	4.61475e-09	ATP2A2, PIK3CB, RBPJ, PSMD8, PSMD6, PSMD7, OPA1, PSMD2, PSMD3, AKT1, PSMD1, PRKCB, TRAF2, ATG13, PSMA5, AFG3L1, AFG3L2, PSMA3, PLCB3, PSMA4, PIK3CA, PSMA1, VDAC3, PPIF, VDAC2, PIK3C3, VDAC1, SLC25A5, PLCB1, PLCB2, BECN1, PSMD12, PSMD11, PSMD14, PSMD13, PIK3R4, ITPR2, PIK3R1, PSMA7, PSMA8, ATXN3, MAPK9, PSMB7, ATXN2, PSMB5, PSMB2, PSMB3, PSMB1, ATXN1L, ADRM1, PUM1, PUM2, PSMC6, PSMC3, SP1, PSMC2, …	1837	141	8992	2.08295	1.55517e-06	5.36266e-08	2.84841e-08
KEGG_PATHWAY	mmu05160:Hepatitis C	66	1.94175	1.38717e-08	RB1, YWHAE, GSK3B, YWHAB, CD81, ARAF, PIK3CB, IFIT1, TNF, IKBKB, CASP9, TBK1, PPP2R1B, PPP2R1A, CASP3, AKT1, HRAS, JAK1, MAP2K1, MAP2K2, APAF1, RSAD2, DDX58, TRAF2, TYK2, TICAM1, YWHAZ, TNFRSF1A, PIK3CA, IRF3, TRAF6, OAS3, PSME3, IRF7, RAF1, SOS2, IRF9, RNASEL, OAS1A, PIK3R1, EGFR, PPP2CB, NRAS, RXRA, MAPK1, RIPK1, BAK1, BID, LDLR, MAPK3, STAT1, BAD, STAT2, STAT3, EIF2AK2, BRAF, EIF2S1, CXCL10, M…	1837	165	8992	1.95797	4.67474e-06	1.55825e-07	8.27676e-08
KEGG_PATHWAY	mmu00640:Propanoate metabolism	22	0.647249	1.5402e-08	BCKDHA, ECHS1, BCKDHB, ACACA, LDHB, HADHA, ALDH6A1, LDHA, MCEE, SUCLA2, PCCA, ACOX1, EHHADH, DBT, PCCB, SUCLG2, SUCLG1, MMUT, ACSS1, DLD, ACADS, HIBCH	1837	31	8992	3.47383	5.19045e-06	1.67434e-07	8.89339e-08
KEGG_PATHWAY	mmu05134:Legionellosis	33	0.970874	2.72871e-08	HBS1L, ARF1, VCP, ITGAM, RAB1B, ITGB2, CXCL1, CXCL2, TNF, HSPD1, PYCARD, CASP9, C3, BCL2L13, CASP3, IL12B, CD14, APAF1, IL18, CLK4, NFKB2, EEF1G, EEF1A1, NAIP2, IL6, CR1L, IL1B, CYCS, TLR4, MYD88, HSPA1B, HSPA1A, TLR2	1837	61	8992	2.64808	9.19571e-06	2.87367e-07	1.52637e-07
KEGG_PATHWAY	mmu05152:Tuberculosis	69	2.03001	4.64003e-08	ITGAM, ITGB2, LSP1, TNF, CTSS, EEA1, CASP9, LAMP1, CASP3, LAMP2, MRC1, ITGAX, AKT1, IL12B, LBP, CTSD, JAK1, APAF1, ATP6AP1, KSR1, SPHK2, IL18, IRAK4, RHOA, TNFRSF1A, FCGR1, IL1A, TRAF6, IL1B, RFX5, PIK3C3, CLEC4E, ATP6V0D1, RAF1, TLR4, ATP6V0D2, ATP6V0C, TLR2, CAMK2D, RAB5C, SRC, H2-DMA, BCL10, HSPD1, C3, MAPK9, PPP3R1, IRAK2, CLEC7A, H2-DMB1, MAPK1, ATP6V1H, CD14, BID, CAMK2G, MAPK3, ATP6V0A1, H…	1837	180	8992	1.87639	1.56368e-05	4.73845e-07	2.51686e-07
KEGG_PATHWAY	mmu05161:Hepatitis B	64	1.88291	5.39189e-08	RB1, YWHAB, ARAF, PIK3CB, TNF, IKBKB, IFIH1, CASP9, TBK1, CASP3, AKT1, HRAS, JAK1, MAP2K3, MAP2K4, MAP2K1, MAP2K2, APAF1, ATP6AP1, DDX58, PRKCB, IRAK4, TYK2, TICAM1, YWHAZ, TGFBR2, DDB1, PIK3CA, IRF3, TRAF6, VDAC3, IRF7, RAF1, TLR4, SOS2, TLR2, CREB5, PCNA, SRC, PIK3R1, MAPK9, NRAS, PTK2B, MAPK1, STAT6, BID, MAP2K6, MAPK3, STAT5A, STAT5B, TGFB1, STAT1, BAD, STAT2, STAT3, BRAF, MAPK14, IL6, MAVS, …	1837	163	8992	1.92194	1.81705e-05	5.34432e-07	2.83867e-07
KEGG_PATHWAY	mmu00520:Amino sugar and nucleotide sugar metabolism	29	0.853192	5.56083e-08	CMAS, GALT, HEXB, MPI, HEXA, UAP1, NPL, HK1, GMPPB, HK3, CYB5R1, NANP, GMDS, FPGT, GMPPA, UAP1L1, PGM3, GNPNAT1, PGM2, PGM1, GFPT1, RENBP, UGDH, GALE, GNPDA1, NAGK, FCSK, GALK2, GNE	1837	51	8992	2.7834	1.87398e-05	5.35429e-07	2.84397e-07
KEGG_PATHWAY	mmu03040:Spliceosome	55	1.61812	9.54104e-08	ISY1, RBM25, DDX46, EIF4A3, EFTUD2, SART1, SNRPD2, SNRNP70, DHX15, RBM17, NCBP1, NCBP2, BUD31, PRPF40A, THOC3, WBP11, PRPF4, PRPF6, DDX39B, SYF2, SNRPG, SNRPE, PPIH, SNRPA1, SRSF5, SRSF6, SNRNP200, SF3B4, SF3B5, DDX5, SF3B3, SF3B6, U2AF1, SNU13, PUF60, U2AF2, PCBP1, TRA2B, TRA2A, HNRNPA1, SRSF10, SF3A3, SF3A1, HNRNPA3, PRPF38B, SF3A2, FUS, U2SURP, LSM2, XAB2, SNW1, PHF5A, PRPF31, HSPA1B, HSPA1A	1837	134	8992	2.00912	3.21528e-05	8.93148e-07	4.74402e-07
KEGG_PATHWAY	mmu04666:Fc gamma R-mediated phagocytosis	42	1.23566	1.31058e-07	NCF1, INPPL1, WAS, ASAP1, PIK3CB, PIK3R1, PLA2G6, PLD1, CDC42, INPP5D, PLCG2, RAC2, AKT1, MAPK1, PLCG1, WASF2, MAPK3, MARCKSL1, MAP2K1, GSN, MYO10, SPHK2, PRKCB, LIMK2, PRKCD, PLA2G4A, ARPC4, ARPC5, VAV1, VAV2, DNM2, FCGR1, HCK, PTPRC, PIK3CA, ARPC2, RPS6KB1, BIN1, RPS6KB2, RAF1, CRK, ARF6	1837	92	8992	2.23465	4.41656e-05	1.19369e-06	6.34037e-07
KEGG_PATHWAY	mmu04144:Endocytosis	92	2.70668	2.30405e-07	ARF3, VPS29, ARF1, WIPF1, CLTC, H2-K1, SNX12, AP2A1, ARRB2, AP2A2, EEA1, ZFYVE27, CAPZB, PSD4, VPS35, LDLRAP1, VPS36, HRAS, GIT1, AP2M1, WASHC3, SH3GLB2, PRKCI, ARAP3, EPS15L1, ARAP1, ARFGAP3, ARFGAP1, RHOA, TGFBR2, ARFGAP2, DNM2, RUFY1, ACAP2, ZFYVE16, HGS, BIN1, TRAF6, RUFY2, CHMP6, STAM2, VPS25, VPS28, H2-D1, ARF6, RAB5C, TSG101, SRC, VPS4B, NEDD4L, ASAP1, VPS26A, VPS26B, AGAP3, IL2RG, CBL, PL…	1837	272	8992	1.65564	7.76436e-05	2.04333e-06	1.08533e-06
KEGG_PATHWAY	mmu04217:Necroptosis	66	1.94175	2.43796e-07	PYGB, HSP90AB1, FAF1, TNFAIP3, PYGL, H2AC15, TNF, PYCARD, H2AC11, H2AC13, FTL1, AIFM1, FTH1, CAPN2, CAPN1, DNM1L, GLUL, JAK1, ZBP1, HSP90AA1, H2AC8, PARP1, RIPK3, H2AC7, H2AC4, CYBB, PLA2G4A, TRAF2, TYK2, TICAM1, TNFRSF1A, IL1A, IL1B, VDAC3, VDAC2, VDAC1, RBCK1, SLC25A5, CHMP6, TLR4, SQSTM1, IRF9, BIRC2, PPID, CAMK2D, VPS4B, ALOX15, MAPK9, SHARPIN, NLRP3, RIPK1, STAT6, BID, CAMK2G, H2AZ1, STAT5A,…	1837	176	8992	1.8356	8.21559e-05	2.10665e-06	1.11896e-06
KEGG_PATHWAY	mmu04933:AGE-RAGE signaling pathway in diabetic complications	44	1.2945	3.16766e-07	SERPINE1, PIK3CB, PIK3R1, TNF, ICAM1, CDC42, MAPK9, NRAS, CASP3, PIM1, PLCG2, AKT1, CCL2, MAPK1, PLCG1, HRAS, MAPK3, SMAD2, STAT5A, STAT5B, TGFB1, VCAM1, STAT1, PRKCB, PRKCD, STAT3, FN1, CYBB, MAPK14, F3, TGFBR2, COL1A1, IL1A, DIAPH1, IL6, PLCB3, PIK3CA, COL4A2, CDK4, IL1B, BAX, KRAS, PLCB1, PLCB2	1837	101	8992	2.13245	0.000106744	2.66875e-06	1.41753e-06
KEGG_PATHWAY	mmu01250:Biosynthesis of nucleotide sugars	23	0.67667	4.3143e-07	CMAS, GALT, MPI, GFPT1, UAP1, HK1, GMPPB, HK3, NANP, UGDH, GALE, NAGK, GMDS, FCSK, FPGT, UAP1L1, GMPPA, PGM3, GNPNAT1, PGM2, GALK2, PGM1, GNE	1837	38	8992	2.96273	0.000145381	3.54614e-06	1.88356e-06
KEGG_PATHWAY	mmu05140:Leishmaniasis	34	1.00029	4.4589e-07	ITGB1, ITGAM, NCF1, NCF2, H2-DMA, ITGB2, NCF4, PTGS2, TNF, C3, H2-DMB1, IL12B, MAPK1, JAK1, MAPK3, MARCKSL1, TGFB1, ITGA4, STAT1, PRKCB, CYBB, CYBA, IRAK4, MAPK14, FCGR1, EEF1A1, IL1A, CR1L, TRAF6, IL1B, TLR4, MYD88, TLR2, NFKBIB	1837	70	8992	2.37754	0.000150254	3.57774e-06	1.90034e-06
KEGG_PATHWAY	mmu04722:Neurotrophin signaling pathway	49	1.4416	8.45453e-07	YWHAE, GSK3B, PIK3CB, IKBKB, RPS6KA3, RPS6KA5, RPS6KA1, ARHGDIB, AKT1, HRAS, MAP2K1, MAP2K2, PDPK1, PRKCD, IRAK3, IRAK4, RHOA, PIK3CA, TRAF6, MAPKAPK2, RAF1, CRK, SOS2, CAMK2D, SHC1, MAGED1, PIK3R1, RAP1B, CDC42, MAPK9, NRAS, MAPK7, IRAK2, PLCG2, MAPK1, PLCG1, CAMK2G, MAP2K5, SH2B1, MAPK3, MAP3K3, SORT1, BAD, PTPN11, BRAF, MAPK14, BAX, KRAS, NFKBIB	1837	121	8992	1.98225	0.000284877	6.62599e-06	3.51944e-06
KEGG_PATHWAY	mmu04910:Insulin signaling pathway	54	1.5887	1.00001e-06	GSK3B, PYGB, PDE3B, PRKAG1, ARAF, INPPL1, IRS2, PYGL, PIK3CB, HK1, RPTOR, IKBKB, HK3, GYS1, LIPE, FLOT1, AKT1, FLOT2, PRKACB, HRAS, MAP2K1, PRKCI, MAP2K2, EXOC7, PDPK1, TSC2, TSC1, PRKAB1, PIK3CA, RAF1, EIF4E2, CRK, SOS2, PRKAA1, SHC1, PIK3R1, CBL, ACACA, MAPK9, NRAS, PRKAR2B, MAPK1, EIF4E, MAPK3, PCK2, PTPN1, BAD, BRAF, G6PC3, RPS6KB1, RHEB, FASN, RPS6KB2, KRAS	1837	139	8992	1.90163	0.000336948	7.6592e-06	4.06824e-06
KEGG_PATHWAY	mmu05205:Proteoglycans in cancer	72	2.11827	1.17649e-06	ITGB1, ITGB5, ARAF, PIK3CB, TNF, ACTB, PLAU, CASP3, AKT1, IL12B, ITGAV, PRKACB, HRAS, MAP2K1, PPP1R12A, MAP2K2, PDPK1, PRKCB, PLAUR, NUDT16L1, VAV1, RHOA, VAV2, PIK3CA, ARHGEF1, ITGA5, PPP1R12B, RAF1, EZR, TLR4, SOS2, PPP1R12C, CD44, TLR2, DDX5, CAMK2D, ROCK1, SRC, PXN, ITPR2, PIK3R1, IQGAP1, CBL, THBS1, EGFR, CDC42, VTN, NRAS, RRAS, PLCG2, MAPK1, FLNA, FLNB, PLCG1, CAMK2G, MAPK3, SMAD2, TGFB1, C…	1837	205	8992	1.7192	0.000396397	8.81057e-06	4.6798e-06
KEGG_PATHWAY	mmu01230:Biosynthesis of amino acids	36	1.05914	1.27671e-06	ACY1, SHMT2, SHMT1, RPE, MTR, MAT2B, ENO1, ENO3, ASL, PHGDH, GLUL, PSPH, IDH3A, ARG2, TPI1, GOT1, ARG1, IDH3G, GPT2, PGAM2, IDH2, GOT2, ASNS, PYCR2, ASS1, CS, RPIA, PFKL, PKM, PSAT1, ACO1, ALDH18A1, ACO2, PFKM, PFKP, BCAT2	1837	79	8992	2.2306	0.000430158	9.35327e-06	4.96805e-06
KEGG_PATHWAY	mmu00630:Glyoxylate and dicarboxylate metabolism	20	0.588408	1.57363e-06	MDH1, SHMT2, MDH2, SHMT1, ACAT2, ACAT1, GCSH, CS, GRHPR, MCEE, PCCA, CAT, PCCB, PGP, ACO1, ACO2, MMUT, ACSS1, DLD, GLUL	1837	32	8992	3.05934	0.000530173	1.12832e-05	5.99318e-06
KEGG_PATHWAY	mmu04062:Chemokine signaling pathway	68	2.00059	1.73218e-06	GSK3B, GSK3A, NCF1, CXCL1, PIK3CB, ARRB2, CXCL2, PIK3CG, IKBKB, PREX1, RAC2, AKT1, PRKACB, HRAS, MAP2K1, PRKCB, PRKCD, VAV1, RHOA, VAV2, FGR, HCK, PLCB3, PIK3CA, ELMO1, RAF1, PLCB1, CRK, SOS2, PLCB2, ROCK1, SRC, SHC1, PXN, WAS, PIK3R1, GNAI2, RAP1B, CDC42, NRAS, CCL9, GRK2, GRK5, CCL6, CCL5, GNG7, GRK6, CCL4, PLCG2, PTK2B, MAPK1, CCL2, PLCG1, MAPK3, CCR1, STAT5B, STAT1, BAD, STAT2, STAT3, BRAF, G…	1837	192	8992	1.73362	0.000583576	1.21614e-05	6.4596e-06
KEGG_PATHWAY	mmu04370:VEGF signaling pathway	29	0.853192	1.82305e-06	SRC, PXN, HSPB1, PIK3CB, PIK3R1, PTGS2, CASP9, CDC42, NRAS, PPP3R1, PLCG2, RAC2, AKT1, MAPK1, PLCG1, HRAS, MAPK3, MAP2K1, MAP2K2, BAD, SPHK2, PRKCB, PLA2G4A, MAPK14, PIK3CA, MAPKAPK3, MAPKAPK2, KRAS, RAF1	1837	58	8992	2.44747	0.00061418	1.25381e-05	6.65971e-06
KEGG_PATHWAY	mmu04620:Toll-like receptor signaling pathway	42	1.23566	1.94269e-06	CD86, CD40, CD80, PIK3CB, PIK3R1, TNF, IKBKB, MAPK9, TBK1, CCL5, CCL4, SPP1, AKT1, IL12B, MAPK1, MAP3K8, RIPK1, LBP, CD14, MAP2K6, MAPK3, MAP2K3, MAP2K4, MAP2K1, MAP2K2, STAT1, IRAK4, TICAM1, MAPK14, CXCL10, IL6, PIK3CA, IRF3, TRAF6, IL1B, IRF7, TLR8, IRF5, TLR7, TLR4, MYD88, TLR2	1837	100	8992	2.05587	0.000654474	1.30937e-05	6.95484e-06
KEGG_PATHWAY	mmu04140:Autophagy - animal	54	1.5887	2.14316e-06	IRS2, PIK3CB, ZFYVE1, RPTOR, TBK1, LAMP1, LAMP2, MLST8, AKT1, PRKACB, HRAS, CTSD, CTSB, ATG3, RUBCN, MAP2K1, MAP2K2, PDPK1, PRKCD, TSC2, TSC1, ATG13, VAMP8, RRAGA, PIK3CA, RRAGC, TRAF6, ATG4C, ATG4B, PIK3C3, SMCR8, RAF1, SQSTM1, BECN1, PRKAA1, MTMR3, PIK3R4, PIK3R1, CAMKK2, MAPK9, PPP2CB, NRAS, RRAS, MAPK1, ATG7, MAPK3, BAD, EIF2S1, VMP1, RPS6KB1, RHEB, RPS6KB2, KRAS, ATG2B	1837	142	8992	1.86146	0.000721984	1.41616e-05	7.52206e-06
KEGG_PATHWAY	mmu01232:Nucleotide metabolism	37	1.08856	2.36773e-06	HDDC2, CANT1, AK1, AK2, AK3, AK4, NTPCR, NT5C2, TYMS, NT5C, DGUOK, NT5E, GUK1, ENPP1, TK2, NUDT16, UPP1, XDH, ENTPD1, RRM1, ADSL, RRM2, CTPS2, NME4, AMPD2, AMPD3, DCK, UCKL1, NME1, NT5C3B, UCK2, UCK1, NME6, NME7, CMPK2, ADA, ITPA	1837	84	8992	2.1561	0.000797609	1.51351e-05	8.03913e-06
KEGG_PATHWAY	mmu05162:Measles	55	1.61812	2.3803e-06	GSK3B, TNFAIP3, ADAR, PIK3CB, IKBKB, IFIH1, CASP9, TBK1, CASP3, AKT1, IL12B, JAK1, APAF1, DDX58, CSNK2A2, IRAK4, TYK2, IL1A, PIK3CA, IRF3, TRAF6, IL1B, OAS3, IRF7, TLR7, TLR4, IRF9, TLR2, OAS1A, PIK3R1, RCHY1, IL2RG, MAPK9, BAK1, BID, STAT5A, STAT5B, STAT1, BAD, STAT2, STAT3, MSN, EIF2AK2, EIF2S1, IL6, MAVS, CDK4, CDK2, CD28, CYCS, BAX, HSPA1B, MYD88, HSPA1A, NFKBIB	1837	146	8992	1.84398	0.000801841	1.51351e-05	8.03913e-06
KEGG_PATHWAY	mmu00620:Pyruvate metabolism	24	0.70609	2.69468e-06	PDHA1, MDH1, MDH2, GLO1, ACYP2, PDHB, ACACA, ACAT2, ACAT1, ALDH3A2, LDHB, GRHPR, ADH1, LDHA, PKM, ALDH2, ALDH1B1, ME1, DLAT, ME2, ACSS1, ALDH7A1, DLD, PCK2	1837	44	8992	2.66997	0.000907697	1.68168e-05	8.93237e-06
KEGG_PATHWAY	mmu04936:Alcoholic liver disease	53	1.55928	4.02012e-06	GSK3B, PRKAG1, CXCL1, TNF, CXCL2, IKBKB, TBK1, ALDH2, CASP3, SCD2, C3AR1, AKT1, IL12B, SCD3, SCD1, LBP, ACADM, MAP2K3, MAP2K4, IRAK4, TICAM1, PRKAB1, SIRT1, TNFRSF1A, ALDH3A2, IRF3, ACOX1, TRAF6, IL1B, TLR4, ALDH7A1, C1QB, C1QA, PRKAA1, ACACA, CAMKK2, C3, MAPK9, ADH1, ALDH1B1, TRA2B, TRA2A, RIPK1, CD14, MAP2K6, MAPK14, FABP1, IL6, FASN, CTNNB1, LPIN1, MYD88, C1QC	1837	141	8992	1.83994	0.00135387	2.46324e-05	1.30837e-05
KEGG_PATHWAY	mmu00240:Pyrimidine metabolism	27	0.794351	1.04255e-05	HDDC2, CANT1, NUDT2, NT5C2, TYMS, NT5C, NT5E, ENPP1, TK2, UPP1, ENTPD1, RRM1, RRM2, CAD, CTPS2, NME4, DCK, UCKL1, DHODH, NME1, NT5C3B, UCK2, UCK1, NME6, NME7, CMPK2, UMPS	1837	56	8992	2.36006	0.00350726	6.19732e-05	3.29175e-05
KEGG_PATHWAY	mmu05223:Non-small cell lung cancer	32	0.941453	1.04821e-05	RB1, ARAF, PIK3CB, PIK3R1, EGFR, CASP9, NRAS, RXRA, RASSF5, PLCG2, AKT1, MAPK1, BAK1, PLCG1, HRAS, MAPK3, STAT5A, STAT5B, MAP2K1, MAP2K2, PDPK1, BAD, PRKCB, STAT3, BRAF, EML4, PIK3CA, CDK4, BAX, KRAS, RAF1, SOS2	1837	72	8992	2.17553	0.00352626	6.19732e-05	3.29175e-05
KEGG_PATHWAY	mmu04919:Thyroid hormone signaling pathway	46	1.35334	1.07197e-05	NOTCH2, GSK3B, HDAC2, HDAC3, SRC, ATP2A2, PIK3CB, PIK3R1, ATP1A1, MED16, ACTB, MED17, CASP9, NRAS, RXRA, SIN3A, PLCG2, AKT1, MAPK1, ITGAV, PLCG1, HRAS, PRKACB, MAPK3, NCOA1, MED1, NCOA2, MAP2K1, MAP2K2, STAT1, PDPK1, BAD, PRKCB, NCOA3, TSC2, PFKL, PLCB3, PIK3CA, RHEB, CTNNB1, KRAS, RAF1, PLCB1, PFKM, PLCB2, PFKP	1837	120	8992	1.87639	0.00360603	6.2285e-05	3.30831e-05
KEGG_PATHWAY	mmu05230:Central carbon metabolism in cancer	31	0.912033	1.14674e-05	PIK3CB, PIK3R1, SLC1A5, PDHB, EGFR, GLS, HK1, LDHB, HK3, NRAS, LDHA, AKT1, MAPK1, HRAS, MAPK3, PDK1, MAP2K1, TIGAR, MAP2K2, PDHA1, PGAM2, IDH2, SIRT6, SIRT3, PFKL, PKM, PIK3CA, KRAS, RAF1, PFKM, PFKP	1837	69	8992	2.19917	0.00385706	6.55e-05	3.47908e-05
KEGG_PATHWAY	mmu01521:EGFR tyrosine kinase inhibitor resistance	34	1.00029	1.197e-05	GSK3B, SHC1, SRC, ARAF, PIK3CB, PIK3R1, EGFR, NRAS, BCL2L11, PLCG2, AKT1, MAPK1, PLCG1, HRAS, EIF4E, JAK1, MAPK3, MAP2K1, MAP2K2, BAD, PRKCB, STAT3, BRAF, IGF1, IL6, PIK3CA, RPS6KB1, AXL, RPS6KB2, BAX, KRAS, RAF1, EIF4E2, SOS2	1837	79	8992	2.10668	0.00402579	6.72316e-05	3.57105e-05
KEGG_PATHWAY	mmu05142:Chagas disease	41	1.20624	1.24859e-05	C1QB, C1QA, SERPINE1, PIK3CB, PIK3R1, TNF, GNAI2, IKBKB, C3, PPP2CB, MAPK9, GNA15, PPP2R1B, PPP2R1A, CCL5, AKT1, CCL2, IL12B, MAPK1, MAPK3, SMAD2, MAP2K4, TGFB1, IRAK4, TICAM1, MAPK14, TNFRSF1A, TGFBR2, IL6, PLCB3, PIK3CA, TRAF6, IL1B, GNAS, CALR, PLCB1, TLR4, PLCB2, MYD88, TLR2, C1QC	1837	103	8992	1.94847	0.00419894	6.89795e-05	3.6639e-05
KEGG_PATHWAY	mmu05212:Pancreatic cancer	33	0.970874	1.32864e-05	RB1, ARAF, PIK3CB, PIK3R1, PLD1, EGFR, CASP9, IKBKB, CDC42, MAPK9, RAC2, AKT1, MAPK1, BAK1, JAK1, MAPK3, SMAD2, MAP2K1, RALBP1, TGFB1, STAT1, BAD, STAT3, BRAF, TGFBR2, PIK3CA, RPS6KB1, CDK4, RPS6KB2, BAX, KRAS, RAF1, ARHGEF6	1837	76	8992	2.12543	0.00446753	7.22179e-05	3.83591e-05
KEGG_PATHWAY	mmu04621:NOD-like receptor signaling pathway	70	2.05943	2.2388e-05	YWHAE, HSP90AB1, TNFAIP3, CXCL1, TNF, CXCL2, TXN2, PYCARD, IKBKB, PSTPIP1, TBK1, NAMPT, DNM1L, JAK1, CTSB, GBP5, HSP90AA1, RIPK3, PRKCD, IL18, CYBB, CYBA, TRAF2, IRAK4, TYK2, TICAM1, RHOA, NAIP2, PLCB3, IRF3, TRAF6, IL1B, OAS3, VDAC3, IRF7, VDAC2, VDAC1, RBCK1, PLCB1, TLR4, PLCB2, IRF9, BIRC2, RNASEL, NLRX1, ITPR2, OAS1A, BRCC3, MAPK9, SHARPIN, DHX33, CCL5, MAPK1, CCL2, NLRP3, MFN2, RIPK1, MAPK3,…	1837	213	8992	1.60866	0.00751644	0.000119758	6.36103e-05
KEGG_PATHWAY	mmu00071:Fatty acid degradation	25	0.73551	2.56772e-05	GCDH, ECHS1, ACAA2, ECI1, ECI2, ACAA1B, ACAA1A, ACAT2, ACAT1, ADH1, ALDH2, ALDH1B1, CPT2, ACADL, ACADM, HADH, ACADS, ACSL4, ACADSB, ALDH3A2, HADHB, HADHA, ACOX1, EHHADH, ALDH7A1	1837	52	8992	2.35334	0.00861601	0.000135207	7.1816e-05
KEGG_PATHWAY	mmu01212:Fatty acid metabolism	28	0.823772	3.00715e-05	ECHS1, ACAA2, HSD17B4, ACAA1B, ACAA1A, ACACA, ACAT2, ACAT1, CPT2, ACADL, SCP2, SCD2, SCD3, SCD1, ACADM, HADH, ACADS, CBR4, ELOVL1, ACSL4, ACADSB, HADHB, HADHA, ACOX1, FASN, EHHADH, PPT1, PPT2	1837	62	8992	2.21062	0.0100831	0.000155909	8.28124e-05
KEGG_PATHWAY	mmu05145:Toxoplasmosis	42	1.23566	3.08071e-05	ITGB1, CD40, H2-DMA, LAMC1, TNF, PIK3CG, GNAI2, CASP9, IKBKB, MAPK9, CASP3, H2-DMB1, ALOX5, AKT1, IL12B, MAPK1, LDLR, JAK1, MAP2K6, MAPK3, MAP2K3, TGFB1, STAT1, PDPK1, BAD, STAT3, IRGM1, TYK2, IRAK4, MAPK14, TNFRSF1A, TRAF6, PPIF, CYCS, ITGA6, TLR4, MYD88, BIRC2, HSPA1B, HSPA1A, TLR2, NFKBIB	1837	110	8992	1.86898	0.0103284	0.000157303	8.35526e-05
KEGG_PATHWAY	mmu00562:Inositol phosphate metabolism	31	0.912033	3.12939e-05	PI4K2B, MTMR1, ISYNA1, MTMR2, MTMR3, INPP1, INPPL1, PIK3CB, PIK3CG, INPP5B, INPP5F, IMPA2, INPP5D, PLCG2, PLCG1, TPI1, SACM1L, SYNJ2, FIG4, INPP4A, MINPP1, ALDH6A1, PIKFYVE, PLCB3, SYNJ1, PIK3CA, PIK3C3, PLCH2, PLCB1, PLCB2, PI4K2A	1837	72	8992	2.10754	0.0104908	0.000157404	8.3606e-05
KEGG_PATHWAY	mmu05220:Chronic myeloid leukemia	32	0.941453	3.82296e-05	RB1, HDAC2, CTBP2, SHC1, ARAF, PIK3CB, PIK3R1, CBL, IKBKB, NRAS, AKT1, MAPK1, BAK1, HRAS, MAPK3, STAT5A, STAT5B, MAP2K1, MAP2K2, TGFB1, BAD, PTPN11, BRAF, RUNX1, TGFBR2, PIK3CA, CDK4, BAX, KRAS, RAF1, CRK, SOS2	1837	76	8992	2.06103	0.012801	0.0001882	9.99638e-05
KEGG_PATHWAY	mmu04664:Fc epsilon RI signaling pathway	29	0.853192	3.85335e-05	PIK3CB, PIK3R1, TNF, MAPK9, NRAS, INPP5D, ALOX5, PLCG2, RAC2, AKT1, MAPK1, PLCG1, HRAS, MAP2K6, MAPK3, MAP2K3, MAP2K4, MAP2K1, MAP2K2, PDPK1, PLA2G4A, MAPK14, VAV1, VAV2, PIK3CA, BTK, KRAS, RAF1, SOS2	1837	66	8992	2.15081	0.0129021	0.0001882	9.99638e-05
KEGG_PATHWAY	mmu05221:Acute myeloid leukemia	30	0.882613	4.7947e-05	CSF1R, CEBPA, ITGAM, ARAF, PIK3CB, PIK3R1, IKBKB, NRAS, PIM1, AKT1, MAPK1, CD14, HRAS, MAPK3, STAT5A, STAT5B, MAP2K1, MAP2K2, BAD, STAT3, BRAF, RUNX1, FCGR1, PIK3CA, RPS6KB1, RPS6KB2, RARA, KRAS, RAF1, SOS2	1837	70	8992	2.09783	0.0160287	0.000230831	0.000122607
KEGG_PATHWAY	mmu00270:Cysteine and methionine metabolism	25	0.73551	5.51768e-05	AHCYL2, AHCY, AHCYL1, MRI1, MTR, MAT2B, SRM, LDHB, IL4I1, LDHA, PHGDH, ENOPH1, MPST, MDH1, GOT1, MDH2, DNMT3A, GOT2, MTAP, GCLC, PSAT1, ADI1, SMS, GCLM, BCAT2	1837	54	8992	2.26617	0.0184233	0.000261896	0.000139108
KEGG_PATHWAY	mmu05210:Colorectal cancer	35	1.02971	6.20199e-05	GSK3B, ARAF, PIK3CB, PIK3R1, EGFR, CASP9, MAPK9, NRAS, BCL2L11, CASP3, RAC2, AKT1, MAPK1, BAK1, HRAS, MAPK3, SMAD2, MAP2K1, MAP2K2, TGFB1, BAD, BRAF, MLH1, RHOA, TGFBR2, PIK3CA, MSH2, RPS6KB1, RPS6KB2, CYCS, CTNNB1, BAX, KRAS, RAF1, SOS2	1837	88	8992	1.94685	0.0206844	0.000286311	0.000152076
KEGG_PATHWAY	mmu05235:PD-L1 expression and PD-1 checkpoint pathway in cancer	35	1.02971	6.20199e-05	PIK3CB, PIK3R1, EGFR, IKBKB, NRAS, PPP3R1, AKT1, MAPK1, PLCG1, HRAS, JAK1, MAP2K6, MAPK3, MAP2K3, MAP3K3, MAP2K1, MAP2K2, STAT1, CSNK2A2, STAT3, PTPN11, TICAM1, MAPK14, EML4, PIK3CA, RPS6KB1, TRAF6, RPS6KB2, CD28, KRAS, RAF1, TLR4, MYD88, TLR2, NFKBIB	1837	88	8992	1.94685	0.0206844	0.000286311	0.000152076
KEGG_PATHWAY	mmu04810:Regulation of actin cytoskeleton	70	2.05943	7.11295e-05	ITGB1, CYFIP1, ITGAM, ITGB5, ITGB2, ARAF, BRK1, PIK3CB, ITGAL, ACTB, RAC2, ITGAX, ITGAV, HRAS, GIT1, MAP2K1, PPP1R12A, MAP2K2, ITGA4, ACTN1, VAV1, RHOA, VAV2, PIK3CA, MYH9, ITGA6, ARHGEF1, ITGA5, PPP1R12B, RAF1, EZR, ARHGEF7, CRK, SOS2, PPP1R12C, VCL, PFN2, ARHGEF6, ROCK1, SRC, PXN, PIK3R1, IQGAP1, IQGAP2, EGFR, FGD3, CDC42, NRAS, RRAS, MAPK1, NCKAP1L, MYH10, WASF2, MAPK3, GSN, LIMK2, FN1, MSN, B…	1837	220	8992	1.55748	0.0236865	0.000323927	0.000172056
KEGG_PATHWAY	mmu05213:Endometrial cancer	26	0.764931	7.22879e-05	GSK3B, ARAF, ILK, PIK3CB, PIK3R1, EGFR, CASP9, NRAS, CTNNA1, AKT1, MAPK1, BAK1, HRAS, MAPK3, MAP2K1, MAP2K2, PDPK1, BAD, BRAF, MLH1, PIK3CA, CTNNB1, BAX, KRAS, RAF1, SOS2	1837	58	8992	2.19428	0.0240675	0.000324813	0.000172527
KEGG_PATHWAY	mmu05163:Human cytomegalovirus infection	79	2.32421	7.40541e-05	RB1, GSK3B, H2-K1, CGAS, PIK3CB, TNF, IKBKB, CASP9, TBK1, CASP3, RAC2, AKT1, ITGAV, PRKACB, HRAS, B2M, JAK1, PDIA3, MAP2K1, MAP2K2, PRKCB, TAP2, TSC2, TRAF2, TSC1, RHOA, TNFRSF1A, TAPBP, PLCB3, PIK3CA, IRF3, IL1B, ARHGEF1, RAF1, PLCB1, CRK, SOS2, PLCB2, H2-D1, CREB5, ROCK1, SRC, PXN, ITPR2, PIK3R1, PTGS2, EGFR, GNAI2, NRAS, PPP3R1, CCL5, GNG7, CCL4, PTK2B, MAPK1, CCL2, RIPK1, BAK1, BID, MAP2K6, M…	1837	256	8992	1.51055	0.0246483	0.000328371	0.000174417
KEGG_PATHWAY	mmu04723:Retrograde endocannabinoid signaling	51	1.50044	9.0339e-05	NDUFA13, NDUFA12, NDUFA10, PRKACB, PRKCB, NDUFC2, PLCB3, NDUFS8, NDUFS7, NDUFS6, NDUFS5, NDUFS4, NDUFS3, NDUFS2, NDUFS1, PLCB1, PLCB2, MGLL, NDUFB9, NDUFB8, NDUFB7, NDUFB6, NDUFB10, NDUFB11, NDUFB5, NDUFB4, NDUFB3, NDUFB2, ITPR2, ABHD6, PTGS2, GNAI2, MAPK9, GNG7, MAPK1, NDUFV3, NDUFV2, NDUFV1, MAPK3, NDUFA9, NDUFA8, NDUFA7, NDUFA5, NDUFA4, NDUFA2, MAPK14, GNG12, GNB2, NDUFAB1, GNB1, NAPEPLD	1837	148	8992	1.68677	0.0299868	0.00039538	0.000210009
KEGG_PATHWAY	mmu05100:Bacterial invasion of epithelial cells	31	0.912033	0.000104416	ITGB1, SHC1, SRC, CLTC, PXN, ILK, PIK3CB, PIK3R1, CBL, ACTB, SEPTIN11, CDC42, CTNNA1, WASF2, CAV1, FN1, SEPTIN6, ARPC4, ARPC5, SEPTIN9, RHOA, SEPTIN8, DNM2, PIK3CA, ARPC2, ELMO1, ELMO2, CTNNB1, ITGA5, CRK, VCL	1837	76	8992	1.99662	0.0345781	0.000451131	0.000239621
KEGG_PATHWAY	mmu04625:C-type lectin receptor signaling pathway	41	1.20624	0.000115504	SRC, ITPR2, BCL10, PIK3CB, PIK3R1, LSP1, PTGS2, TNF, RELB, PYCARD, IKBKB, MAPK9, NRAS, PPP3R1, RRAS, CLEC7A, PLCG2, AKT1, NLRP3, IL12B, MAPK1, HRAS, MAPK3, KSR1, STAT1, STAT2, PRKCD, CARD9, PTPN11, MAPK14, RHOA, NFKB2, CYLD, IL6, PIK3CA, IL1B, MAPKAPK2, KRAS, RAF1, CLEC4E, IRF9	1837	112	8992	1.7919	0.0381792	0.00049272	0.000261712
KEGG_PATHWAY	mmu04064:NF-kappa B signaling pathway	39	1.1474	0.000123235	CD40, TNFAIP3, CXCL1, BCL10, PTGS2, CXCL2, TNF, ICAM1, RELB, IKBKB, PLAU, CCL4, PLCG2, BLNK, TRIM25, RIPK1, ERC1, LBP, PLCG1, CD14, UBE2I, VCAM1, PARP1, DDX58, PRKCB, CSNK2A2, TRAF2, IRAK4, TICAM1, TNFRSF1A, NFKB2, CYLD, TRAF6, IL1B, BTK, TLR4, MYD88, BIRC2, CARD11	1837	105	8992	1.81812	0.040682	0.000519127	0.000275738
KEGG_PATHWAY	mmu04012:ErbB signaling pathway	33	0.970874	0.000138135	GSK3B, CAMK2D, SHC1, SRC, ARAF, PIK3CB, PIK3R1, CBL, EGFR, MAPK9, NRAS, PLCG2, AKT1, MAPK1, PLCG1, CAMK2G, HRAS, MAPK3, STAT5A, MAP2K4, STAT5B, MAP2K1, MAP2K2, BAD, PRKCB, BRAF, PIK3CA, RPS6KB1, RPS6KB2, KRAS, RAF1, CRK, SOS2	1837	84	8992	1.92301	0.0454876	0.000574709	0.000305261
KEGG_PATHWAY	mmu00010:Glycolysis / Gluconeogenesis	28	0.823772	0.000151742	PDHB, ENO1, ENO3, HK1, LDHB, HK3, ADH1, LDHA, ALDH2, ALDH1B1, ALDH3B1, PGM2, DLAT, ACSS1, PGM1, PCK2, PDHA1, TPI1, PGAM2, ALDH3A2, MINPP1, PFKL, G6PC3, PKM, DLD, PFKM, ALDH7A1, PFKP	1837	67	8992	2.04565	0.0498553	0.000623623	0.000331242
KEGG_PATHWAY	mmu04066:HIF-1 signaling pathway	41	1.20624	0.000178988	CAMK2D, CUL2, SERPINE1, PIK3CB, PIK3R1, PDHB, ENO1, ENO3, EGFR, HK1, LDHB, HK3, LDHA, PLCG2, AKT1, HMOX1, MAPK1, ELOC, PLCG1, CAMK2G, EIF4E, MAPK3, PDK1, EGLN1, MAP2K1, MAP2K2, PDHA1, PRKCB, STAT3, CYBB, ARNT, IGF1, IL6, PFKL, PIK3CA, RPS6KB1, RPS6KB2, EIF4E2, TLR4, PFKM, PFKP	1837	114	8992	1.76046	0.0585408	0.000726733	0.00038601
KEGG_PATHWAY	mmu04152:AMPK signaling pathway	44	1.2945	0.000212425	CRTC2, PRKAA1, CAB39, PRKAG1, IRS2, PIK3CB, PIK3R1, ACACA, CAMKK2, RPTOR, GYS1, PPP2CB, LIPE, EEF2K, PPP2R1B, PPP2R1A, SCD2, AKT1, SCD3, CD36, SCD1, PCK2, RAB2A, STRADA, PDPK1, PPP2R5B, TSC2, TSC1, IGF1, PPP2R5C, EEF2, PRKAB1, SIRT1, PFKL, G6PC3, RAB14, PIK3CA, RPS6KB1, RHEB, FASN, RPS6KB2, PFKM, PFKP, CREB5	1837	126	8992	1.70934	0.0690921	0.00085223	0.000452668
KEGG_PATHWAY	mmu05170:Human immunodeficiency virus 1 infection	73	2.14769	0.00023341	H2-K1, CGAS, PIK3CB, TNF, IKBKB, CASP9, TBK1, AP1G1, CASP3, RAC2, AKT1, AP1S1, ELOC, HRAS, B2M, MAP2K3, PDIA3, MAP2K1, APOBEC3, MAP2K2, PRKCB, TAP2, AP1B1, TRAF2, IRAK4, TNFRSF1B, TNFRSF1A, TAPBP, DDB1, PIK3CA, IRF3, TRAF6, RAF1, CRK, TLR4, H2-D1, TLR2, CUL5, PXN, CUL1, ITPR2, PIK3R1, SAMHD1, GNAI2, MAPK9, NRAS, PPP3R1, GNG7, PLCG2, PTK2B, MAPK1, RIPK1, BAK1, PLCG1, BID, MAP2K6, MAPK3, AP1M1, BAD…	1837	240	8992	1.48888	0.0756536	0.000915213	0.000486122
KEGG_PATHWAY	mmu04150:mTOR signaling pathway	52	1.52986	0.000234715	GSK3B, PIK3CB, TNF, RPTOR, IKBKB, RPS6KA3, FLCN, RPS6KA1, MLST8, AKT1, HRAS, MAP2K1, ATP6V1G1, MAP2K2, MIOS, PDPK1, PRKCB, STRADA, TSC2, TSC1, RHOA, TNFRSF1A, RRAGA, PIK3CA, RRAGC, ATP6V1B2, RAF1, EIF4E2, SOS2, ATP6V1A, PRKAA1, SEH1L, CAB39, NPRL2, SLC3A2, PIK3R1, NRAS, MAPK1, ATP6V1H, FNIP2, EIF4E, MAPK3, BRAF, IGF1, RPS6KB1, CASTOR2, RHEB, RPS6KB2, KRAS, LAMTOR2, LPIN1, LAMTOR3	1837	157	8992	1.62125	0.07606	0.000915213	0.000486122
KEGG_PATHWAY	mmu05167:Kaposi sarcoma-associated herpesvirus infection	69	2.03001	0.000236272	RB1, CD86, GSK3B, H2-K1, CXCL1, PIK3CB, CXCL2, PIK3CG, ICAM1, IKBKB, CASP9, PREX1, ZFP36, TBK1, CASP3, AKT1, HRAS, JAK1, ATG3, MAP2K4, MAP2K1, MAP2K2, TRAF2, TYK2, TICAM1, TNFRSF1A, HCK, CD200R1, PIK3CA, IRF3, MAPKAPK2, IRF7, PIK3C3, IL6ST, RAF1, IRF9, H2-D1, BECN1, SRC, ITPR2, PIK3R1, PTGS2, C3, MAPK9, NRAS, PPP3R1, GNG7, PLCG2, MAPK1, BAK1, PLCG1, BID, MAP2K6, MAPK3, CCR1, STAT1, STAT2, STAT3, …	1837	224	8992	1.50782	0.0765448	0.000915213	0.000486122
KEGG_PATHWAY	mmu04145:Phagosome	58	1.70638	0.000306102	ITGB1, ITGAM, ITGB5, NCF1, NCF2, ITGB2, NCF4, H2-K1, ACTB, CTSS, EEA1, LAMP1, LAMP2, MRC1, ITGAV, SEC61B, CD36, ATP6V1G1, ATP6AP1, STX7, TAP2, CYBB, CYBA, FCGR1, DYNC1LI1, DYNC1LI2, TUBB2B, HGS, CANX, ATP6V1B2, PIK3C3, ITGA5, ATP6V0D1, TLR4, ATP6V0D2, ATP6V0C, H2-D1, TLR2, VAMP3, ATP6V1A, COLEC12, STX12, RAB5C, H2-DMA, THBS1, THBS4, C3, CLEC7A, H2-DMB1, ATP6V1H, CD14, RILP, ATP6V0A1, MSR1, TUBB4A…	1837	182	8992	1.55993	0.0980282	0.00117223	0.000622639
KEGG_PATHWAY	mmu04380:Osteoclast differentiation	44	1.2945	0.000314189	CSF1R, NCF1, NCF2, NCF4, TREM2, PIK3CB, PIK3R1, TNF, RELB, IKBKB, MAPK9, PPP3R1, PLCG2, BLNK, AKT1, ACP5, MAPK1, SIRPA, JUNB, JAK1, MAP2K6, MAPK3, MAP2K1, TGFB1, STAT1, STAT2, CYBA, TRAF2, TYK2, MAPK14, FOSL2, TNFRSF1A, NFKB2, TGFBR2, FCGR1, CYLD, IL1A, TEC, PIK3CA, TRAF6, IL1B, BTK, SQSTM1, IRF9	1837	128	8992	1.68263	0.100484	0.00118968	0.000631907
KEGG_PATHWAY	mmu05133:Pertussis	30	0.882613	0.000350719	ITGB1, C1QB, C1QA, ITGAM, ITGB2, TNF, GNAI2, PYCARD, C3, MAPK9, CASP3, NLRP3, IL12B, MAPK1, CD14, MAPK3, IRAK4, TICAM1, MAPK14, RHOA, IL1A, IL6, IRF3, TRAF6, IL1B, IRF8, ITGA5, TLR4, MYD88, C1QC	1837	77	8992	1.90712	0.111493	0.00131325	0.000697542
KEGG_PATHWAY	mmu00670:One carbon pool by folate	12	0.353045	0.000368552	DHFR, ATIC, MTHFD1L, SHMT2, MTHFD2, SHMT1, MTHFD2L, MTHFR, MTR, TYMS, GART, ALDH1L2	1837	19	8992	3.09154	0.116819	0.00136486	0.000724954
KEGG_PATHWAY	mmu04670:Leukocyte transendothelial migration	41	1.20624	0.000406954	ITGB1, ITGAM, ROCK1, NCF1, NCF2, ITGB2, PXN, NCF4, PIK3CB, PIK3R1, F11R, ARHGAP5, ITGAL, ACTB, GNAI2, ICAM1, RAP1B, CDC42, RASSF5, PLCG2, RAC2, CTNNA1, PTK2B, PLCG1, VCAM1, ITGA4, PRKCB, ACTN1, CYBB, MSN, CYBA, PTPN11, MAPK14, RHOA, VAV1, VAV2, PIK3CA, CTNNB1, EZR, SIPA1, VCL	1837	118	8992	1.70078	0.128179	0.00149069	0.00079179
KEGG_PATHWAY	mmu05211:Renal cell carcinoma	27	0.794351	0.000531813	CUL2, ARAF, PIK3CB, PIK3R1, RAP1B, CDC42, FLCN, NRAS, AKT1, MAPK1, ELOC, HRAS, MAPK3, EGLN1, MAP2K1, MAP2K2, TGFB1, BAD, TFE3, ARNT, PTPN11, BRAF, PIK3CA, KRAS, RAF1, CRK, SOS2	1837	68	8992	1.94358	0.164119	0.00192711	0.0010236
KEGG_PATHWAY	mmu04146:Peroxisome	32	0.941453	0.000543905	ABCD2, MVK, ECI2, HSD17B4, ACAA1B, CROT, ACAA1A, HMGCL, SCP2, PRDX1, PMVK, ABCD1, XDH, ACOT8, PEX19, ECH1, IDH2, PEX10, ACSL4, PEX1, SOD2, PEX12, PEX13, DHRS4, PEX3, ACOX1, EHHADH, CAT, AGPS, PEX5, CRAT, PAOX	1837	86	8992	1.82137	0.16752	0.00194996	0.00103573
KEGG_PATHWAY	mmu04912:GnRH signaling pathway	33	0.970874	0.0005882	CAMK2D, SRC, ITPR2, PLD1, EGFR, CDC42, MAPK9, NRAS, MAPK7, PTK2B, MAPK1, CAMK2G, HRAS, PRKACB, MAP2K6, MAPK3, MAP2K3, MAP3K2, MAP2K4, MAP3K3, MAP2K1, MAP2K2, PRKCB, PRKCD, PLA2G4A, MAPK14, PLCB3, GNAS, KRAS, RAF1, PLCB1, PLCB2, SOS2	1837	90	8992	1.79481	0.179861	0.00208656	0.00110829
KEGG_PATHWAY	mmu05231:Choline metabolism in cancer	35	1.02971	0.000671117	DGKE, SLC44A2, WAS, PIK3CB, PIK3R1, PLD1, EGFR, MAPK9, NRAS, RAC2, AKT1, MAPK1, PLCG1, HRAS, WASF2, MAPK3, MAP2K1, MAP2K2, PCYT1A, CHKB, PDPK1, PRKCB, TSC2, PLA2G4A, TSC1, GPCPD1, DGKZ, PIK3CA, RPS6KB1, SP1, RHEB, RPS6KB2, KRAS, RAF1, SOS2	1837	98	8992	1.74819	0.202475	0.0023559	0.00125135
KEGG_PATHWAY	mmu04979:Cholesterol metabolism	21	0.617829	0.000875288	ABCA1, LRPAP1, LRP1, SORT1, LPL, APOA1, LIPA, NCEH1, NPC1, SOAT1, VAPB, NPC2, VDAC3, VDAC2, VDAC1, APOE, CD36, APOB, LDLRAP1, LDLR, PLTP	1837	49	8992	2.09783	0.255544	0.00304095	0.00161522
KEGG_PATHWAY	mmu04662:B cell receptor signaling pathway	30	0.882613	0.000918948	GSK3B, CD81, INPPL1, DAPP1, BCL10, PIK3CB, PIK3R1, IKBKB, NRAS, PPP3R1, INPP5D, PLCG2, RAC2, BLNK, AKT1, MAPK1, HRAS, MAPK3, MAP2K1, MAP2K2, PRKCB, VAV1, VAV2, PIK3CA, BTK, KRAS, RAF1, SOS2, CARD11, NFKBIB	1837	81	8992	1.81294	0.266427	0.00316006	0.00167849
KEGG_PATHWAY	mmu05214:Glioma	28	0.823772	0.000979005	RB1, CAMK2D, SHC1, ARAF, PIK3CB, PIK3R1, EGFR, NRAS, PLCG2, AKT1, MAPK1, BAK1, PLCG1, CAMK2G, HRAS, MAPK3, MAP2K1, MAP2K2, PRKCB, BRAF, IGF1, PIK3CA, CDK4, BAX, KRAS, CAMK1, RAF1, SOS2	1837	74	8992	1.85214	0.281138	0.00333257	0.00177012
KEGG_PATHWAY	mmu01522:Endocrine resistance	33	0.970874	0.00111744	NOTCH2, RB1, SHC1, SRC, ARAF, PIK3CB, PIK3R1, EGFR, MAPK9, NRAS, AKT1, MAPK1, HRAS, PRKACB, MAPK3, MED1, MAP2K1, MAP2K2, BAD, NCOA3, BRAF, IGF1, MAPK14, PIK3CA, RPS6KB1, SP1, CDK4, RPS6KB2, GNAS, BAX, KRAS, RAF1, SOS2	1837	93	8992	1.73691	0.313938	0.00376576	0.00200021
KEGG_PATHWAY	mmu04935:Growth hormone synthesis, secretion and action	39	1.1474	0.0011713	GSK3B, SHC1, ITPR2, IRS2, PIK3CB, PIK3R1, GNAI2, MAPK9, NRAS, PLCG2, AKT1, MAPK1, PLCG1, JUNB, HRAS, PRKACB, MAP2K6, MAPK3, MAP2K3, STAT5A, MAP2K4, STAT5B, MAP2K1, MAP2K2, STAT1, PRKCB, STAT3, IGF1, MAPK14, PLCB3, PIK3CA, GNAS, KRAS, RAF1, PLCB1, CRK, PLCB2, SOS2, CREB5	1837	116	8992	1.64571	0.326293	0.00390781	0.00207566
KEGG_PATHWAY	mmu00310:Lysine degradation	25	0.73551	0.00118278	GCDH, SETD2, ECHS1, EHMT2, KMT2C, PLOD3, DLST, PLOD1, ACAT2, ACAT1, NSD3, ALDH2, ALDH1B1, KMT5A, HADH, COLGALT1, SETDB2, SETD1A, ALDH3A2, HADHA, TMLHE, EHHADH, DLD, ALDH7A1, EZH2	1837	64	8992	1.91208	0.328897	0.00390781	0.00207566
KEGG_PATHWAY	mmu04668:TNF signaling pathway	38	1.11798	0.00136358	TNFAIP3, CXCL1, PIK3CB, PIK3R1, PTGS2, CXCL2, TNF, ICAM1, IKBKB, MAPK9, RPS6KA5, CASP3, CCL5, AKT1, CCL2, MAPK1, MAP3K8, RIPK1, DNM1L, JUNB, MAP2K6, MAPK3, MAP2K3, MAP2K4, MAP2K1, VCAM1, RIPK3, TRAF2, MAPK14, TNFRSF1B, TNFRSF1A, CXCL10, IL6, ITCH, PIK3CA, IL1B, BIRC2, CREB5	1837	113	8992	1.64609	0.368614	0.00446141	0.00236971
KEGG_PATHWAY	mmu04510:Focal adhesion	60	1.76523	0.00147783	ITGB1, GSK3B, ITGB5, ILK, PIK3CB, LAMC1, ARHGAP5, ACTB, RAC2, CAPN2, AKT1, ITGAV, HRAS, MAP2K1, PPP1R12A, ITGA4, PDPK1, PRKCB, ACTN1, VAV1, RHOA, VAV2, PIK3CA, COL4A2, ITGA6, ITGA5, TLN1, PPP1R12B, RAF1, CRK, SOS2, PPP1R12C, BIRC2, VCL, ROCK1, SRC, SHC1, PXN, PIK3R1, THBS1, THBS4, EGFR, RAP1B, CDC42, MAPK9, VTN, SPP1, MAPK1, FLNA, FLNB, MAPK3, BAD, CAV1, FN1, BRAF, IGF1, COL1A1, DIAPH1, PARVG, CT…	1837	201	8992	1.46118	0.392496	0.00478873	0.00254357
KEGG_PATHWAY	mmu04931:Insulin resistance	37	1.08856	0.00158773	GSK3B, PYGB, CRTC2, PRKAA1, PRKAG1, IRS2, PYGL, PIK3CB, PIK3R1, TNF, PTPA, IKBKB, GYS1, MAPK9, RPS6KA3, RPS6KA1, MLX, AKT1, CD36, PCK2, PTPN1, PDPK1, PRKCB, PRKCD, STAT3, GFPT1, OGA, PTPN11, PRKAB1, TNFRSF1A, IL6, G6PC3, PIK3CA, RPS6KB1, RPS6KB2, OGT, CREB5	1837	110	8992	1.64648	0.414618	0.00509586	0.00270671
KEGG_PATHWAY	mmu00230:Purine metabolism	43	1.26508	0.00177011	HDDC2, CANT1, PDE3B, AK1, PRUNE1, AK2, NUDT2, AK3, AK4, NTPCR, NT5C2, PFAS, PAPSS2, PAPSS1, NT5C, DGUOK, NT5E, ATIC, GUK1, PDE4A, ENPP1, PGM2, NUDT16, XDH, PGM1, ENTPD1, RRM1, ADSL, RRM2, PDE2A, NME4, AMPD2, AMPD3, PAICS, DCK, NME1, NUDT9, NME6, NME7, ADPRM, GART, ADA, ITPA	1837	134	8992	1.57076	0.44957	0.00562761	0.00298915
KEGG_PATHWAY	mmu05146:Amoebiasis	36	1.05914	0.00184914	RAB5C, ITGAM, ITGB2, HSPB1, CXCL1, PIK3CB, PIK3R1, LAMC1, CXCL2, TNF, CD1D2, GNA15, CD1D1, CASP3, PRDX1, IL12B, CD14, PRKACB, ARG2, TGFB1, ARG1, PRKCB, ACTN1, FN1, COL1A1, IL6, PLCB3, PIK3CA, COL4A2, IL1B, GNAS, PLCB1, TLR4, PLCB2, VCL, TLR2	1837	107	8992	1.64689	0.464062	0.00582393	0.00309342
KEGG_PATHWAY	mmu05203:Viral carcinogenesis	66	1.94175	0.00221281	RB1, YWHAE, YWHAB, H2-K1, CHD4, UBE3A, PIK3CB, RBPJ, CASP3, H4C1, PRKACB, HRAS, JAK1, USP7, ACTN1, TRAF2, YWHAZ, SND1, RHOA, DDB1, PKM, PIK3CA, IRF3, MAPKAPK2, VDAC3, IRF7, IL6ST, ATP6V0D1, ATP6V0D2, IRF9, H2-D1, CREB5, VAC14, SP100, HDAC2, HDAC3, SRC, PXN, PIK3R1, HDAC8, GTF2E1, GTF2E2, HDAC6, C3, CDC42, NRAS, MAPK1, BAK1, MAPK3, STAT5A, STAT5B, GSN, BAD, STAT3, EIF2AK2, GTF2H1, NFKB2, DLG1, SNW…	1837	229	8992	1.41077	0.525997	0.00690478	0.00366752
KEGG_PATHWAY	mmu00052:Galactose metabolism	15	0.441306	0.00235487	GALT, GAA, AKR1B8, GANC, HK1, HK3, GALE, PFKL, G6PC3, GLB1, PGM2, PFKM, GLA, PFKP, PGM1	1837	32	8992	2.2945	0.548206	0.00724332	0.00384734
KEGG_PATHWAY	mmu04071:Sphingolipid signaling pathway	40	1.17682	0.00236429	ASAH1, ROCK1, PIK3CB, PIK3R1, PLD1, TNF, GNAI2, PPP2CB, MAPK9, SMPD2, NRAS, SGPL1, PPP2R1B, PPP2R1A, RAC2, AKT1, MAPK1, BID, HRAS, CTSD, MAPK3, MAP2K1, ABCC1, MAP2K2, PDPK1, SPHK2, PRKCB, PPP2R5B, TRAF2, PPP2R5C, MAPK14, RHOA, TNFRSF1A, PLCB3, PIK3CA, BAX, KRAS, RAF1, PLCB1, PLCB2	1837	124	8992	1.57901	0.54964	0.00724332	0.00384734
KEGG_PATHWAY	mmu01523:Antifolate resistance	14	0.411886	0.00257452	ABCC1, SHMT2, SHMT1, ABCC5, MTHFR, GGH, TYMS, TNF, DHFR, IKBKB, IL6, ATIC, IL1B, GART	1837	29	8992	2.36307	0.580518	0.00781635	0.00415171
KEGG_PATHWAY	mmu00051:Fructose and mannose metabolism	16	0.470727	0.00297416	TIGAR, TPI1, MPI, SORD, AKR1B8, HK1, GMPPB, HK3, PFKL, TKFC, GMDS, FCSK, FPGT, GMPPA, PFKM, PFKP	1837	36	8992	2.17553	0.633511	0.00891706	0.00473636
KEGG_PATHWAY	mmu01210:2-Oxocarboxylic acid metabolism	11	0.323625	0.00301646	CS, ACY1, GOT1, IDH3G, GPT2, IDH2, GOT2, ACO1, ACO2, BCAT2, IDH3A	1837	20	8992	2.69222	0.638713	0.00891706	0.00473636
KEGG_PATHWAY	mmu00220:Arginine biosynthesis	11	0.323625	0.00301646	GLUD1, ARG2, ACY1, GOT1, ARG1, GPT2, GOT2, ASL, GLUL, ASS1, GLS	1837	20	8992	2.69222	0.638713	0.00891706	0.00473636
KEGG_PATHWAY	mmu05323:Rheumatoid arthritis	30	0.882613	0.00320449	CD86, ATP6V1A, H2-DMA, CD80, ITGB2, CXCL1, ITGAL, CXCL2, TNF, ICAM1, CCL5, H2-DMB1, CCL2, ACP5, ATP6V1H, ATP6V0A1, ATP6V1G1, TGFB1, ATP6AP1, IL18, IL1A, IL6, IL1B, CD28, ATP6V1B2, ATP6V0D1, TLR4, ATP6V0C, ATP6V0D2, TLR2	1837	87	8992	1.68791	0.660963	0.00939054	0.00498786
KEGG_PATHWAY	mmu04660:T cell receptor signaling pathway	34	1.00029	0.00356579	GSK3B, BCL10, PIK3CB, PIK3R1, TNF, IKBKB, CDC42, MAPK9, NRAS, PPP3R1, AKT1, MAPK1, MAP3K8, PLCG1, HRAS, MAPK3, MAP2K1, MAP2K2, PDPK1, MAPK14, RHOA, VAV1, VAV2, DLG1, PTPRC, TEC, PIK3CA, CDK4, CD28, KRAS, RAF1, SOS2, CARD11, NFKBIB	1837	103	8992	1.6158	0.699954	0.0103592	0.00550238
KEGG_PATHWAY	mmu03018:RNA degradation	29	0.853192	0.00373918	DDX6, DIS3L, PARN, ENO1, ENO3, HSPD1, EDC3, EDC4, EXOSC4, EXOSC10, EXOSC8, DHX36, MTREX, NUDT16, EXOSC3, EXOSC1, HSPA9, PNPT1, PATL1, LSM2, PFKL, PAN3, CNOT1, CNOT3, PABPC1, CNOT8, PFKM, PFKP, DCP1B	1837	84	8992	1.68992	0.717045	0.0107701	0.00572063
KEGG_PATHWAY	mmu04070:Phosphatidylinositol signaling system	32	0.941453	0.00407347	PI4K2B, MTMR1, DGKE, MTMR2, MTMR3, INPP1, INPPL1, ITPR2, PIK3CB, PIK3R1, INPP5B, PIP4P1, INPP5F, PPIP5K2, IMPA2, INPP5D, PLCG2, PLCG1, IP6K1, PRKCB, SACM1L, SYNJ2, DGKZ, INPP4A, PIKFYVE, PLCB3, SYNJ1, PIK3CA, PIK3C3, PLCB1, PLCB2, PI4K2A	1837	96	8992	1.63165	0.747303	0.0116336	0.00617925
KEGG_PATHWAY	mmu04213:Longevity regulating pathway - multiple species	23	0.67667	0.0041421	HDAC2, PRKAA1, CLPB, PRKAG1, IRS2, IGF1, PIK3CB, PIK3R1, SOD2, PRKAB1, SIRT1, RPTOR, NRAS, PIK3CA, RPS6KB1, CAT, RPS6KB2, AKT1, KRAS, HRAS, PRKACB, HSPA1B, HSPA1A	1837	62	8992	1.81586	0.753104	0.0117302	0.00623056
KEGG_PATHWAY	mmu04922:Glucagon signaling pathway	34	1.00029	0.00422193	PYGB, CAMK2D, CRTC2, PRKAA1, PDE3B, PRKAG1, ITPR2, PYGL, PDHB, ACACA, LDHB, GYS1, PPP3R1, LDHA, PPP4C, AKT1, CAMK2G, PRKACB, PCK2, PDHA1, PRMT1, PGAM2, PRKAB1, SIRT1, PFKL, PLCB3, G6PC3, PKM, GNAS, PLCB1, PFKM, PLCB2, PFKP, CREB5	1837	104	8992	1.60027	0.759684	0.0118566	0.00629771
KEGG_PATHWAY	mmu00760:Nicotinate and nicotinamide metabolism	17	0.500147	0.00477534	NMNAT3, SIRT6, NT5C2, SIRT1, SIRT2, SIRT3, NT5C, NADK2, BST1, NT5E, NMNAT1, NNT, NAPRT, NAMPT, ENPP1, CD38, NADK	1837	41	8992	2.02961	0.80074	0.0132999	0.00706435
KEGG_PATHWAY	mmu04730:Long-term depression	22	0.647249	0.00602727	MAP2K1, MAP2K2, PRKCB, ARAF, ITPR2, PLA2G4A, BRAF, IGF1, GNAI2, PPP2CB, NRAS, PLCB3, PPP2R1B, PPP2R1A, GNAS, MAPK1, KRAS, PLCB1, RAF1, HRAS, PLCB2, MAPK3	1837	60	8992	1.79481	0.869625	0.0166491	0.00884329
KEGG_PATHWAY	mmu05144:Malaria	21	0.617829	0.00704039	CD40, TGFB1, VCAM1, LRP1, CD81, ITGB2, IL18, HBB-B1, ITGAL, THBS1, TNF, THBS4, ICAM1, IL6, CR1L, IL1B, CCL2, CD36, TLR4, MYD88, TLR2	1837	57	8992	1.8034	0.907542	0.0192895	0.0102458
KEGG_PATHWAY	mmu04215:Apoptosis - multiple species	14	0.411886	0.00715863	BECN1, APAF1, DIABLO, HTRA2, TNFRSF1A, CASP9, MAPK9, BCL2L11, CASP3, CYCS, BAX, BAK1, BID, BIRC2	1837	32	8992	2.14154	0.911179	0.0194553	0.0103338
KEGG_PATHWAY	mmu00250:Alanine, aspartate and glutamate metabolism	16	0.470727	0.00725605	ADSL, GOT1, GPT2, CAD, GFPT1, GOT2, ASNS, ASRGL1, ASS1, GLS, ALDH4A1, GLUD1, IL4I1, ALDH5A1, ASL, GLUL	1837	39	8992	2.00818	0.914068	0.0195623	0.0103907
KEGG_PATHWAY	mmu00330:Arginine and proline metabolism	20	0.588408	0.00822788	GAMT, ARG2, OAT, GOT1, ARG1, MAOA, GOT2, PYCR2, SAT1, SRM, ALDH4A1, ALDH3A2, GATM, P4HA1, ALDH2, ALDH1B1, SMS, CKB, ALDH18A1, ALDH7A1	1837	54	8992	1.81294	0.938226	0.0220063	0.0116888
KEGG_PATHWAY	mmu04216:Ferroptosis	16	0.470727	0.00946265	ALOX15, CYBB, SLC3A2, ACSL4, SAT1, CP, GCLC, FTL1, FTH1, PCBP1, PCBP2, VDAC3, HMOX1, VDAC2, GCLM, ATG7	1837	40	8992	1.95797	0.959405	0.0249134	0.0132329
KEGG_PATHWAY	mmu00260:Glycine, serine and threonine metabolism	16	0.470727	0.00946265	GAMT, ALAS1, SHMT2, MAOA, SHMT1, PGAM2, GCAT, GCSH, GRHPR, GATM, PSAT1, SARDH, PHGDH, ALDH7A1, DLD, PSPH	1837	40	8992	1.95797	0.959405	0.0249134	0.0132329
KEGG_PATHWAY	mmu04211:Longevity regulating pathway	29	0.853192	0.010669	PRKAA1, EHMT2, PRKAG1, IRS2, PIK3CB, PIK3R1, CAMKK2, RPTOR, NRAS, AKT1, HRAS, EIF4E, PRKACB, TSC2, TSC1, IGF1, SOD2, PRKAB1, ATG13, SIRT1, PIK3CA, RPS6KB1, RHEB, CAT, RPS6KB2, BAX, KRAS, EIF4E2, CREB5	1837	90	8992	1.57726	0.973077	0.0278717	0.0148043
KEGG_PATHWAY	mmu05216:Thyroid cancer	15	0.441306	0.0109917	MAP2K1, MAP2K2, TPM3, BRAF, NRAS, RXRA, TPR, CCDC6, CTNNB1, MAPK1, BAX, KRAS, BAK1, HRAS, MAPK3	1837	37	8992	1.98443	0.97588	0.0284939	0.0151347
KEGG_PATHWAY	mmu04122:Sulfur relay system	6	0.176523	0.0113635	MPST, CTU2, CTU1, NFS1, MOCS2, MOCS3	1837	8	8992	3.6712	0.978751	0.0292329	0.0155272
KEGG_PATHWAY	mmu05219:Bladder cancer	16	0.470727	0.0121669	RB1, MAP2K1, MAP2K2, SRC, ARAF, BRAF, THBS1, EGFR, NRAS, RPS6KA5, CDK4, MAPK1, KRAS, RAF1, HRAS, MAPK3	1837	41	8992	1.91022	0.983843	0.0309323	0.0164299
KEGG_PATHWAY	mmu05418:Fluid shear stress and atherosclerosis	43	1.26508	0.0122963	PRKAA1, HSP90AB1, NCF1, SRC, NCF2, GSTT3, PIK3CB, PIK3R1, TNF, ACTB, HSP90B1, ICAM1, TXN2, IKBKB, MAPK9, MAPK7, SUMO3, RAC2, AKT1, CCL2, HMOX1, ITGAV, MAP2K5, MAP2K6, MAP2K4, HSP90AA1, GSTM1, VCAM1, CAV1, CYBA, MAPK14, RHOA, ASS1, TNFRSF1A, IL1A, GSTA4, PIK3CA, GSTA3, IL1B, CTNNB1, ARHGEF2, SQSTM1, GSTM5	1837	148	8992	1.42218	0.984541	0.0309323	0.0164299
KEGG_PATHWAY	mmu04613:Neutrophil extracellular trap formation	57	1.67696	0.0122995	ITGAM, NCF1, NCF2, ITGB2, NCF4, PIK3CB, ITGAL, H2AC15, ACTB, H2AC11, H2AC13, RAC2, AKT1, H4C1, FGA, MAP2K1, H2AC8, MAP2K2, H2AC7, PRKCB, H2AC4, FGG, CYBB, CYBA, FCGR1, PLCB3, PIK3CA, VDAC3, PPIF, VDAC2, TLR8, VDAC1, TLR7, RAF1, SLC25A5, PLCB1, TLR4, PLCB2, TLR2, HDAC2, HDAC3, SRC, FPR1, PIK3R1, HDAC8, CLCN3, HDAC6, C3, CLEC7A, PLCG2, MAPK1, PLCG1, ATG7, MAPK3, H2AZ1, MAPK14, CR1L	1837	207	8992	1.34788	0.984557	0.0309323	0.0164299
KEGG_PATHWAY	mmu05166:Human T-cell leukemia virus 1 infection	67	1.97117	0.0123923	RB1, CD40, CRTC2, TRRAP, ITGB2, H2-K1, PIK3CB, ITGAL, TNF, ICAM1, IKBKB, ZFP36, XPO1, CDC23, CHEK2, CDC27, AKT1, PRKACB, HRAS, B2M, JAK1, MAP2K4, MAP2K1, MAP2K2, ANAPC7, TNFRSF1A, TGFBR2, PIK3CA, CANX, VDAC3, VDAC2, VDAC1, TLN1, SLC25A5, H2-D1, CREB5, VAC14, H2-DMA, GPS2, PIK3R1, IL2RG, RELB, MAPK9, NRAS, PPP3R1, H2-DMB1, MAPK1, BUB3, MAPK3, SMAD2, STAT5A, MAP3K3, STAT5B, FDPS, RANBP3, TGFB1, NFK…	1837	250	8992	1.31184	0.985039	0.0309349	0.0164313
KEGG_PATHWAY	mmu04072:Phospholipase D signaling pathway	43	1.26508	0.0138333	AGPAT5, ARF1, DGKE, SHC1, PIK3CB, PIK3R1, PLD1, AGPAT2, AGPAT3, EGFR, PIK3CG, CYTH2, NRAS, CYTH4, RRAS, PLCG2, AKT1, PTK2B, MAPK1, PLCG1, HRAS, CYTH1, MAPK3, MAP2K1, MAP2K2, SPHK2, TSC2, PLA2G4A, TSC1, PTPN11, DGKZ, RHOA, DNM2, PLCB3, PIK3CA, RHEB, GNAS, KRAS, RAF1, PLCB1, PLCB2, SOS2, ARF6	1837	149	8992	1.41263	0.990853	0.0342782	0.0182071
KEGG_PATHWAY	mmu04914:Progesterone-mediated oocyte maturation	29	0.853192	0.0145431	HSP90AB1, PDE3B, ARAF, PIK3CB, PIK3R1, GNAI2, MAPK9, RPS6KA3, CDC23, RPS6KA1, CDC27, AKT1, MAPK1, PRKACB, MAPK3, MAP2K1, HSP90AA1, ANAPC7, BRAF, IGF1, MAPK14, PIK3CA, CDC16, CDK2, CDK1, KRAS, RAF1, MAD2L1, CPEB4	1837	92	8992	1.54297	0.992824	0.0357739	0.0190016
KEGG_PATHWAY	mmu05165:Human papillomavirus infection	92	2.70668	0.0151651	ITGB1, RB1, GSK3B, ITGB5, H2-K1, CHD4, UBE3A, PIK3CB, LAMC1, RBPJ, TNF, IKBKB, TBK1, PPP2R1B, PPP2R1A, CASP3, AKT1, ITGAV, PRKACB, HRAS, OASL1, OASL2, JAK1, MAP2K1, PRKCI, ATP6V1G1, MAP2K2, ATP6AP1, ITGA4, PPP2R5B, TSC2, TSC1, PPP2R5C, TYK2, TICAM1, TUBG1, TNFRSF1A, PKM, PIK3CA, COL4A2, IRF3, ATP6V1B2, ITGA6, ITGA5, ATP6V0D1, RAF1, ATP6V0D2, SOS2, ATP6V0C, LLGL1, IRF9, H2-D1, CREB5, ATP6V1A, NOTC…	1837	362	8992	1.24402	0.994199	0.0367999	0.0195465
KEGG_PATHWAY	mmu04926:Relaxin signaling pathway	38	1.11798	0.0151786	SHC1, SRC, PIK3CB, PIK3R1, ARRB2, EGFR, GNAI2, MAPK9, NRAS, GNA15, GNG7, AKT1, MAPK1, HRAS, PRKACB, MAPK3, SMAD2, MAP2K4, MAP2K1, MAP2K2, TGFB1, GNG12, MAPK14, TGFBR2, COL1A1, PLCB3, MMP13, PIK3CA, COL4A2, GNB2, GNB1, GNAS, KRAS, RAF1, PLCB1, PLCB2, SOS2, CREB5	1837	129	8992	1.44192	0.994226	0.0367999	0.0195465
KEGG_PATHWAY	mmu00531:Glycosaminoglycan degradation	10	0.294204	0.0163517	GALNS, HGSNAT, GLB1, IDUA, HEXB, HEXA, IDS, GUSB, GNS, ARSB	1837	21	8992	2.33092	0.996136	0.039361	0.0209069
KEGG_PATHWAY	mmu04915:Estrogen signaling pathway	39	1.1474	0.0168395	HSP90AB1, SHC1, SRC, ITPR2, PIK3CB, PIK3R1, EGFR, HSP90B1, GNAI2, NRAS, AKT1, MAPK1, HRAS, CTSD, PRKACB, MAPK3, NCOA1, NCOA2, MAP2K1, HSP90AA1, MAP2K2, NCOA3, PRKCD, PLCB3, PIK3CA, SP1, RARA, GNAS, KRAS, RAF1, FKBP4, PLCB1, EBAG9, PLCB2, SOS2, HSPA1B, HSPA1A, FKBP5, CREB5	1837	134	8992	1.42465	0.996731	0.0401677	0.0213354
KEGG_PATHWAY	mmu03320:PPAR signaling pathway	28	0.823772	0.0169253	ILK, LPL, ACAA1B, DBI, ACAA1A, RXRA, CPT2, ACADL, SCP2, SCD2, ME1, SCD3, CD36, SCD1, ACADM, PLTP, PCK2, GK, PDPK1, APOA1, ACSL4, FABP1, FABP4, FABP5, ACOX1, EHHADH, FABP7, PLIN2	1837	89	8992	1.53998	0.996826	0.0401677	0.0213354
KEGG_PATHWAY	mmu00650:Butanoate metabolism	12	0.353045	0.0171282	HMGCL, HADHA, ALDH5A1, ECHS1, BDH1, OXCT1, EHHADH, HADH, ACADS, ACAT2, AACS, ACAT1	1837	28	8992	2.09783	0.997039	0.0403652	0.0214402
KEGG_PATHWAY	mmu05143:African trypanosomiasis	15	0.441306	0.0180989	VCAM1, PRKCB, IL18, HBB-B1, APOA1, TNF, ICAM1, IL6, PLCB3, IL1B, IL12B, PLCB1, PLCB2, THOP1, MYD88	1837	39	8992	1.88267	0.997878	0.0423565	0.022498
KEGG_PATHWAY	mmu00511:Other glycan degradation	9	0.264784	0.0182849	MANBA, GLB1, HEXB, GBA, NEU1, HEXA, MAN2B1, MAN2C1, ENGASE	1837	18	8992	2.44747	0.998009	0.0424967	0.0225724
KEGG_PATHWAY	mmu04068:FoxO signaling pathway	38	1.11798	0.0193429	PRKAA1, PRKAG1, ARAF, IRS2, PIK3CB, PIK3R1, EGFR, IKBKB, MAPK9, NRAS, BCL2L11, AKT1, MAPK1, HRAS, MAPK3, PCK2, USP7, MAP2K1, MAP2K2, TGFB1, PRMT1, PDPK1, STAT3, BRAF, IGF1, MAPK14, SOD2, PRKAB1, SIRT1, TGFBR2, IL6, G6PC3, PIK3CA, CAT, CDK2, KRAS, RAF1, SOS2	1837	131	8992	1.41991	0.998616	0.0446477	0.0237149
KEGG_PATHWAY	mmu04622:RIG-I-like receptor signaling pathway	23	0.67667	0.0195367	NLRX1, DDX58, TRAF2, ISG15, MAPK14, TNF, IFIH1, IKBKB, CXCL10, CYLD, MAPK9, SIKE1, MAVS, TBK1, TKFC, IRF3, TRAF6, DHX58, IRF7, IL12B, TRIM25, RIPK1, NFKBIB	1837	70	8992	1.60834	0.998705	0.0447883	0.0237896
KEGG_PATHWAY	mmu04540:Gap junction	27	0.794351	0.0197023	SRC, ITPR2, EGFR, GNAI2, NRAS, GJA1, MAPK7, MAPK1, HRAS, PRKACB, MAP2K5, MAPK3, MAP3K2, MAP2K1, MAP2K2, PRKCB, TUBB4A, TJP1, PLCB3, TUBB2B, GNAS, CDK1, KRAS, RAF1, PLCB1, PLCB2, SOS2	1837	86	8992	1.53678	0.998776	0.0448628	0.0238292
KEGG_PATHWAY	mmu05215:Prostate cancer	30	0.882613	0.0221227	RB1, GSK3B, HSP90AB1, ARAF, PIK3CB, PIK3R1, EGFR, HSP90B1, CASP9, IKBKB, NRAS, PLAU, AKT1, MAPK1, HRAS, MAPK3, MAP2K1, HSP90AA1, MAP2K2, PDPK1, BAD, BRAF, IGF1, PIK3CA, CDK2, CTNNB1, KRAS, RAF1, SOS2, CREB5	1837	99	8992	1.48331	0.999468	0.050036	0.026577
KEGG_PATHWAY	mmu03060:Protein export	12	0.353045	0.0226258	OXA1L, SRP19, SPCS3, SPCS2, SPCS1, HSPA5, SRPRB, SEC61B, SRP68, SEC62, SEC63, SEC11C	1837	29	8992	2.02549	0.999553	0.0505238	0.0268361
KEGG_PATHWAY	mmu04623:Cytosolic DNA-sensing pathway	21	0.617829	0.0226383	ZBP1, RIPK3, DDX58, TREX1, IL18, CGAS, ADAR, PYCARD, IKBKB, CXCL10, IL6, MAVS, TBK1, IRF3, CCL5, IL1B, CCL4, POLR1C, IRF7, RIPK1, NFKBIB	1837	63	8992	1.63165	0.999555	0.0505238	0.0268361
KEGG_PATHWAY	mmu04720:Long-term potentiation	22	0.647249	0.0228714	CAMK2D, MAP2K1, MAP2K2, PRKCB, ARAF, ITPR2, BRAF, RAP1B, RPS6KA3, NRAS, PLCB3, PPP3R1, RPS6KA1, MAPK1, KRAS, PLCB1, RAF1, CAMK2G, HRAS, PLCB2, PRKACB, MAPK3	1837	67	8992	1.60729	0.999589	0.0507082	0.026934
KEGG_PATHWAY	mmu04218:Cellular senescence	50	1.47102	0.024228	RB1, LIN54, SERPINE1, H2-K1, PIK3CB, CHEK2, RASSF5, CAPN2, AKT1, CAPN1, HRAS, MAP2K3, MAP2K1, MAP2K2, TSC2, TSC1, SIRT1, TGFBR2, IL1A, PIK3CA, MAPKAPK2, VDAC3, VDAC2, VDAC1, RAF1, SLC25A5, SQSTM1, PPID, H2-D1, ITPR2, PIK3R1, ZFP36L2, NRAS, PPP3R1, RRAS, RBBP4, MAPK1, MAP2K6, MAPK3, SMAD2, TGFB1, MAPK14, IL6, CDK4, RHEB, CDK2, CDK1, KRAS, MCU, RAD9A	1837	184	8992	1.33015	0.999743	0.053365	0.0283452
KEGG_PATHWAY	mmu00790:Folate biosynthesis	11	0.323625	0.0264084	DHFR, CBR1, MOCS2, GCH1, SPR, MOCOS, GGH, PCBD2, GPHN, PTS, AKR1B8	1837	26	8992	2.07094	0.999879	0.0577899	0.0306955
KEGG_PATHWAY	mmu04120:Ubiquitin mediated proteolysis	41	1.20624	0.0281033	CUL5, UBE3C, MGRN1, UBA6, CUL3, CUL2, CUL1, UBE2D1, NEDD4L, UBE3A, RCHY1, CBL, UBE2Z, HERC4, CDC23, UBE2Q2, CDC27, ELOC, UBE2H, PPIL2, UBE2I, ANAPC7, WWP2, UBE4B, DDB1, KLHL9, CUL4A, UBE2W, ITCH, TRAF6, CDC16, UBE2N, UBA3, UBA2, UBE2O, STUB1, UBA1, SAE1, UBE2K, BIRC2, UBE2M	1837	147	8992	1.36525	0.999933	0.061102	0.0324548
KEGG_PATHWAY	mmu00900:Terpenoid backbone biosynthesis	10	0.294204	0.0307934	FDPS, IDI1, MVK, GGPS1, PMVK, MVD, ACAT2, PCYOX1, ZMPSTE24, ACAT1	1837	23	8992	2.12823	0.999974	0.0665217	0.0353335
KEGG_PATHWAY	mmu00500:Starch and sucrose metabolism	13	0.382465	0.0315788	PYGB, GBE1, GAA, PYGL, GANC, PGM2L1, HK1, HK3, GYS1, G6PC3, ENPP1, PGM2, PGM1	1837	34	8992	1.87159	0.99998	0.0677837	0.0360038
KEGG_PATHWAY	mmu04917:Prolactin signaling pathway	23	0.67667	0.0362773	STAT5A, STAT5B, GSK3B, MAP2K1, MAP2K2, GALT, SHC1, SRC, STAT1, STAT3, PIK3CB, PIK3R1, MAPK14, MAPK9, NRAS, PIK3CA, AKT1, MAPK1, KRAS, RAF1, HRAS, SOS2, MAPK3	1837	74	8992	1.5214	0.999996	0.0773763	0.041099
KEGG_PATHWAY	mmu04611:Platelet activation	35	1.02971	0.0365428	ITGB1, ROCK1, SRC, ITPR2, PIK3CB, PIK3R1, ACTB, PIK3CG, GNAI2, PTGS1, RAP1B, PLCG2, AKT1, MAPK1, PRKACB, MAPK3, FGA, PRKCI, PPP1R12A, FGG, PLA2G4A, MAPK14, RHOA, COL1A1, VAMP8, PLCB3, STIM1, PIK3CA, BTK, GNAS, ARHGEF1, TLN1, PLCB1, PLCB2, FERMT3	1837	124	8992	1.38164	0.999996	0.0774326	0.0411289
KEGG_PATHWAY	mmu03015:mRNA surveillance pathway	30	0.882613	0.0367632	HBS1L, NXT1, RNMT, CSTF3, EIF4A3, CASC3, PNN, NXF1, PPP2CB, FIP1L1, PPP2R1B, PPP2R1A, PAPOLA, SAP18, UPF2, UPF1, CPSF7, CPSF1, NCBP1, FUS, NCBP2, CPSF3, CPSF2, PPP2R5B, PPP2R5C, WDR33, DDX39B, WDR82, ETF1, PABPC1	1837	103	8992	1.42571	0.999997	0.0774326	0.0411289
KEGG_PATHWAY	mmu03030:DNA replication	13	0.382465	0.0393985	RNASEH2C, RNASEH2B, PCNA, RNASEH2A, MCM7, RFC1, RFC2, RPA1, POLA1, POLA2, MCM3, MCM5, MCM6	1837	35	8992	1.81812	0.999999	0.0824677	0.0438033
KEGG_PATHWAY	mmu00860:Porphyrin metabolism	15	0.441306	0.0420168	ALAS1, FECH, MMAB, UROS, CPOX, PPOX, EPRS, CP, ALAD, UROD, HMBS, HMOX1, GUSB, FXN, BLVRA	1837	43	8992	1.70754	0.999999	0.0868692	0.0461412
KEGG_PATHWAY	mmu00514:Other types of O-glycan biosynthesis	15	0.441306	0.0420168	GALNT7, POGLUT1, GALNT3, GALNT2, C1GALT1, GXYLT1, B3GLCT, PLOD3, GALNT10, POFUT2, C1GALT1C1, POFUT1, XXYLT1, COLGALT1, OGT	1837	43	8992	1.70754	0.999999	0.0868692	0.0461412
KEGG_PATHWAY	mmu00410:beta-Alanine metabolism	12	0.353045	0.0466747	ALDH3A2, HADHA, ALDH6A1, ECHS1, ALDH2, ALDH1B1, ACOX1, EHHADH, ALDH3B1, ACADS, ALDH7A1, HIBCH	1837	32	8992	1.8356	1	0.0953296	0.050635
KEGG_PATHWAY	mmu04136:Autophagy - other	12	0.353045	0.0466747	RPTOR, ATG3, BECN1, PPP2CB, PIK3R4, MLST8, ATG4C, ATG4B, PIK3C3, ATG7, ATG13, ATG2B	1837	32	8992	1.8356	1	0.0953296	0.050635
KEGG_PATHWAY	mmu00770:Pantothenate and CoA biosynthesis	9	0.264784	0.047832	ALDH3A2, VNN1, ALDH2, ALDH1B1, PPCS, ENPP1, PPCDC, COASY, BCAT2	1837	21	8992	2.09783	1	0.0971047	0.0515779
KEGG_PATHWAY	mmu00380:Tryptophan metabolism	17	0.500147	0.0509054	GCDH, ECHS1, MAOA, DLST, ACAT2, ACAT1, ALDH3A2, IL4I1, HADHA, ALDH2, ALDH1B1, EHHADH, KYNU, CAT, HADH, ALDH7A1, DLD	1837	52	8992	1.60027	1	0.102725	0.0545633
KEGG_PATHWAY	mmu00920:Sulfur metabolism	6	0.176523	0.0544563	MPST, ETHE1, SQOR, BPNT1, PAPSS2, PAPSS1	1837	11	8992	2.66997	1	0.109237	0.0580219
KEGG_PATHWAY	mmu04371:Apelin signaling pathway	37	1.08856	0.0570693	BECN1, PRKAA1, PDE3B, SERPINE1, PRKAG1, PIK3R4, ITPR2, NRF1, PIK3CG, GNAI2, LIPE, NRAS, RRAS, GNG7, SPP1, AKT1, MAPK1, HRAS, PRKACB, MAPK3, SMAD2, MAP2K1, MAP2K2, SPHK2, GNG12, PRKAB1, PLCB3, RPS6KB1, GNB2, GNB1, RPS6KB2, TFAM, KRAS, PIK3C3, RAF1, PLCB1, PLCB2	1837	137	8992	1.32199	1	0.113801	0.0604462
KEGG_PATHWAY	mmu03250:Viral life cycle - HIV-1	19	0.558988	0.0583715	RANBP2, CPSF7, APOBEC3, TSG101, CCNT1, MAP1S, VPS4B, SAMHD1, AFF4, BICD2, CDK9, XPO1, HGS, NELFB, NELFCD, CHMP6, TNPO3, RAN, NELFE	1837	61	8992	1.52465	1	0.115713	0.0614617
KEGG_PATHWAY	mmu00970:Aminoacyl-tRNA biosynthesis	20	0.588408	0.0659225	CARS, YARS, DARS, WARS, VARS, PARS2, GATC, SARS, DARS2, QRSL1, EPRS, HARS2, SARS2, QARS, LARS, RARS, HARS, FARSA, FARSB, AARS	1837	66	8992	1.48331	1	0.129917	0.0690066
KEGG_PATHWAY	mmu05225:Hepatocellular carcinoma	45	1.32392	0.0676236	RB1, SMARCD1, GSK3B, SMARCD2, SHC1, GSTT3, ARAF, PIK3CB, PIK3R1, ACTB, EGFR, NRAS, PLCG2, AKT1, HMOX1, MAPK1, BAK1, PLCG1, HRAS, MAPK3, SMARCE1, SMAD2, MAP2K1, GSTM1, MAP2K2, TGFB1, PHF10, TXNRD2, BAD, CSNK1A1, PRKCB, BRAF, TGFBR2, GSTA4, PIK3CA, RPS6KB1, GSTA3, CDK4, RPS6KB2, CTNNB1, BAX, KRAS, RAF1, SOS2, GSTM5	1837	174	8992	1.26593	1	0.132495	0.0703758
KEGG_PATHWAY	mmu04659:Th17 cell differentiation	29	0.853192	0.0731512	HSP90AB1, H2-DMA, IL2RG, IKBKB, MAPK9, PPP3R1, RXRA, H2-DMB1, MAPK1, STAT6, PLCG1, JAK1, MAPK3, SMAD2, STAT5A, STAT5B, HSP90AA1, TGFB1, STAT1, STAT3, TYK2, MAPK14, RUNX1, TGFBR2, IL6, IL1B, RARA, IL6ST, NFKBIB	1837	105	8992	1.35194	1	0.141776	0.0753055
KEGG_PATHWAY	mmu04520:Adherens junction	21	0.617829	0.0733663	PTPN1, SRC, ACTN1, CSNK2A2, WAS, IQGAP1, BAIAP2, ACTB, RHOA, EGFR, TGFBR2, TJP1, CDC42, CTNNA1, RAC2, CTNNB1, MAPK1, WASF2, VCL, NECTIN2, MAPK3	1837	71	8992	1.4478	1	0.141776	0.0753055
KEGG_PATHWAY	mmu04921:Oxytocin signaling pathway	40	1.17682	0.0736227	CAMK2D, PRKAA1, ROCK1, SRC, PRKAG1, ITPR2, PTGS2, ACTB, EGFR, PIK3CG, CAMKK2, GNAI2, NRAS, PPP3R1, MAPK7, EEF2K, CD38, MAPK1, CAMK2G, HRAS, PRKACB, MAP2K5, MAPK3, MAP2K1, PPP1R12A, MAP2K2, PRKCB, PLA2G4A, EEF2, PRKAB1, RHOA, PLCB3, GNAS, KRAS, CAMK1, RAF1, PPP1R12B, PLCB1, PPP1R12C, PLCB2	1837	153	8992	1.27972	1	0.141776	0.0753055
KEGG_PATHWAY	mmu04929:GnRH secretion	19	0.558988	0.0767924	MAP2K1, MAP2K2, PRKCB, ITPR2, ARRB2, PIK3CB, PIK3R1, NRAS, PLCB3, PIK3CA, SPP1, AKT1, MAPK1, KRAS, PLCB1, RAF1, HRAS, PLCB2, MAPK3	1837	63	8992	1.47625	1	0.14704	0.0781013
KEGG_PATHWAY	mmu01524:Platinum drug resistance	23	0.67667	0.0784789	GSTM1, APAF1, PDPK1, BAD, GSTT3, PIK3CB, PIK3R1, MLH1, CASP9, GSTA4, PIK3CA, MSH2, GSTA3, CASP3, AKT1, CYCS, MAPK1, BAX, BAK1, BID, BIRC2, MAPK3, GSTM5	1837	80	8992	1.40729	1	0.14942	0.0793657
KEGG_PATHWAY	mmu05218:Melanoma	21	0.617829	0.0828851	RB1, MAP2K1, MAP2K2, BAD, ARAF, BRAF, IGF1, PIK3CB, PIK3R1, EGFR, NRAS, PIK3CA, CDK4, AKT1, MAPK1, BAX, KRAS, BAK1, RAF1, HRAS, MAPK3	1837	72	8992	1.42769	1	0.156392	0.0830687
KEGG_PATHWAY	mmu04650:Natural killer cell mediated cytotoxicity	31	0.912033	0.0833084	SHC1, ITGB2, ARAF, PIK3CB, PIK3R1, ITGAL, TNF, ICAM1, NRAS, PPP3R1, CASP3, PLCG2, RAC2, PTK2B, MAPK1, PLCG1, BID, HRAS, MAPK3, MAP2K1, MAP2K2, PRKCB, PTPN11, BRAF, VAV1, VAV2, PIK3CA, KRAS, CD48, RAF1, SOS2	1837	115	8992	1.3195	1	0.156392	0.0833084
KEGG_PATHWAY	mmu04010:MAPK signaling pathway	71	2.08885	0.0835327	ARAF, HSPB1, ARRB2, TNF, IKBKB, RPS6KA3, RPS6KA5, CASP3, RPS6KA1, RAC2, AKT1, MAP3K8, PRKACB, HRAS, MAP2K3, MAP2K4, MAP4K2, MAP2K1, DAXX, MAP2K2, DUSP3, PRKCB, PLA2G4A, TRAF2, IRAK4, TNFRSF1A, TGFBR2, IL1A, PPM1A, PPM1B, MAPKAPK3, TRAF6, IL1B, MAPKAPK2, RAF1, CRK, SOS2, CSF1R, EGFR, STK3, RELB, RAP1B, CDC42, MAPK9, NRAS, PPP3R1, MAPK7, RRAS, MAPK1, FLNA, FLNB, CD14, MAP2K5, MAP2K6, MAP4K4, MAPK3,…	1837	294	8992	1.18211	1	0.156392	0.0835327
KEGG_PATHWAY	mmu05200:Pathways in cancer	125	3.67755	0.0856589	RB1, ARAF, RPS6KA5, RASSF5, PIM1, IL12B, AKT1, PRKACB, MAP2K1, RALBP1, MAP2K2, PRKCB, TPM3, RUNX1, EML4, MSH2, COL4A2, IL6ST, RAF1, NOTCH2, CSF1R, CTBP2, CUL2, CUL1, GSTT3, CSF2RB, PIK3R1, PLD1, CSF2RA, HSP90B1, BCL2L11, TPR, PLCG2, HMOX1, PLCG1, STAT5A, SMAD2, STAT5B, GSTM1, TGFB1, FN1, BRAF, IGF1, GNG12, NFKB2, IL6, CDK4, SP1, GNB2, CDK2, GNB1, GNAS, CYCS, GSTM5, ITGB1, GSK3B, HSP90AB1, PIK3CB,…	1837	543	8992	1.12683	1	0.159486	0.0856589
KEGG_PATHWAY	mmu04612:Antigen processing and presentation	25	0.73551	0.0918368	HSP90AB1, H2-DMA, H2-K1, IFI30, TNF, CTSS, H2-DMB1, B2M, CTSB, PDIA3, CD74, HSP90AA1, HSPA5, TAP2, TAPBP, PSME3, RFX5, CANX, PSME1, PSME2, CALR, HSPA1B, H2-D1, LGMN, HSPA1A	1837	90	8992	1.3597	1	0.16948	0.0918368
KEGG_PATHWAY	mmu04015:Rap1 signaling pathway	53	1.55928	0.0920322	ITGB1, ITGAM, ITGB2, PIK3CB, ITGAL, SIPA1L3, ACTB, RASSF5, RAC2, AKT1, HRAS, MAP2K3, MAP2K1, PRKCI, MAP2K2, PRKCB, ARAP3, VAV1, RHOA, VAV2, PLCB3, PIK3CA, PRKD2, TLN1, RAF1, PLCB1, CRK, PLCB2, PFN2, CSF1R, RGS14, SRC, FPR1, PIK3R1, THBS1, EGFR, GNAI2, RAP1B, CDC42, NRAS, RRAS, KRIT1, MAPK1, PLCG1, MAP2K6, MAPK3, BRAF, IGF1, MAPK14, GNAS, CTNNB1, KRAS, SIPA1	1837	214	8992	1.2123	1	0.16948	0.0920322

## Sheet: 4 - run 1, GO CC
Category	Term	Count	%	PValue	Genes	List Total	Pop Hits	Pop Total	Fold Enrichment	Bonferroni	Benjamini	FDR
GOTERM_CC_DIRECT	GO:0005737~cytoplasm	1606	57.604	9.56517e-169	ITSN2, TFRC, ITSN1, ALKBH3, TBK1, SCP2, DPYSL2, DPYSL3, AKT1, ANKFY1, MLYCD, PRKACA, FNBP1, CD2AP, MTHFD1, EWSR1, FEZ2, JTB, OPTN, SKAP2, SHMT2, SHMT1, ZC3HAV1, PLA2G7, RNF213, LARP1, EPB41L1, EPB41L2, EPB41L3, PIP5K1C, ATG5, HEXIM1, GSTM1, EIF2AK2, LNPEP, DHFR, MOV10, PKIB, QARS, PRXL2B, FASN, AGO2, NMT1, NMT2, STRN, LGMN, MTMR14, PRKAG1, ARHGAP1, ARHGAP5, ARHGAP6, MED15, ENOPH1, GATD1, DUSP3, G…	2725	7357	21179	1.69662	1.12869e-165	1.12869e-165	9.57474e-166
GOTERM_CC_DIRECT	GO:0005829~cytosol	1109	39.7776	2.46326e-162	ITSN1, LIPA, ALKBH3, PSMD8, LIPE, PREX1, LACTB, RABGEF1, ALKBH5, TBK1, SCP2, DPYSL2, DPYSL3, AKT1, ANKFY1, MLYCD, PRKACA, DAXX, CSNK2A1, CSNK2A2, DICER1, GAPVD1, SND1, CD2AP, EML4, MTHFD1, PSME3, OPTN, SKAP2, SHMT2, FLII, SHMT1, ZC3HAV1, AAAS, GIGYF2, NCAPH, RNF213, HSPH1, LARP1, EPB41L1, EPB41L3, PIP5K1C, ATG5, LYN, GSTM1, PMM2, EIF2AK2, ERLIN2, DHFR, MOV10, EIF5, EIF6, QARS, PRXL2B, FASN, AGO2,…	2725	4193	21179	2.05563	2.90664e-159	1.45332e-159	1.23286e-159
GOTERM_CC_DIRECT	GO:0005739~mitochondrion	582	20.8752	1.00112e-104	TFRC, RPL34, DCAF8, GHITM, PHB2, GLS, ALKBH3, GCSH, LACTB, LIPE, COMTD1, SCP2, DPYSL2, FDXR, AKT1, VPS35, MLYCD, MMUT, PRKACA, ACOT9, ACOT8, PRKCD, HDHD5, SND1, WDR81, MTHFD1, SCO1, MTHFD2, ETHE1, CLPP, FDX1, ACOT2, UQCRC1, ACOT1, JTB, TARS2, UQCRC2, PI4K2A, NLRX1, ABCB7, SHMT2, SHMT1, MRPL15, MRPL12, ADH5, PRDX3, CYB5R1, LDHB, PRDX5, LDHA, NCSTN, PRDX4, CYB5R3, RHOT1, BLOC1S1, PRDX1, PTPMT1, BLO…	2725	1880	21179	2.40605	1.18132e-101	3.93773e-102	3.3404e-102
GOTERM_CC_DIRECT	GO:0005764~lysosome	165	5.91822	1.54023e-36	IFITM3, SCARB2, APP, TRAF3IP3, SPPL2A, IFI30, LIPA, TIAL1, LAMP1, KIF5B, LAMP2, CAPN2, PIP4K2A, VPS35, CAPN1, BORCS8, BORCS6, ARSA, VPS18, FNBP1, CTRB1, SLC11A2, TSC2, EPDR1, PLA2G15, DYNC1LI2, WDR81, HGS, NAAA, ATP6V0D1, SQSTM1, PLBD2, ARL8B, ATP6V1A, BCL10, GNS, RNASET2B, PLD3, RNASET2A, SNX1, NCSTN, DPP7, KLC2, SNX2, LARS, BLOC1S1, BLOC1S2, NEU1, PSAP, ARSK, VPS11, SLC38A9, ARSG, APOE, SLC15A3…	2725	462	21179	2.77575	1.81748e-33	4.54369e-34	3.85443e-34
GOTERM_CC_DIRECT	GO:0005634~nucleus	1113	39.9211	3.21592e-36	MAPKBP1, NUP107, TFRC, ITSN1, RBPJ, ALKBH3, PSMD8, LIPE, PSMD9, ALKBH5, UBASH3B, SCP2, PSMD2, PSMD1, AKT1, PRKACA, DAXX, SAP30BP, CSNK2A1, CSNK2A2, MRTFB, DNTTIP2, DICER1, SND1, DDX39A, ABITRAM, EWSR1, ETHE1, PSME3, ATF3, OPTN, SHMT2, FLII, SHMT1, ZC3HAV1, IQGAP1, AAAS, NCAPH, HSPH1, LYN, HEXIM1, EIF2AK2, EIF1, DHFR, PKIB, MOV10, TBL3, EIF6, AGO2, RPLP0, PRKAG1, CTCF, MED15, TRIOBP, TMEM43, SH3BG…	2725	6426	21179	1.34615	3.79479e-33	7.58958e-34	6.43828e-34
GOTERM_CC_DIRECT	GO:0005654~nucleoplasm	679	24.3544	6.10642e-36	RPL5, MAPKBP1, RNH1, RPL31, HNRNPU, DCAF8, PHAX, RBPJ, SMC3, LIPA, SMC2, ALKBH3, NUB1, ALKBH5, TBK1, SCP2, ZMIZ1, AKT1, PRKACA, JUNB, DAXX, SAP30BP, MBNL2, ACOT7, CSNK2A1, PRKCB, RPL23, DAPK3, DNTTIP2, ARMC8, ATG12, WDR77, NISCH, MTAP, EWSR1, ETHE1, PSME3, PSME1, PSME2, UQCRC2, RPL26, ATF3, SKAP2, POM121, SYCP2L, CTBP1, FLII, SHMT1, WDR61, AAAS, NCAPH, PPP4C, HSPH1, NUP85, EPB41L2, RAD21, RRS1, S…	2725	3446	21179	1.53142	7.20557e-33	1.20093e-33	1.01875e-33
GOTERM_CC_DIRECT	GO:0043209~myelin sheath	95	3.40746	3.26867e-34	SLC25A3, GDI1, WDR1, CNRIP1, PITPNA, NDUFA10, CLTC, GDI2, HBB-B1, PEBP1, ACTB, ACTG1, UCHL1, ACTR1A, DPYSL2, UQCRFS1, PHGDH, DLAT, SPTAN1, GLUL, NSF, PDIA3, HSP90AA1, PDCD6IP, GSTO1, PGAM1, SDHA, PKM, CANX, UQCRC1, FSCN1, ATP6V1B2, EXOC4, NDUFS3, VDAC2, VDAC1, NDUFS1, UQCRC2, ALDOA, EZR, SLC25A5, SLC25A12, TKT, DLD, PPIA, SLC25A4, GAPDH, ARF6, PLEC, ATP6V1A, NAPA, VCP, CNP, STXBP1, DLST, ATP1A1, …	2725	192	21179	3.84558	3.85704e-31	5.41719e-32	4.59543e-32
GOTERM_CC_DIRECT	GO:0032991~macromolecular complex	255	9.14634	3.67267e-34	IFITM3, APP, RPL5, RPL3, TES, RETREG3, HNRNPU, KEAP1, CISD2, F11R, RBPJ, PHB2, ACTB, GOLGA2, RASSF2, SCP2, TRIM28, DPYSL2, AKT1, H4C1, PRKACA, SLC12A7, GLUL, RPL23, ACTN4, ATG12, RUNX1, CD2AP, CDC37, TFAM, SUCLG2, VDAC1, ATP6V0D1, EZR, PI4K2A, DHX9, STXBP1, IQGAP1, BCL10, GIGYF2, MNDAL, MYL12B, PRDX3, SNX4, SNX1, NCSTN, HSPH1, SNX2, EPB41L1, H3C1, SPTBN1, ATG5, LYN, FIS1, GSTM1, ST13, ERLIN1, TRI…	2725	926	21179	2.14027	4.33375e-31	5.41719e-32	4.59543e-32
GOTERM_CC_DIRECT	GO:0005783~endoplasmic reticulum	375	13.4505	7.0616e-32	IFITM3, APP, RPL5, ANKLE2, AHCYL1, RETREG3, ARL6IP1, RPL34, KEAP1, CISD2, TXNDC12, EMC10, RPL6, IFIT2, NSDHL, STS, SCP2, BSG, BCAP29, SEC62, GLUL, SEC63, ARSA, RSAD2, RPL21, ACSL1, ALG5, PRKCD, ALG2, ACSL4, DICER1, CH25H, POR, RPL24, PREB, H2-D1, LRPAP1, POM121, RPN2, SAR1A, ANP32A, SAR1B, MGST3, RPN1, MGST1, CLCNKA, TAPBPL, HACD3, GIGYF2, UGT1A7C, MTMR6, MTDH, UBE2J1, APOO, SCFD1, NCSTN, SGPL1, …	2725	1632	21179	1.78587	8.33268e-29	9.25854e-30	7.85406e-30
GOTERM_CC_DIRECT	GO:0005743~mitochondrial inner membrane	163	5.84648	1.68957e-28	MTCH2, ACAA2, ECI1, NDUFA10, GHITM, PHB2, LGALS3, CHCHD3, CHCHD6, MPC2, FDXR, HADH, RSAD2, MCCC1, PAM16, SDHC, SDHA, SDHB, TIMM8A1, GCAT, MRPS18C, ALDH3A2, AFG3L2, COX7A2L, SCO1, GPD2, MTHFD2L, UQCRC1, VDAC3, SPNS1, VDAC2, VDAC1, UQCRC2, DAP3, FECH, NDUFB10, CNP, SHMT2, ABCB7, NDUFB11, MGST1, AK2, MRPL15, PSEN1, MRPL12, HIGD1A, UQCRH, TIMM50, LDHB, APOO, CYB5R3, PTPMT1, RDH13, NDUFV3, NDUFV1, DNA…	2725	521	21179	2.43158	1.99369e-25	1.99369e-26	1.69126e-26
GOTERM_CC_DIRECT	GO:0005840~ribosome	88	3.15638	2.95906e-28	RPL4, MRPS17, RPL5, RPL30, RPL3, RPL32, RPL31, MRPS11, RPL34, RPLP1, RPLP0, MRPS12, MRPL39, RPL10A, RPL8, RPL9, RPL6, RPL7, MRPL33, RPS4X, MRPL4, RPL7A, MRPL42, MRPL3, MRPL40, RPS16, RPL18A, RPS19, RPS18, RPS6KA1, RACK1, RPL35, RPLP2, RPS11, RPS10, RPS13, NCK1, MRPS28, RPS9, RPS7, RPL21, RPS8, RPS5, MRPS22, RPL23, RPS6, MRPS23, RPL22, MRPS2, RPL13A, MRPS21, RPSA, MRPL47, MRPL44, MRPS18C, MRPL52, …	2725	194	21179	3.52549	3.49169e-25	3.17426e-26	2.69274e-26
GOTERM_CC_DIRECT	GO:0022626~cytosolic ribosome	54	1.93687	4.01307e-28	RPL4, RPL5, RPL30, RPL3, RPL32, RPL31, RPL34, RPLP1, RPLP0, RPL10A, RPL8, RPL9, RPL6, RPL7, RPS4X, RPL7A, RPS16, RPL18A, RPS19, RPS18, RPL35, RPS11, RPS10, RPS13, RPS9, RPS7, RPL21, RPS8, RPS5, RPL23, RPS6, RPL22, RPL13A, RPSA, RPL24, RPL26, RPL29, RPL28, RPL10, RPL12, RPL11, RPS15A, RPL14, RPS3, RPS2, RPL15, RPL18, RPL17, RPL19, RPL35A, RPS25, RPL27A, RPS20, FAU	2725	81	21179	5.18141	4.73542e-25	3.94618e-26	3.34757e-26
GOTERM_CC_DIRECT	GO:1990904~ribonucleoprotein complex	82	2.94118	2.32378e-25	RPL4, RPL5, GSK3B, DAZAP1, CELF1, LRRK2, CELF2, EIF4A3, AKAP8L, RPLP0, SRA1, HNRNPU, PHAX, YBX1, ACTB, RPL7, RPS4X, EFTUD2, TIAL1, RPL7A, SYNCRIP, XPO1, RUVBL2, RUVBL1, DDX17, APOBEC3, RPS9, RPS7, NCBP1, RPS8, DDX58, RPS5, RPS6, RPL22, RPL13A, ACTN4, ILF2, HNRNPH1, NUP50, SNRPG, RBMS1, HNRNPH2, PABPC1, RPL26, GAPDH, RBMS2, DDX5, STAU1, DHX9, DDX1, IQGAP1, RNF135, G3BP1, RPS3, G3BP2, ZC3H18, RPS2,…	2725	186	21179	3.42641	2.74206e-22	2.10927e-23	1.78931e-23
GOTERM_CC_DIRECT	GO:0005759~mitochondrial matrix	95	3.40746	3.35577e-25	ACAA2, LRRK2, ECI1, NDUFA10, ETFA, PARK7, ETFB, CCAR2, GLS, ALDH2, DBT, LONP1, PDK3, MMUT, DLAT, ACADM, MLYCD, HADH, ACADS, PDK1, MCCC2, ACOT9, TSFM, ACOT7, PPTC7, PAM16, MCCC1, ACOT13, DARS2, NME4, GLRX2, CREB1, PCCA, BDH1, PDE12, CLPP, ETHE1, IVD, FDX1, MTHFD2L, PCCB, ACOT2, TFAM, TARS2, HAGH, DLD, ISCU, DAP3, ECHS1, OAT, POLDIP2, SHMT2, SHC1, AK3, DLST, AK4, HSPD1, ATXN3, HMGCL, MYG1, RIDA, NF…	2725	239	21179	3.08933	3.95981e-22	2.82844e-23	2.39938e-23
GOTERM_CC_DIRECT	GO:0043231~intracellular membrane-bounded organelle	277	9.93544	7.2824e-23	VPS29, SMARCB1, AHCYL1, TFRC, ECI2, RTCB, ECI3, CISD1, CISD2, IFI30, LIPA, TBK1, STS, SCP2, BSG, AP1S2, ANKFY1, CCDC93, GLUL, AGFG1, ACSL1, FNBP1, NSMCE1, AP1B1, TALDO1, ACSL4, ARMC8, FNDC3A, ATG12, SCAMP3, RUNX1, SCAMP2, NISCH, POR, AKAP9, PI4K2A, PTGES, MGST3, MYCBP2, MGST1, PIK3R4, TAPBPL, GLG1, MNDAL, SNX1, PRDX5, RAB11FIP1, NEU1, HMOX1, HMOX2, SNX5, RAB11FIP5, CTSA, LYN, HEXIM1, STK11IP, FUC…	2725	1216	21179	1.77046	8.59323e-20	5.72882e-21	4.85979e-21
GOTERM_CC_DIRECT	GO:0005768~endosome	187	6.70732	3.44764e-22	WASHC4, IFITM3, APP, WASHC5, VPS29, TFRC, PDCD6, RAB3D, NCF4, ITSN1, SPPL2A, RABGEF1, LAMP1, FCGRT, LAMP2, BSG, TOM1, ANKFY1, VPS35, ATP6V1E1, CCDC93, WASHC2, SH3GL1, ARSA, USP8, VPS18, MMGT1, STX8, SLC11A2, ZFYVE21, GAPVD1, SCAMP1, SCAMP2, INPP4A, NISCH, WDR81, HGS, KIF16B, BIN1, SLC9A9, WDFY1, CHMP4B, RIN3, STAMBP, DENND6A, WDFY2, EZR, STAM2, ATP6V0D2, SQSTM1, ABCG1, VPS28, PI4K2A, OPTN, ARL8B,…	2725	717	21179	2.02704	4.06822e-19	2.54264e-20	2.15693e-20
GOTERM_CC_DIRECT	GO:0042470~melanosome	53	1.901	1.32104e-21	ITGB1, YWHAE, HSP90AB1, TFRC, YWHAB, CLTC, LAMP1, ANXA6, RAC1, CTSD, CTSB, RAB2A, PDIA3, HSP90AA1, PDCD6IP, ANXA2, ANXA11, PDIA6, YWHAZ, SND1, PDIA4, RAB32, TMEM33, CANX, ATP6V1B2, PPIB, SEC22B, RAB1A, RAB5C, AHCY, TMED10, CNP, RPN1, CAPG, SLC3A2, ATP1A1, HSP90B1, GNA13, SDCBP, NCSTN, GANAB, RAB29, STOM, CCT4, HSPA8, GSN, TRPV2, MYO5A, GGH, FASN, CALU, TPP1, P4HB	2725	98	21179	4.20328	1.55883e-18	9.1696e-20	7.77862e-20
GOTERM_CC_DIRECT	GO:0048471~perinuclear region of cytoplasm	199	7.13773	5.6879e-20	IFITM3, APP, CYFIP1, TFRC, CISD2, GOLGA2, PREX1, GOLGA1, VPS35, PRKACA, GBP5, SLC11A2, PRKCD, ALG2, DICER1, ACTN4, CD2AP, SHTN1, HMBS, EZR, OPTN, PTGES, ANP32A, STXBP1, TWF2, TWF1, BCL10, MTDH, SNX1, PRDX5, PRKAR2B, S100A13, PLCG2, HMOX1, SNX5, LYN, EIF2AK2, TMEM192, LNPEP, PRDX6, HNRNPL, EHD1, TOLLIP, CALR, LGMN, CPEB4, IGHM, CLIC4, CDKN1A, MTMR14, FAF1, ARHGAP1, CLINT1, AIFM1, RACK1, ANXA6, CLI…	2725	816	21179	1.8954	6.71172e-17	3.72873e-18	3.1631e-18
GOTERM_CC_DIRECT	GO:0031410~cytoplasmic vesicle	206	7.38881	1.41457e-18	IFITM3, APP, TFRC, ITSN1, GDE1, F11R, FNBP1L, RCBTB2, GOLGA1, AP1S2, ANKFY1, ATP6V1E1, LGALS8, PRKACA, TRIM21, AGFG1, GBP5, VPS18, ARRDC1, FNBP1, SLC11A2, AP1B1, ZFYVE21, FNDC3A, WDR81, TRIM14, RIN3, ATP6V0D1, PI4K2A, OPTN, PIK3R4, SNX3, INPP5B, NCSTN, PRDX5, SYNGR2, RAB11FIP1, NEU1, VPS11, SNX9, SNX5, ATP6V1C1, RAB11FIP5, VPS16, SNX6, MSR1, IRGM1, EHD1, GIPC1, ANP32E, CALR, CORO7, TECPR1, CLIC4,…	2725	879	21179	1.82145	1.6692e-15	8.78524e-17	7.45256e-17
GOTERM_CC_DIRECT	GO:0016607~nuclear speck	122	4.3759	3.39514e-18	EIF4A3, INPPL1, HNRNPU, CWC25, NR3C1, VIRMA, SMC4, EFTUD2, PPP1CC, ALKBH5, BASP1, CWC22, NAMPT, MAGOH, MTREX, PRKACA, SRRM2, DDX17, GRCC10, IK, TAP2, PPP4R3A, THOC3, PPP4R3B, WBP11, GCAT, ATXN2L, PRPF6, ABITRAM, DDX39A, PSPC1, SARNP, PRPF3, SRSF2, AAGAB, SRSF4, SRSF7, CBLL1, YTHDC1, CTR9, ARHGAP18, PRPF8, OSGEP, TIMM50, PCBP1, ZC3H18, ZC3H14, LHPP, CHTOP, API5, NONO, NEK6, DNAJC11, CWC15, COPS4, …	2725	425	21179	2.23105	4.00627e-15	2.00313e-16	1.69927e-16
GOTERM_CC_DIRECT	GO:0005769~early endosome	103	3.6944	4.94967e-18	WASHC4, APP, WASHC5, SAMD9L, TFRC, HFE, H2-K1, RABGEF1, TOM1, AP1S2, ANKFY1, VPS35, CCDC93, WASHC2, SH3GLB1, USP8, VPS18, MAP2K1, MMGT1, STX8, SLC11A2, AP1B1, RAB32, NISCH, HGS, KIF16B, WDFY1, RIN3, WDFY2, ATP6V0D1, ATP6V0D2, VPS28, H2-D1, RAB5C, PLD4, PSEN1, CORO1A, SNX3, PRDX3, SNX4, SNX1, NCSTN, BLOC1S1, VPS11, APOE, SNX7, RAB11FIP5, VPS16, PPP1R21, MYO5A, HPS6, HPS5, EHD1, H2-Q10, H2-T23, FKB…	2725	332	21179	2.41123	5.84061e-15	2.77839e-16	2.35692e-16
GOTERM_CC_DIRECT	GO:0005635~nuclear envelope	76	2.72597	5.18005e-18	TOR2A, NUP107, FAF1, CSE1L, RTCB, ITSN1, IPO7, LMNB2, LMNB1, IPO9, STS, RAC2, ANXA7, BANF1, UBXN4, CLIC1, TNPO3, TMPO, HTATIP2, NUP214, SUN2, TOR3A, SEC13, PCYT1A, PARP1, DST, GPX4, NUP133, IST1, CYBB, PLA2G4A, ANXA11, LEMD2, NUP93, CLIP1, NPC1, TMEM33, BIN1, NUP50, CHMP4B, NUP54, CHIL3, DNASE1, KPNB1, PAFAH1B1, LRRC59, POM121, DCTN1, MGST3, TOR1AIP2, AAAS, TOR1AIP1, NUP160, RTN4, MTMR6, PTGS1, P…	2725	207	21179	2.85353	6.11246e-15	2.77839e-16	2.35692e-16
GOTERM_CC_DIRECT	GO:0005681~spliceosomal complex	68	2.43902	1.13253e-17	HNRNPU, PPWD1, CWC25, PRPF19, EFTUD2, RBM3, SART1, SYNCRIP, LGALS3, SNRPD2, SNRNP70, SNRPD1, CWC22, MAGOH, DHX15, MTREX, SNRPD3, RBM5, SRRM2, RBM17, AQR, IK, BUD31, PLRG1, WBP11, PRPF6, RBMXL1, HNRNPH1, PRPF3, FRG1, SRSF2, SNRPG, PABPC1, SNRPF, SNRNP200, SNRPA, SNRPB, SF3B5, DDX5, SF3B3, SRSF1, U2AF1, PRPF8, TRA2B, TRA2A, PPP1R8, SMNDC1, SF3B1, HSPA8, HNRNPA3, PPIL1, GPKOW, API5, CDC5L, CWC15, LS…	2725	175	21179	3.02002	1.33638e-14	5.81037e-16	4.92896e-16
GOTERM_CC_DIRECT	GO:0005765~lysosomal membrane	87	3.12052	2.32064e-17	SCARB2, IFITM3, H2-T23, HSP90AB1, TRAF3IP3, RNF13, SPPL2A, H2-K1, SLC2A6, CD1D1, LAMP1, AP1G1, KIF5B, LAMP2, CHMP1A, ANXA6, AP1S2, MFSD1, ACP2, BORCS8, ABCD1, CTSD, UBXN6, BORCS6, HGSNAT, VPS18, SEC13, ATP6V1G1, ANXA2, DTX3L, SPHK2, STX8, GAA, ATP6AP2, SLC11A2, TFEB, AP1B1, SLC7A5, LMBRD1, WDR81, CHMP3, CHMP4B, ATP6V0D1, CHMP6, ACPP, H2-D1, ARL8B, GRN, H2-Q8, GBA, SLC3A2, PSEN1, PLD3, TMEM165, CL…	2725	262	21179	2.58082	2.73836e-14	1.14098e-15	9.67901e-16
GOTERM_CC_DIRECT	GO:0071013~catalytic step 2 spliceosome	46	1.64993	2.56507e-15	DDX5, SF3B3, SRSF1, EIF4A3, HNRNPU, PPWD1, U2AF1, CWC27, PRPF19, PRPF8, EFTUD2, SART1, SYNCRIP, SNRPD2, SNRPD1, CWC22, MAGOH, MTREX, SNRPD3, SF3B1, SRRM2, PPIL1, HNRNPA3, AQR, SNRPN, CDC5L, PLRG1, CWC15, LSM3, HNRNPM, XAB2, LSM7, RBMXL1, PRPF6, HNRNPK, SNW1, HNRNPH1, HNRNPF, HNRNPA2B1, FRG1, SNRPG, HNRNPC, PABPC1, SNRPF, SNRNP200, SNRPB	2725	100	21179	3.57517	3.01315e-12	1.21071e-13	1.02705e-13
GOTERM_CC_DIRECT	GO:0005856~cytoskeleton	278	9.97131	4.86391e-15	MAPKBP1, ARPC5L, HNRNPU, FNBP1L, CCAR2, ACTB, NUBP1, GOLGA2, DPYSL2, STMN1, FNBP1, ACTN1, DAPK3, ACTN4, CD2AP, EML4, SHTN1, DYNC1LI2, BIN3, BIN1, AKAP9, JTB, TAGLN2, TLN2, EZR, TLN1, TBCEL, DHX9, FLII, STXBP1, MYCBP2, TWF2, TWF1, BRCC3, AAAS, GLG1, PPP4C, NUP85, EPB41L1, MICAL1, INPP5D, BLOC1S2, EPB41L2, EPB41L3, MAP4, SPTBN1, VASP, RCC2, TRIP4, RMDN1, PARVG, UNC119, MMS19, CDC42SE2, SH3KBP1, CET…	2725	1381	21179	1.56455	5.76428e-12	2.20747e-13	1.87261e-13
GOTERM_CC_DIRECT	GO:0005730~nucleolus	196	7.03013	1.20225e-14	JPT1, MAPKBP1, RPL5, SMARCB1, RPL3, RPL31, EIF4A3, THUMPD3, RBPJ, PWP1, RPL6, SMC2, RPS6KA3, RABGEF1, NUB1, RPS19, PDK3, RPS10, RPS13, DDX17, DAXX, IMP3, RPL23, DNTTIP2, COX7A2L, EWSR1, WDR82, SUB1, XRN2, RPL26, ATF3, DHX9, TWF1, MTDH, MNDAL, RNF213, PRDX1, RRS1, S100A13, HMOX1, SPTBN1, CRADD, RCC2, SMARCA5, PA2G4, SMARCA4, PARP10, RPS25, TBL3, STAG2, EIF6, NOL10, GRB2, CDKN1A, FEN1, PAK1IP1, NAT…	2725	888	21179	1.71547	1.41487e-11	5.25426e-13	4.45722e-13
GOTERM_CC_DIRECT	GO:0022625~cytosolic large ribosomal subunit	36	1.29125	1.97665e-14	RPL4, RPL5, RPL30, RPL3, RPL10, RPL32, RPL31, RPL12, RPL34, RPLP1, RPL11, RPLP0, RPL8, RPL10A, RPL9, RPL6, RPL7, RPL7A, RPL18A, RPL14, RPLP2, RPL35, RPL15, RPL18, RPL17, RPL19, RPL21, RPL23, RPL22, RPL35A, RPL13A, RPL27A, RPL24, RPL26, RPL29, RPL28	2725	68	21179	4.11465	2.33191e-11	8.33016e-13	7.06651e-13
GOTERM_CC_DIRECT	GO:0016363~nuclear matrix	52	1.86514	4.76679e-14	TCERG1, CLIC4, SMARCB1, NUMA1, AKAP8L, HNRNPU, SMC3, PHB2, ACTB, LMNB1, BASP1, CFL2, RUVBL1, CFL1, CHMP1A, MORC3, SMARCC1, SMARCC2, ANXA2, PRKCD, CAD, PRPF40A, SMC1A, SFPQ, PSPC1, HAT1, CSNK2B, MATR3, CEBPB, RNASEL, SMARCD2, ANP32A, AKAP8, CXXC1, SCAF8, RAD21, LMNA, SF3B1, S100A10, SMARCE1, ARFGEF1, NPM1, PHF10, NONO, PML, SMARCA4, HNRNPM, SNW1, STAG2, PHF5A, HNRNPA2B1, VIM	2725	131	21179	3.08511	5.62017e-11	1.93959e-12	1.64536e-12
GOTERM_CC_DIRECT	GO:0045335~phagocytic vesicle	39	1.39885	1.88776e-13	STXBP3, STXBP1, WAS, PLD4, CAPG, CORO1A, RAB22A, STX11, CTSS, ACTG1, RAB20, LAMP1, KIF5B, MYO18A, FLNB, APPL2, RAB11FIP5, RAB8B, GSN, STX8, CYBB, IRGM1, ANXA11, SCIMP, MPEG1, RAB32, FMNL1, MYO1C, RAB14, KIF16B, RAB12, ZYX, CDC42EP2, TRIM14, EVL, TLR7, VIM, CALR, VAMP3	2725	83	21179	3.65196	2.22711e-10	7.4252e-12	6.29883e-12
GOTERM_CC_DIRECT	GO:0045121~membrane raft	91	3.26399	4.63838e-13	ITGB1, APP, GSK3B, LRRK2, ITGB2, SLC2A1, PARK7, TNF, ACTB, ICAM1, HK1, TUBB5, CASP8, CASP3, LAMP2, BSG, CAPN2, FLOT2, CHP1, CD36, ATP7A, CTSD, FCER1G, ANXA2, NFAM1, DAPK3, TSC2, TNFRSF1B, FCGR1, PLSCR1, ADAM17, RAP2B, NPC1, MYADM, VDAC2, VDAC1, CD48, TNFRSF26, EZR, SLC25A5, SLC25A4, VCL, CD44, H2-D1, PI4K2A, TLR2, RGS19, SLC1A2, GNAI3, BCL10, ATP1A1, IQGAP1, PSEN1, CBL, HSPD1, SLC9A1, GNAI2, SDCB…	2725	324	21179	2.18291	5.47344e-10	1.76558e-11	1.49775e-11
GOTERM_CC_DIRECT	GO:0005884~actin filament	42	1.50646	1.29946e-12	SRC, WAS, TWF2, TWF1, KEAP1, AIF1, CORO1A, ACTB, CORO1B, ACTG1, PSTPIP1, PAK1, INPP5D, RAC2, COTL1, VPS11, PLS3, FLNA, RAC1, VPS16, VPS18, DBNL, ANXA1, TPM4, ACTN1, PTGES3, DAPK3, TPM1, MYO5A, GNG12, DIAPH1, HCK, DIAPH2, ACTBL2, CTTN, PALLD, DNAJA3, HCLS1, LCP1, EZR, VCL, GAS7	2725	99	21179	3.29726	1.5333e-09	4.79174e-11	4.06486e-11
GOTERM_CC_DIRECT	GO:0031901~early endosome membrane	59	2.11621	2.19315e-12	WASHC4, IFITM3, H2-T23, WASHC5, H2-K1, SNX12, EEA1, RAC1, ATP7A, UBXN6, WASHC2, APPL2, APPL1, SH3GL1, ANXA1, DTX3L, MMGT1, RBSN, INPP4A, WDR81, HGS, KIF16B, STAM2, H2-D1, PI4K2A, ARF6, CD274, RAB5C, H2-Q8, PSEN1, PLD3, TMEM165, RAB21, SNX3, INPP5B, GGA2, SNX4, CLN3, SNX1, GGA3, SNX2, GPNMB, EPS15, SNX5, RAB11FIP5, VPS16, SNX6, MON2, TMEM30A, RCC2, HPS6, STAM, SORL1, PML, EHD1, ITCH, PIKFYVE, RAB1…	2725	174	21179	2.63537	2.5879e-09	7.84216e-11	6.65254e-11
GOTERM_CC_DIRECT	GO:0005925~focal adhesion	63	2.25968	8.37719e-12	ITGB1, TES, ITGB5, SH3KBP1, ITGB2, KEAP1, ILK, ACTB, ACTG1, LASP1, CFL1, CAPN2, ANXA6, TNS3, GIT1, MAP2K1, DST, ACTN1, ZFYVE21, IL16, GAK, ENAH, APBB1IP, HCK, ADAM17, CTTN, PALLD, MYH9, EVL, LCP1, ITGA5, TLN2, TLN1, EZR, MAPRE2, VCL, PLEC, SRC, FBLIM1, FLII, PRUNE1, IQGAP1, CBL, LPP, SDCBP, LIMA1, PAK1, PTK2B, FLNB, PIP5K1C, RSU1, PDLIM7, MAPK3, VASP, GSN, PTPN12, SRP68, ARHGAP31, PTPRC, PARVG, P…	2725	198	21179	2.47294	9.88508e-09	2.90738e-10	2.46634e-10
GOTERM_CC_DIRECT	GO:0022627~cytosolic small ribosomal subunit	27	0.968436	1.80302e-11	DDX3X, MRPS11, RPS27L, RPS4X, RPS15A, RPS16, RPS19, RPS18, RPS3, EIF2D, RPS2, RPS11, RPS10, RPS13, EIF2A, RPS9, RPS7, RPS8, RPS5, RPS6, RPSA, ISG15, RPS25, RPS28, RPS20, DHX29, FAU	2725	49	21179	4.28259	2.12757e-08	6.07876e-10	5.15665e-10
GOTERM_CC_DIRECT	GO:0005788~endoplasmic reticulum lumen	44	1.57819	2.18587e-11	TOR2A, POGLUT1, H6PD, LYZ2, LYZ1, PLOD3, SELENOF, TXNDC12, RNASET2B, HSP90B1, RNASET2A, ERLEC1, TMEM43, AIFM1, OS9, SERPINH1, IL12B, UGGT1, POGLUT3, COLGALT1, TXNDC5, PDIA3, TOR3A, SDF2L1, TOR1A, HSPA5, ERAP1, PDIA6, PDIA5, PDIA4, SUMF1, DNAJC3, RCN1, DNAJC1, RCN2, P4HA1, P4HA2, DNAJC10, DNAJB11, CALU, HYOU1, P4HB, CALR, PPIB	2725	115	21179	2.97368	2.57932e-08	7.16479e-10	6.07793e-10
GOTERM_CC_DIRECT	GO:0016020~membrane	1017	36.4778	8.58661e-11	NUP107, TFRC, ITSN1, GHITM, F11R, LIPE, PREX1, COMTD1, NSDHL, SCP2, DPYSL2, C3AR1, AKT1, ANKFY1, PRKACA, GBP5, FNBP1, GAPVD1, SCAMP1, SCAMP3, SCAMP2, CH25H, SCO1, EWSR1, UQCRC1, JTB, UQCRC2, NLRX1, SAR1B, ABCB7, SHMT2, FPR1, CLCNKA, TAPBPL, IQGAP1, FPR2, HACD3, GIGYF2, MTMR6, CYB5R1, CYB5R3, RHOT1, PRKAR2B, RDH11, EPB41L2, EPB41L3, PIP5K1C, RDH13, ATG5, LYN, ERLIN1, LNPEP, ERLIN2, SFXN3, NMT1, NM…	2725	6756	21179	1.16996	1.01322e-07	2.73843e-09	2.32303e-09
GOTERM_CC_DIRECT	GO:0031965~nuclear membrane	70	2.51076	1.02123e-10	JPT1, NUP107, PHF11A, YBX1, APEH, LMNB2, LMNB1, XPO1, SCRN1, SUMO1, SPIN1, SH3BGRL2, KPNA4, CLIC1, SLC16A3, TMPO, SUN2, RBM15, NUP133, GSTO1, ANXA4, MRPS23, MYOF, DNAJB12, DNAJB14, NUTF2, PLRG1, LEMD2, INPP4A, NUP93, DNAJC2, DNAJC1, NUP50, NUP54, GAPDH, KPNB1, PAFAH1B1, ANKRD17, MINDY3, POM121, PSEN1, HACD3, AAAS, TOR1AIP1, MTDH, CST3, SDCBP, PAK1, NUP85, LMNA, TPR, RANBP2, BRAP, OSBPL8, CENPV, T…	2725	244	21179	2.2297	1.20505e-07	3.17119e-09	2.69013e-09
GOTERM_CC_DIRECT	GO:0005758~mitochondrial intermembrane space	40	1.43472	1.1873e-10	NDUFB7, SHMT2, TIMM9, COX17, TIMM13, AK2, AK3, GLRX, PARK7, RNASET2B, RNASET2A, CHCHD4, NLN, CHCHD5, OPA1, AIFM1, BLOC1S1, CAPN2, COA7, LYN, TIMM8B, PDIA3, NDUFA8, TRAP1, PNPT1, UQCC2, CCDC58, IMMT, NME4, TIMM8A1, GFER, SOD1, TIMM10B, FGR, GATM, CAT, CYCS, NDUFS1, CIAPIN1, THOP1	2725	103	21179	3.0183	1.40101e-07	3.59234e-09	3.0474e-09
GOTERM_CC_DIRECT	GO:0001726~ruffle	41	1.47059	1.5172e-10	CYFIP1, ROCK1, MTMR14, ARHGAP1, ARHGAP18, CAPG, IQGAP1, SAMSN1, AIF1, RAB22A, MTM1, LIMA1, SLC9A3R1, PAK1, SNX9, PDLIM7, SNX5, APPL2, APPL1, GSN, DBNL, ANXA2, ACTN1, MYO5A, BAIAP2, SCIMP, CD2AP, CLIP1, CTTN, PALLD, FSCN1, MYADM, ATP6V1B2, MYH9, ITGB1BP1, LCP1, TLN2, TLN1, EZR, ARF6, GAS7	2725	108	21179	2.95052	1.7903e-07	4.47575e-09	3.7968e-09
GOTERM_CC_DIRECT	GO:0015629~actin cytoskeleton	71	2.54663	1.79419e-10	FKBP15, WDR1, ARPC5L, ARHGAP6, RAB22A, TRIOBP, ACTB, PPP1R9B, ACTG1, CSRP1, CFL2, CFL1, PPP1R12A, DST, TPM4, DDX58, SWAP70, TPM1, ALG2, ACTN4, MTSS1, ACTA2, ENAH, FGR, ADAM17, BIN3, PALLD, FSCN1, MYH9, TAX1BP3, LCP1, ALDOA, EZR, VCL, CD274, DHX9, FLII, TWF1, CAPG, IQGAP1, CORO1A, ACACA, CNN3, CORO1C, LIMA1, EPB41L2, CTNNA1, FLNA, GBP2, PDLIM5, PDLIM7, SVIL, GSN, SEPTIN2, DSTN, MYO5A, ARPC4, ARPC5…	2725	252	21179	2.18976	2.11715e-07	5.16378e-09	4.38046e-09
GOTERM_CC_DIRECT	GO:0010494~cytoplasmic stress granule	35	1.25538	4.71442e-10	DDX6, VCP, DDX3X, NUFIP2, ROCK1, STAU1, CELF1, DDX1, YBX1, GIGYF2, TIAL1, RNF135, LARP1, MCRIP1, KHSRP, G3BP1, G3BP2, TRIM25, IGF2BP3, IGF2BP2, YTHDF1, RBPMS, YTHDF3, PRRC2C, PUM1, ATXN2L, MOV10, HNRNPK, ZNFX1, CSDE1, CAPRIN1, PABPC1, TARDBP, KPNB1, EIF4G1	2725	86	21179	3.16307	5.56301e-07	1.32453e-08	1.1236e-08
GOTERM_CC_DIRECT	GO:0071005~U2-type precatalytic spliceosome	26	0.932568	6.89982e-10	SF3B5, SF3B3, CWC27, PRPF8, EFTUD2, SART1, SNRPD2, SNRPD1, CWC22, SNRPD3, SF3B1, SRRM2, IK, MFAP1A, MFAP1B, LSM3, SMU1, LSM8, LSM7, PRPF6, PHF5A, PRPF3, SNRPG, SNRPF, SNRNP200, SNRPB	2725	52	21179	3.88606	8.14178e-07	1.89344e-08	1.60621e-08
GOTERM_CC_DIRECT	GO:0002102~podosome	20	0.71736	1.5157e-09	SVIL, GSN, DBNL, WDR1, TPM4, SRC, ASAP1, PTPN12, ACTB, HNRNPK, BIN2, CTTN, PALLD, SH3PXD2B, FSCN1, ARHGEF2, LCP1, VCL, FERMT3, SH3GL1	2725	33	21179	4.71037	1.78853e-06	4.06484e-08	3.44823e-08
GOTERM_CC_DIRECT	GO:0005741~mitochondrial outer membrane	56	2.00861	1.65424e-09	MTCH2, TRAF3IP3, LRRK2, CISD1, PEBP1, CISD2, PHB2, HK2, HK1, PPP1CC, OPA1, AIFM1, AIFM2, TSPO, SH3GLB1, RSAD2, ACSL1, ARG1, VPS13C, SLC11A2, TOMM34, ACSL4, NIPSNAP2, RAB32, ARMCX3, HADHB, VDAC3, VDAC2, TRIM14, VDAC1, SLC25A4, PLEC, NLRX1, TOMM40, CNP, MAOA, MGST1, RHOT1, SAMM50, CYB5R3, MSTO1, MCL1, RAB11FIP5, ATAD1, VAT1, CYB5B, FIS1, GK, BAD, DNAJC11, ASS1, ZNFX1, BAX, RTN4IP1, BCL2L1, TOMM6	2725	187	21179	2.32748	1.952e-06	4.33778e-08	3.67976e-08
GOTERM_CC_DIRECT	GO:0030027~lamellipodium	58	2.08034	2.50361e-09	ITGB1, CYFIP1, DDX3X, ITSN1, CTNND1, INPPL1, ILK, ACTB, ACTG2, PPP1R9B, PSTPIP1, CAPZB, CFL1, DPYSL3, RAC2, FLOT2, RAC1, GIT1, ARPIN, DBNL, SWAP70, ACTA2, ENAH, APBB1IP, SHTN1, ABITRAM, CTTN, PALLD, SPATA13, FSCN1, ITGB1BP1, EVL, PABPC1, ARHGEF6, ROCK1, TWF2, CAPG, PLD1, CORO1A, AIF1, CORO1B, CORO1C, PAK1, SNX1, SNX2, SH3BP1, CTNNA1, PTK2B, VASP, GSN, TRPV2, ARPC5, BAIAP2, ARHGAP31, CAPRIN1, ABI1…	2725	199	21179	2.26524	2.95426e-06	6.42231e-08	5.44808e-08
GOTERM_CC_DIRECT	GO:0005793~endoplasmic reticulum-Golgi intermediate compartment	34	1.21951	2.96236e-09	LRPAP1, TMED10, COPB1, RAB1B, HMGB1, MTMR6, INPP5B, MYDGF, LMAN1, LMAN2, ANPEP, MYO18A, SERPINH1, TMED3, TMED2, CHP1, UGGT1, TMED5, TMED4, SCYL1, TRAPPC2, TMED9, HSPA5, IST1, SURF4, FN1, DICER1, PDIA6, NUCB1, COPG1, P4HB, SEC22B, ERGIC1, NUCB2	2725	87	21179	3.03738	3.49558e-06	7.43742e-08	6.3092e-08
GOTERM_CC_DIRECT	GO:0071007~U2-type catalytic step 2 spliceosome	19	0.681492	3.41274e-09	SRRM2, PPIL1, AQR, BUD31, CDC5L, PLRG1, CWC15, PRPF19, PRPF8, EFTUD2, XAB2, SNW1, SNRPD2, SNRPD1, CWC22, SNRPG, SNRPD3, SNRPF, SNRPB	2725	31	21179	4.76355	4.02703e-06	8.38965e-08	7.11699e-08
GOTERM_CC_DIRECT	GO:0014069~postsynaptic density	88	3.15638	4.26183e-09	RPL4, RPL5, GSK3B, RPL30, RPLP0, ARRB1, RPL10A, RPL8, NR3C1, PHB2, RPL6, ACTB, RPL7, PPP1R9B, EPS8, RPL18A, CAPZB, RPS19, RPS18, NPTN, VPS35, ATP7A, MAP3K7, GIT1, RPS13, KPNA1, NSF, CAST, USP8, MAP2K1, ENTPD1, DBNL, DST, RPL23, MINK1, TSC2, KCNAB2, YWHAZ, INPP4A, HNRNPH1, EXOC4, CHMP4B, HNRNPH2, ARHGEF2, RTN3, RGS14, SRC, RPL12, ATP1A1, ADD3, RTN4, ADD1, CNN3, DNAJB1, PURA, PAK1, SNX1, EPB41L1, P…	2725	363	21179	1.88415	5.02894e-06	1.02632e-07	8.7063e-08
GOTERM_CC_DIRECT	GO:0042788~polysomal ribosome	20	0.71736	5.80854e-09	RPL30, PNPT1, RPL32, NUFIP2, RPL31, DHX9, RPL11, RPL8, RPL10A, EEF2, RPL6, RPL7A, RPS28, LARP1, RPL18A, RPL24, RPL29, RPL18, ABCF1, RPL19	2725	35	21179	4.44121	6.85406e-06	1.37082e-07	1.16287e-07
GOTERM_CC_DIRECT	GO:0001725~stress fiber	34	1.21951	8.0288e-09	FBLIM1, FHOD1, ILK, FHL3, LPP, ACTB, CORO1B, SEPTIN11, MYL12B, CNN2, LIMA1, PSTPIP1, PDLIM2, BAG3, MICALL2, FLNB, PDLIM5, PDLIM7, DST, ANXA2, TPM4, ACTN1, TPM1, ACTN4, SEPTIN9, SEPTIN7, ACTA2, ENAH, PALLD, FSCN1, ZYX, MYH9, LCP1, VCL	2725	90	21179	2.93613	9.47393e-06	1.85764e-07	1.57585e-07
GOTERM_CC_DIRECT	GO:0044297~cell body	42	1.50646	1.31426e-08	APP, GSK3B, COPA, NAXE, STAU1, SLC1A2, PARK7, COMT, ACTG2, HDAC6, GNAI2, TUBB5, CASP8, DPYSL3, RACK1, PTK2B, CCT7, GLUL, CCT5, CCT4, DAXX, ACOT7, GSTO1, RPS6, ATP6AP2, TRPV2, CACYBP, SEPTIN7, GFAP, ACTA2, CCT6A, P2RX4, GNAQ, GNB2, FABP7, GNB1, VIM, EZR, RPL28, HSPA1B, CD200, TLR2	2725	128	21179	2.55022	1.55081e-05	2.98235e-07	2.52994e-07
GOTERM_CC_DIRECT	GO:0005789~endoplasmic reticulum membrane	172	6.1693	1.62362e-08	ERO1A, ARL6IP1, PDCD6, RTCB, PLOD3, CISD2, EMC10, PLOD1, ABHD12, NSDHL, STS, BSG, BCAP29, SLC39A7, NOMO1, RAB2A, TGTP2, TGTP1, RSAD2, ACSL1, MMGT1, ALG5, DNAJB12, ACSL4, DNAJB14, DPM1, CH25H, POR, TMX3, TMX1, STIM2, SELENOT, ABCG1, SLC27A4, LRRC59, RTN3, FKBP2, POM121, VCP, TMED10, RPN2, SAR1B, MGST3, RPN1, MGST1, PLD4, TOR1AIP2, PSEN1, TAPBPL, PLD1, PLD3, UGT1A7C, RTN4, HSP90B1, SLC9A1, MTDH, UB…	2725	883	21179	1.51393	1.91586e-05	3.61486e-07	3.0665e-07
GOTERM_CC_DIRECT	GO:0005794~Golgi apparatus	255	9.14634	1.97628e-08	APP, TRAF3IP3, GCC2, PWP1, GOLGA2, ALKBH5, RASSF2, GOLGA5, CHEK2, GOLGA1, AP1S2, PRKACA, ZFPL1, B2M, GBP5, COG8, RSAD2, COG6, COG2, AP1B1, COG1, FNDC3A, SCAMP1, WDR77, SCAMP2, SLPI, AKAP9, H2-D1, PI4K2A, OPTN, LRPAP1, SAR1A, SAR1B, TAPBPL, GIGYF2, GLG1, APOO, SNX1, SCFD1, NCSTN, PRRC1, SNX9, B4GALNT1, APOE, CD14, ARSB, RAB11FIP5, LYN, SURF4, IRGM1, MYO5A, UBAC1, COL1A1, PARP10, AIMP1, BST2, FASN,…	2725	1427	21179	1.38885	2.33199e-05	4.31855e-07	3.66345e-07
GOTERM_CC_DIRECT	GO:0010008~endosome membrane	48	1.72166	3.1928e-08	VPS29, TFRC, SHC1, NCF4, ARHGAP1, RAB22A, TMEM165, CORO1C, SNX3, ZNRF2, SNX1, CD1D1, SNX2, LAMP1, FCGRT, MICALL1, LAMP2, MRC1, ANKFY1, VPS35, PIP5K1C, SLC15A3, CTSD, SCYL2, APPL2, APPL1, SUN2, ANXA1, SORT1, ATP6AP2, AP3D1, VPS37B, COMMD1, TPCN2, EHD1, SNX18, PIKFYVE, SNX17, SLC9A9, PLEKHM2, PLIN3, TLR7, UBA1, CHMP6, CD68, TLR3, VPS28, TLR13	2725	161	21179	2.31715	3.76743e-05	6.85001e-07	5.8109e-07
GOTERM_CC_DIRECT	GO:0005782~peroxisomal matrix	17	0.609756	3.5344e-08	ACOT8, ABCD3, ECI2, ECI3, HSD17B4, ACAA1A, IDE, HSPD1, PRDX5, SCP2, PRDX1, PEX5, AGPS, MVD, ACOX3, MLYCD, PAOX	2725	28	21179	4.71878	4.17051e-05	7.44749e-07	6.31774e-07
GOTERM_CC_DIRECT	GO:0070469~respiratory chain	26	0.932568	5.80349e-08	NDUFB9, NDUFB8, NDUFB7, NDUFB10, NDUFB6, NDUFB11, NDUFA10, HIGD1A, UQCRH, UQCRFS1, NDUFV3, NDUFV1, NDUFA8, NDUFA7, NDUFA6, NDUFA4, NDUFC2, NDUFS8, UQCRQ, NDUFS6, UQCRC1, NDUFS3, CYCS, NDUFS2, NDUFS1, UQCRC2	2725	62	21179	3.25927	6.84789e-05	1.20143e-06	1.01918e-06
GOTERM_CC_DIRECT	GO:0005777~peroxisome	43	1.54232	7.25468e-08	IDI1, ABCD2, ABCD3, ECI2, ECI3, HSD17B4, ACAA1A, IDE, HMGCL, PRDX5, RIDA, SCP2, DHRS7B, MLYCD, DECR2, ABCD1, XDH, ATAD1, FIS1, FDPS, ACOT8, NOS2, ACSL1, IDH1, ECH1, IDH2, MYO5A, ACSL4, DHRS4, SOD1, ALDH3A2, VWA8, ZADH2, SERHL, CAT, AGPS, PEX5, MVD, ACOX3, VIM, TKT, CRAT, PAOX	2725	140	21179	2.38715	8.56016e-05	1.47595e-06	1.25206e-06
GOTERM_CC_DIRECT	GO:0001650~fibrillar center	45	1.61406	7.42775e-08	SMARCB1, DDX46, FBLIM1, USO1, TIMM13, MRI1, LIPA, WDR43, ACACA, MALT1, MTDH, SELENBP1, HERC4, FBL, ZNRF2, SUMO1, TCOF1, UBTF, POLR2F, RAE1, UTP15, SPECC1, NOP56, UBE2I, RSAD2, NONO, TXNRD1, SMARCA5, TIMM44, PLRG1, MRPL23, CD2AP, SMARCA4, DAB2, STAG2, EIF3L, PSPC1, EEF1D, DKC1, POLR1C, UBE2N, TAX1BP3, TOP1, EZR, RAI14	2725	150	21179	2.33163	8.76437e-05	1.48555e-06	1.2602e-06
GOTERM_CC_DIRECT	GO:0015935~small ribosomal subunit	16	0.573888	8.0141e-08	NPM1, RPS9, RPS5, RPS6, MRPS12, MRPS2, RPSA, RPS4X, RPS16, RPS19, RPS18, RACK1, RPS3, RPS20, RPS2, DAP3	2725	26	21179	4.78284	9.45619e-05	1.57611e-06	1.33702e-06
GOTERM_CC_DIRECT	GO:0001891~phagocytic cup	17	0.609756	1.30919e-07	ANXA1, IRGM1, TNF, ARHGAP25, AIF1, CORO1A, ARHGAP12, BIN2, SH3BP1, RACK1, LCP1, RAC1, PIP5K1C, CLEC4E, SNX5, MYO1G, CDC42SE2	2725	30	21179	4.4042	0.000154472	2.49378e-06	2.11549e-06
GOTERM_CC_DIRECT	GO:0005643~nuclear pore	29	1.04017	1.31029e-07	POM121, ENY2, NXT1, NUP107, CETN2, AAAS, NUP160, NUP85, CHMP1A, TPR, RAE1, NUP214, RANBP2, RANBP1, SEC13, RANBP3, UBE2I, NUP133, NUP93, MYO1C, NUP50, CHMP2A, CHMP3, CHMP4B, NUP35, NUP54, CHMP6, KPNB1, NUP37	2725	77	21179	2.92716	0.000154603	2.49378e-06	2.11549e-06
GOTERM_CC_DIRECT	GO:0030670~phagocytic vesicle membrane	23	0.824964	1.95197e-07	H2-T23, H2-Q8, ANXA3, H2-K1, IRGM1, TAP1, CORO1A, RAB22A, TAPBP, RAB32, INPP5B, RAB10, SEC61A1, PIKFYVE, RAB20, RAB11FIP1, LAMP2, CLEC4E, B2M, H2-D1, H2-Q10, RAB8B, TLR2	2725	53	21179	3.3728	0.000230306	3.65608e-06	3.10147e-06
GOTERM_CC_DIRECT	GO:0005770~late endosome	45	1.61406	3.79231e-07	GRN, SRC, SPPL2A, PIK3R4, DERL2, RAB22A, CTSS, MTM1, CLN3, CD1D1, LAMP1, MICALL1, LAMP2, PSAP, DENND10, VPS11, SDF4, VPS35, SLC38A9, APOE, ATP7A, VPS16, MAPK3, VPS18, CD74, HSPA8, MAP2K1, EXOC8, SLC31A2, SLC31A1, STX8, SLC11A2, M6PR, IRGM1, TMEM192, MYO5A, BST2, DYNC1LI2, RAB14, CHMP3, LAMTOR2, ATP13A2, SIGLEC1, SQSTM1, LGMN	2725	158	21179	2.21358	0.000447392	6.99207e-06	5.93141e-06
GOTERM_CC_DIRECT	GO:0043025~neuronal cell body	128	4.5911	3.9067e-07	WASHC5, CYFIP1, NCF1, ITSN1, EIF4A3, PEBP1, PHAX, TNF, TXN2, PYCARD, GOLGA2, ALCAM, LAMP1, DPYSL2, KHSRP, CFL1, CAPN2, VPS35, AGFG1, RAB2A, SH3GLB1, ENTPD1, ACOT7, CYBB, TSC2, ACSL4, RPSA, AKAP9, RIN3, ADNP, FKBP4, PI4K2A, OPTN, COPA, DNMT1, IREB2, CACNA1A, PSEN1, RTN4, CNN3, PRKAR2B, SLC38A7, MBP, APOE, VPS16, HSPA8, TGFB1, HOMER1, PMM2, MYO5A, IGF1, DLG1, RHEB, PPT1, STRN, CD200, GSK3B, CD40, H…	2725	643	21179	1.54717	0.000460884	7.09216e-06	6.01631e-06
GOTERM_CC_DIRECT	GO:0055037~recycling endosome	42	1.50646	6.01656e-07	ITGB1, APP, TFRC, HFE, ITSN1, TNF, EEA1, RABGEF1, CLN3, GGA3, RAB11FIP1, VPS51, AP1G1, BLOC1S2, MICALL2, RAB29, LDLRAP1, RAB11FIP5, VPS16, ARFGEF2, RAB4B, SLC31A2, SLC31A1, STX8, SLC11A2, MYO5A, COMMD1, SORL1, RAP2C, NISCH, RAB10, RAP2B, RABEP1, RAB14, RAB12, SLC9A9, TPP1, DENND6A, OPTN, ABCG1, ARF6, VAMP3	2725	145	21179	2.25123	0.000709702	1.07569e-05	9.12511e-06
GOTERM_CC_DIRECT	GO:0042645~mitochondrial nucleoid	21	0.753228	6.48675e-07	HSPA9, LRRC59, ACADVL, TRMT10C, POLDIP2, UQCC2, SHMT2, MTHFS, SOD2, HSD17B10, LRPPRC, HADHB, HADHA, DNAJA3, DBT, LONP1, TFAM, VDAC2, VDAC1, GRSF1, SLC25A5	2725	48	21179	3.4003	0.000765144	1.13922e-05	9.66402e-06
GOTERM_CC_DIRECT	GO:0032587~ruffle membrane	33	1.18364	6.56497e-07	ITGB1, SRC, PLEK, TWF1, PTPRJ, AIF1, MTMR6, PPP1R9B, CORO1C, EPS8, PAK1, PSD4, CFL1, PLCG2, RPS3, RAC1, PIP5K1C, APPL2, DDX58, TPM1, ARHGAP45, FGR, DIAPH1, ADAM17, MYO1C, CDC37, SPATA13, PLEKHO1, LCP1, ITGA5, ARHGEF2, TLN1, EZR	2725	101	21179	2.5394	0.000774367	1.13922e-05	9.66402e-06
GOTERM_CC_DIRECT	GO:0031982~vesicle	46	1.64993	7.7478e-07	LRPAP1, GRN, IL1RN, DCTN2, SLC1A2, SLC2A1, SRI, PLD1, GIGYF2, CORO1C, CST3, RABGEF1, SNX1, DPP7, LAMP1, KIF5B, SPP1, MVB12A, RAB29, AKT1, ANXA7, FLOT2, APPL2, SLC30A7, ANXA2, STX8, MYO5A, CD2AP, RAB32, GAK, MYO1E, MYO1C, NPC1, TBC1D4, VAPA, BIN1, IL1B, CHMP4B, ATP13A2, RIN3, WDFY2, ARHGEF2, CALM2, MYO1F, MYO1G, PAFAH1B1	2725	167	21179	2.14082	0.000913823	1.32499e-05	1.12399e-05
GOTERM_CC_DIRECT	GO:0000776~kinetochore	44	1.57819	8.3877e-07	SMARCD2, SMARCB1, NUP107, DCTN2, DCTN1, DCTN3, HNRNPU, PSEN1, PHF6, ACTB, NUP160, PPP1CC, XPO1, RASSF2, NUDCD2, NUP85, CHMP1A, TPR, BUB3, SMARCE1, SEC13, SMARCC1, CENPV, CBX5, PPP1R12A, SMARCC2, NUP133, PHF10, SEPTIN2, CSNK1A1, SEPTIN6, DYNLL1, SMC1A, CKAP5, SEPTIN7, SMARCA4, DYNC1LI2, CFDP1, CHMP2A, CHMP3, CHMP4B, CHMP6, PAFAH1B1, NUP37	2725	157	21179	2.17817	0.000989259	1.41393e-05	1.19944e-05
GOTERM_CC_DIRECT	GO:0070062~extracellular exosome	34	1.21951	8.79157e-07	CD86, CD274, ACY1, TFRC, YBX1, SRI, IDE, ACTG1, HSPD1, ICAM1, BAG6, SDCBP, ANPEP, LAMP2, CLIC1, HSPA8, PDCD6IP, ANXA1, ITGA4, ANXA2, IST1, HSPA4, NSUN2, SORD, FN1, DICER1, SNX18, RBMXL1, RAP2B, HNRNPA2B1, ALB, AGO2, CD47, ALDOA	2725	107	21179	2.46964	0.00103687	1.46113e-05	1.23949e-05
GOTERM_CC_DIRECT	GO:0031902~late endosome membrane	38	1.36298	1.16541e-06	IFITM3, RNF13, SPPL2A, PLD1, PLD3, TMEM165, CLN3, LAMP1, MICALL1, LAMP2, ANXA6, MVB12A, VPS11, UBXN6, VPS16, VPS18, TMEM30A, ANXA2, STX8, SLC11A2, IRGM1, VPS37B, PIKFYVE, WDR81, NPC1, SLC9A9, CHMP2A, CHMP3, CHMP4B, LAMTOR2, ATP13A2, LAMTOR1, CHMP6, CD68, LAMTOR4, VPS28, ARL8B, LAMTOR5	2725	128	21179	2.30735	0.00137424	1.90997e-05	1.62024e-05
GOTERM_CC_DIRECT	GO:0034663~endoplasmic reticulum chaperone complex	10	0.35868	1.45063e-06	SDF2L1, HSPA5, DNAJC10, DNAJB11, HYOU1, P4HB, PPIB, PDIA6, PDIA4, HSP90B1	2725	12	21179	6.47676	0.00171028	2.34485e-05	1.98915e-05
GOTERM_CC_DIRECT	GO:0046540~U4/U6 x U5 tri-snRNP complex	16	0.573888	1.65305e-06	SNRPN, PRPF8, LSM3, EFTUD2, SART1, LSM8, LSM7, PRPF6, SNRPD2, SNRPD1, PRPF3, SNRPG, SNRPD3, SNRPF, SNRNP200, SNRPB	2725	31	21179	4.01141	0.0019487	2.63594e-05	2.23608e-05
GOTERM_CC_DIRECT	GO:0030496~midbody	52	1.86514	2.36811e-06	CLIC4, GDI1, CTNND1, SLC2A1, NAT10, KEAP1, HNRNPU, TRIOBP, PPP1CC, CHMP1A, RACK1, SH3GLB1, USP8, NUDC, ANXA2, IST1, ANXA11, VPS37B, SAFB, GNL3, EML4, CHMP3, CHMP4B, JTB, EXOC3, BIRC6, ERH, LAP3, CHMP6, ARL8B, CTDP1, TXNDC9, POLDIP2, ARL3, DCTN3, GNAI3, ABRAXAS2, IQGAP1, HSP90B1, GNAI2, RAD21, MICAL1, SVIL, CENPV, HSPA5, SEPTIN2, RCC2, SEPTIN6, SEPTIN7, CHMP2A, PIN1, TACC1	2725	206	21179	1.96189	0.00279047	3.72583e-05	3.16064e-05
GOTERM_CC_DIRECT	GO:0005790~smooth endoplasmic reticulum	16	0.573888	2.74153e-06	PDIA3, APP, RPL10, HSPA5, MYO5A, SRI, PSEN1, PDIA6, HSP90B1, PDIA4, DNAJC3, PRDX4, CANX, HYOU1, CALR, PPIB	2725	32	21179	3.88606	0.00322978	4.25658e-05	3.61088e-05
GOTERM_CC_DIRECT	GO:0034709~methylosome	10	0.35868	4.1725e-06	PRMT5, SNRPD2, SNRPD1, PRMT1, SNRPG, ERH, SNRPD3, SNRPF, WDR77, SNRPB	2725	13	21179	5.97855	0.00491146	6.39422e-05	5.42425e-05
GOTERM_CC_DIRECT	GO:0005685~U1 snRNP	12	0.430416	4.3687e-06	SNRPN, SNRPD2, SNRPD1, SNRNP70, SNRPG, LUC7L3, PRPF40A, SNRPD3, SNRPF, LUC7L2, SNRPA, SNRPB	2725	19	21179	4.9087	0.00514182	6.60907e-05	5.6065e-05
GOTERM_CC_DIRECT	GO:0012506~vesicle membrane	16	0.573888	4.42871e-06	NOS2, ANXA4, WAS, ATP2A2, FNDC3A, RAB21, PIKFYVE, SYNJ1, GIPC1, GRB2, ATP13A2, GBP2, SLC28A2, ACPP, APPL1, NCK1	2725	33	21179	3.7683	0.00521226	6.61504e-05	5.61157e-05
GOTERM_CC_DIRECT	GO:0045202~synapse	162	5.81062	4.66589e-06	LY6C2, RPL5, CYFIP1, LY6I, RPL3, RPL31, ITSN1, CTNND1, SYAP1, ARPC5L, PPP2R2A, RPL8, RPL10A, RPL9, RPL6, ACTB, RPL7, GLS, EPS8, DOCK10, RPL18A, RPS19, RPS18, ARHGDIA, DPYSL3, VPS35, ATP6V1E1, SLC12A7, RPS13, SH3GL1, TPD52, RPS9, RPS7, TSC2, RPSA, SCAMP1, INPP4A, BIN1, RPL24, KCTD12, TLN2, RPL29, PI4K2A, ARL8B, LY6E, RTN3, VCP, CTBP2, SLC1A2, PSEN1, PLD1, CORO1A, VCPIP1, ABR, SDCBP, NCSTN, GRK2, S…	2725	895	21179	1.4068	0.00549064	6.88219e-05	5.8382e-05
GOTERM_CC_DIRECT	GO:0098794~postsynapse	45	1.61406	5.39025e-06	NAPA, C1QB, CYFIP1, C1QA, APP, HIP1, LRRK2, STXBP1, RPLP0, RPL8, SEPTIN11, DNAJB1, PURA, PPP1CC, PRKAR2B, PTK2B, FLNA, EIF4EBP2, VPS35, VHL, RAC1, EPS15, GIT1, SPTBN1, EIF4B, AP2M1, ATAD1, HSPA8, HOMER1, AP3D1, ERBIN, MYO5A, AP2B1, BAIAP2, CKAP5, P2RX7, P2RX4, HNRNPK, SYNJ1, CAPRIN1, GIPC1, CSNK2B, EIF4G1, C1QC, CPEB4	2725	173	21179	2.02165	0.00634033	7.85247e-05	6.66129e-05
GOTERM_CC_DIRECT	GO:0031252~cell leading edge	26	0.932568	6.54352e-06	DDX3X, ITGB5, DCTN1, DOCK8, ARHGAP1, SRA1, IQGAP1, CORO1A, HDAC6, CORO1B, SH3BP1, CFL1, ATP7A, BCAS3, DST, EXOC8, YWHAZ, CD2AP, SHTN1, CAPRIN1, ABI1, EXOC4, MYH9, VIM, PABPC1, PAFAH1B1	2725	77	21179	2.62435	0.00769165	9.41629e-05	7.98789e-05
GOTERM_CC_DIRECT	GO:0098978~glutamatergic synapse	103	3.6944	8.66537e-06	ITSN1, CTNND1, EIF4A3, ARPC5L, PPP2R2A, IL1RAP, NR3C1, PHB2, ACTB, EPS8, PPP1CC, CFL1, VPS35, AP2M1, KPNA1, SH3GL1, TPD52, USP8, VPS18, MAP2K1, ACTN1, RPL22, TSC2, RPSA, BIN1, AKAP9, CSNK2B, CHMP4B, VCP, CTBP2, CTBP1, STXBP1, SLC1A2, CACNA1A, CORO1A, RTN4, ABR, PRKAR2B, EIF4EBP1, PIP5K1C, APOE, SPTBN1, LYN, HSPA8, HOMER1, MYO5A, DLG1, HNRNPK, SYNJ1, RHEB, GIPC1, CAPRIN1, PIN1, ITGB1, YWHAE, GSK3B…	2725	522	21179	1.53358	0.0101731	0.000123194	0.000104506
GOTERM_CC_DIRECT	GO:0016282~eukaryotic 43S preinitiation complex	11	0.394548	1.00049e-05	EIF3M, EIF3K, EIF3L, EIF3E, DHX29, EIF3C, EIF3D, EIF1B, EIF3A, EIF1, EIF3B	2725	17	21179	5.02901	0.0117364	0.000137629	0.000116751
GOTERM_CC_DIRECT	GO:0043202~lysosomal lumen	11	0.394548	1.00049e-05	SCARB2, HEXB, GBA, NEU1, HEXA, EPDR1, ACP2, RNASET2B, PLD3, PLBD2, RNASET2A	2725	17	21179	5.02901	0.0117364	0.000137629	0.000116751
GOTERM_CC_DIRECT	GO:0030863~cortical cytoskeleton	15	0.53802	1.01472e-05	MPP1, NOS2, TPM4, ACTN1, ACTN4, ACTB, CTTN, CAPZB, INPP5D, CAPZA1, CAPZA2, FLNA, MYH9, SPTAN1, SPTBN1	2725	31	21179	3.7607	0.0119024	0.000137629	0.000116751
GOTERM_CC_DIRECT	GO:0030117~membrane coat	15	0.53802	1.01472e-05	COPA, COPB1, CLTC, AP3D1, AP1B1, AP2A1, AP3B1, AP2B1, AP2A2, SYNJ1, AP1G1, AP1S2, CHMP2A, CHMP4B, COPG1	2725	31	21179	3.7607	0.0119024	0.000137629	0.000116751
GOTERM_CC_DIRECT	GO:0044754~autolysosome	10	0.35868	1.03416e-05	CLN3, MAP1LC3B, FTL1, LAMP1, LRRK2, FTH1, LAMP2, IRGM1, PLEKHM2, SQSTM1	2725	14	21179	5.55151	0.012129	0.000138671	0.000117636
GOTERM_CC_DIRECT	GO:0030864~cortical actin cytoskeleton	22	0.789096	1.69813e-05	CAP1, GSN, DBNL, WDR1, ACTN1, SLC2A1, DSTN, IQGAP1, ACTN4, CORO1A, PPP1R9B, LASP1, PDLIM2, CTTN, CFL1, MYADM, COTL1, FLOT2, HCLS1, SPTAN1, SPTBN1, MYO1F	2725	62	21179	2.75785	0.0198386	0.000225145	0.000190991
GOTERM_CC_DIRECT	GO:0005791~rough endoplasmic reticulum	26	0.932568	1.76811e-05	RPL4, LRPAP1, APP, RPN2, NCF1, STAU1, RPN1, PLOD3, PEBP1, SLC7A11, PSEN1, RPL6, HSPD1, SEC61A1, CCL2, RPL18, GLUL, ARSB, CYBB, BAIAP2, CKAP4, PKM, RAB14, CANX, VDAC3, NUCB1	2725	81	21179	2.49475	0.0206477	0.000231819	0.000196653
GOTERM_CC_DIRECT	GO:0005938~cell cortex	45	1.61406	3.2719e-05	NUMA1, DCTN1, CTSZ, CRIP2, PSEN1, RASAL3, ADD3, FNBP1L, CORO1A, MYL12B, CORO1C, EPS8, EPB41L2, RAC2, PTK2B, FLNA, FLNB, RAC1, SPTAN1, DYNC1H1, MAP2K1, DAXX, DBNL, DST, GLRX3, ANXA2, SEPTIN2, FNBP1, RHOG, AGTRAP, RHOC, SEPTIN7, CD2AP, ITCH, MARCKS, HNRNPK, BIN2, CTTN, GIPC1, FSCN1, MYH9, EZR, ARF6, PAFAH1B1, RAI14	2725	185	21179	1.89051	0.0378732	0.000424268	0.000359909
GOTERM_CC_DIRECT	GO:0000502~proteasome complex	21	0.753228	3.48911e-05	USP25, PSMD12, VCP, PSMD11, TXNL1, ELP2, RAD23A, PSMB10, PSMB8, PSMB9, PSMD8, PSMD6, PSMA4, PSMC3, PSMB3, PSMD2, PSMC1, PSME3, PSMD3, PSME1, PSMD1	2725	60	21179	2.72024	0.0403362	0.000447517	0.000379631
GOTERM_CC_DIRECT	GO:0030175~filopodium	27	0.968436	3.53804e-05	ITGB1, RIPOR2, B4GALT1, INPPL1, TWF2, TWF1, ACTG2, PPP1R9B, MTM1, SLC9A3R1, CFL1, VASP, DYNC1H1, BAIAP2, SCIMP, ACTA2, ENAH, SHTN1, PALLD, SPATA13, ABI1, FSCN1, ITGA6, LCP1, EZR, ACPP, MYO1G	2725	89	21179	2.35783	0.0408901	0.000448913	0.000380815
GOTERM_CC_DIRECT	GO:0005747~mitochondrial respiratory chain complex I	19	0.681492	3.57653e-05	NDUFB9, NDUFA8, NDUFB8, NDUFA7, NDUFB7, NDUFA6, NDUFB10, NDUFB6, NDUFB11, NDUFA4, NDUFA10, NDUFC2, NDUFS8, NDUFS6, NDUFS3, NDUFS2, NDUFS1, NDUFV3, NDUFV1	2725	51	21179	2.89549	0.0413256	0.000448968	0.000380862
GOTERM_CC_DIRECT	GO:0005911~cell-cell junction	53	1.901	3.78269e-05	ITGB1, APP, CLIC4, WDR1, SH3KBP1, CTNND1, SLC2A1, ILK, PTPRJ, ITGAL, F11R, ACTB, ACTG1, CFL1, AKT1, NCK1, ITGA4, ACTN1, PRKCD, GAB1, ACTN4, VAV1, CD2AP, ADAM17, FSCN1, MYADM, LCP2, ITGA5, VCL, ARHGEF6, POLDIP2, WAS, TWF1, IQGAP1, ADD3, CORO1A, RAP1B, PAK1, EPB41L3, MICALL2, CTNNA1, FLNA, CSK, MPP1, P2RX7, TJP1, PIKFYVE, DLG1, CAPZA1, FABP7, GRB2, PTPN6, LIMS1	2725	232	21179	1.77553	0.043655	0.00046985	0.000398576
GOTERM_CC_DIRECT	GO:0005844~polysome	18	0.645624	4.08315e-05	RWDD1, DHX9, RPS6, HDLBP, EEF2, RPL7, RPS4X, RPS25, IMPACT, LARP1, UNK, AGO2, RPS3, DRG1, VIM, CALR, RPL17, EIF4G1	2725	47	21179	2.97655	0.0470398	0.000497042	0.000421643
GOTERM_CC_DIRECT	GO:0015630~microtubule cytoskeleton	51	1.82927	4.08585e-05	CLIC4, SRA1, SEPTIN11, SEPTIN10, TUBB6, ACTR1A, TUBB5, NUDCD2, AP1G1, KIF5B, DBT, AKT1, CHP1, SPTAN1, DST, ANAPC7, TUBA4A, NISCH, EML4, CLIP2, SHTN1, CLIP1, TUBB2A, MAP7D1, CDC42EP2, MAPRE2, GAPDH, PAFAH1B1, SHMT2, DCTN1, ARL3, MYCBP2, PIK3R4, IQGAP1, HDAC6, MAP4, LRRC25, RBM39, CENPV, SEPTIN2, MX1, SEPTIN6, TBCA, SEPTIN9, SEPTIN7, HYPK, SEPTIN8, WDR11, DNAJA1, VAPA, PTPN7	2725	221	21179	1.79356	0.0470702	0.000497042	0.000421643
GOTERM_CC_DIRECT	GO:0031966~mitochondrial membrane	42	1.50646	4.25043e-05	ACADVL, NDUFB6, LRRK2, ETFDH, PPOX, COX5B, COX5A, ATXN3, OPA1, AIFM2, FAM162A, CFL1, UQCRFS1, TSPO, ACADM, ACADS, ABCD1, IKBKE, LYN, ANXA1, NDUFA6, NDUFA4, MX1, ACAD9, SORD, ACSL4, COX6C, SDHB, IVD, SFXN3, OGDH, NDUFS3, BAX, VDAC2, CALM3, SLC25A10, DEGS1, VDAC1, ALDH18A1, CALM1, CALM2, BCL2L1	2725	170	21179	1.92017	0.0489191	0.000511786	0.000434151
GOTERM_CC_DIRECT	GO:0101031~chaperone complex	12	0.430416	4.7636e-05	STIP1, HSPA8, SDF2L1, BAG3, CDC37, RUVBL2, PTGES3, RUVBL1, DNAJB11, PSMG1, DNAJC9, SDF2	2725	23	21179	4.05501	0.0546611	0.000567783	0.000481653
GOTERM_CC_DIRECT	GO:0030426~growth cone	46	1.64993	5.14078e-05	APP, GSK3B, COPA, DCTN2, FKBP15, LRRK2, CTSZ, SYAP1, CTNND1, TWF2, PSEN1, IQGAP1, CBL, PPP1R9B, EPS8, PREX1, PAK1, BASP1, DPYSL2, CFL1, DPYSL3, PTK2B, FLNA, TOR1A, ITGA4, EXOC8, USP9X, TSC2, DICER1, ARPC5, SHTN1, SNX18, MARCKS, ABITRAM, STIM1, CTTN, PALLD, ABI1, FSCN1, EXOC4, EXOC3, CALM3, CALM1, CALM2, PAFAH1B1, CPEB4	2725	194	21179	1.84287	0.0588594	0.000604634	0.000512914
GOTERM_CC_DIRECT	GO:0030136~clathrin-coated vesicle	23	0.824964	5.17526e-05	BCAP31, VPS18, HIP1, RGS19, LRP1, SORT1, CLTC, AP2A1, SCAMP1, CLINT1, SNX3, GGA2, SNX18, LMBRD1, DAB2, AP1G1, FCHO2, VPS11, SNX9, EPS15, SCYL2, VPS16, VAMP3	2725	71	21179	2.51773	0.0592423	0.000604634	0.000512914
GOTERM_CC_DIRECT	GO:0005689~U12-type spliceosomal complex	13	0.466284	5.3409e-05	SF3B5, SF3B3, YBX1, LSM7, PHF5A, SNRPD2, SNRPD1, SNRPG, DHX15, SNRPD3, SNRPF, SF3B1, SNRPB	2725	27	21179	3.74213	0.0610794	0.000617869	0.000524141
GOTERM_CC_DIRECT	GO:0005905~clathrin-coated pit	22	0.789096	6.30558e-05	ITSN2, APP, LRP1, TFRC, SORT1, FNBP1, CLTC, ITSN1, ARRB1, AP2A1, AP2B1, AP2A2, HSPD1, DAB2, NECAP1, CTTN, FCHO2, AP1S2, EPS15, AP2M1, BCL2L1, REPS1	2725	67	21179	2.55204	0.0717073	0.000717282	0.000608474
GOTERM_CC_DIRECT	GO:0030424~axon	96	3.44333	6.32181e-05	YWHAE, APP, GSK3B, PYGB, FKBP15, GDI1, LRRK2, SYAP1, DOCK7, ILK, PARK7, COMT, PHB2, SEPTIN11, ACTB, UCHL1, MAP1LC3B, ALCAM, IMPA1, CASP6, DPYSL2, BSG, NPTN, KIF1C, EMB, ACADM, MAF1, LDLRAP1, ATP7A, GRIPAP1, MAP2K1, DST, GSTO1, ANXA3, ATP6AP2, MINK1, KCNAB2, DICER1, TNFRSF1B, CD2AP, SHTN1, CREB1, ACTBL2, PALLD, BIN1, CANX, HMBS, FEZ2, ALDOC, RIN3, ADNP, MGLL, OPTN, PAFAH1B1, ARL8B, PLEC, MTPN, COP…	2725	502	21179	1.4863	0.0718851	0.000717282	0.000608474
GOTERM_CC_DIRECT	GO:0070971~endoplasmic reticulum exit site	15	0.53802	7.75267e-05	PDCD6IP, SAR1A, H2-Q8, SAR1B, LRRK2, PDCD6, YIPF5, H2-K1, MIA2, SEC23IP, PREB, SEC23B, TMED5, H2-D1, H2-Q10	2725	36	21179	3.23838	0.0874251	0.000871253	0.000739088
GOTERM_CC_DIRECT	GO:0036464~cytoplasmic ribonucleoprotein granule	25	0.8967	8.33739e-05	DDX6, STAU1, DHX9, POLDIP3, RPLP0, HNRNPU, IQGAP1, ACTB, RPL6, RPS4X, EDC4, SERPINB1A, TUBB5, PCBP1, CTSH, RAC1, CHTOP, RPS6, CKAP4, MOV10, SARNP, AGO2, PABPC1, DCP1A, RPL28	2725	83	21179	2.341	0.0937004	0.000919451	0.000779975
GOTERM_CC_DIRECT	GO:0005903~brush border	25	0.8967	8.33739e-05	RGS19, FLII, ADD3, MYL12B, EPS8, LIMA1, CAPZB, MYO18A, FLNA, FLNB, SNX5, ACTN1, DCXR, ACTN4, CORO2A, MYO1E, DIAPH1, MYO1C, CAPZA1, GIPC1, CAPZA2, MYH9, EZR, VCL, PLEC	2725	83	21179	2.341	0.0937004	0.000919451	0.000779975
GOTERM_CC_DIRECT	GO:0016581~NuRD complex	10	0.35868	8.71936e-05	HDAC2, CSNK2A1, RBBP4, HDAC1, MBD2, CHD4, RBBP7, MTA2, GATAD2B, GATAD2A	2725	17	21179	4.57183	0.0977764	0.000935349	0.000793462
GOTERM_CC_DIRECT	GO:0042824~MHC class I peptide loading complex	10	0.35868	8.71936e-05	PDIA3, H2-Q8, H2-K1, TAP2, TAP1, CALR, B2M, H2-D1, H2-Q10, TAPBP	2725	17	21179	4.57183	0.0977764	0.000935349	0.000793462
GOTERM_CC_DIRECT	GO:0022624~proteasome accessory complex	10	0.35868	8.71936e-05	PSMD8, PSMD12, PSMD6, PSMD11, PSMC3, PSMD5, PSMD2, PSMC1, PSMD3, PSMD1	2725	17	21179	4.57183	0.0977764	0.000935349	0.000793462
GOTERM_CC_DIRECT	GO:0030176~integral component of endoplasmic reticulum membrane	33	1.18364	0.000100492	ERO1A, ANKLE2, ARL6IP1, TECR, DERL2, EMC10, AUP1, HACD3, RTN4, CLN3, SEC61A1, EMC3, EMC4, EMC6, SEC62, SLC37A2, HSPA5, ATP13A1, MMGT1, DNAJB12, TAP2, TAP1, KTN1, DPM3, SPCS1, STIM1, ASPH, SELENOS, TMEM33, PREB, ESYT1, DHCR7, ERGIC1	2725	126	21179	2.03555	0.111825	0.00106003	0.00089923
GOTERM_CC_DIRECT	GO:0005902~microvillus	26	0.932568	0.000100613	ATP6V1A, CLIC4, CNP, LYZ2, LRRK2, LYZ1, SLC9A3R1, CTSL, ATP6V1E1, ATP7A, TBC1D10A, GAMT, CBR1, TGFB1, DCXR, MYO1E, DLG1, MYO1C, FSCN1, EXOC4, ATP6V1B2, EZR, CD44, MYO1F, SLC27A4, MYO1G	2725	89	21179	2.2705	0.111952	0.00106003	0.00089923
GOTERM_CC_DIRECT	GO:0071564~npBAF complex	9	0.322812	0.000108125	SMARCE1, SMARCC1, SMARCD3, SMARCB1, SMARCC2, PHF10, ARID1A, ACTB, SMARCA4	2725	14	21179	4.99636	0.11979	0.00111919	0.000949414
GOTERM_CC_DIRECT	GO:0008250~oligosaccharyltransferase complex	9	0.322812	0.000108125	RPN2, DAD1, OSTC, TREX1, RPN1, STT3A, MAGT1, STT3B, DDOST	2725	14	21179	4.99636	0.11979	0.00111919	0.000949414
GOTERM_CC_DIRECT	GO:0005686~U2 snRNP	11	0.394548	0.000111097	SF3B5, SNRPN, SF3B3, PHF5A, SNRPD2, SNRPD1, SNRPG, SNRPD3, HTATSF1, SF3B1, SNRPB	2725	21	21179	4.07111	0.122872	0.00113013	0.000958691
GOTERM_CC_DIRECT	GO:0030904~retromer complex	11	0.394548	0.000111097	SNX3, VPS29, SNX1, SNX2, DCTN1, DENND4C, SNX12, ANKFY1, VPS35, SNX5, SNX6	2725	21	21179	4.07111	0.122872	0.00113013	0.000958691
GOTERM_CC_DIRECT	GO:0005776~autophagosome	22	0.789096	0.000127666	VPS18, HSPA8, PIK3R4, IRGM1, AUP1, ATG12, CLN3, MAP1LC3B, RAB12, IL1B, RAB24, VPS11, PIP4K2A, ATP13A2, TBC1D17, SQSTM1, SNAP29, TRIM21, OPTN, VPS16, UBQLN2, ATG5	2725	70	21179	2.44266	0.139856	0.00128757	0.00109225
GOTERM_CC_DIRECT	GO:0005682~U5 snRNP	9	0.322812	0.000205537	SNRPN, PRPF6, SNRPD2, SNRPD1, SNRPG, SNRPD3, SNRNP200, PRPF8, SNRPB	2725	15	21179	4.66327	0.215382	0.00205537	0.00174358
GOTERM_CC_DIRECT	GO:0012505~endomembrane system	34	1.21951	0.000232714	LRPAP1, RAB1A, POGLUT1, RAB5C, RAB1B, MOSPD2, RAB22A, STX11, RAB21, SLC9A3R1, MAP1LC3B, RAB20, PGRMC2, LARS, RAB24, CHMP1A, CLPTM1, RPS3, RAB29, RAB6A, POGLUT3, SEC23B, SPTBN1, STX8, TRPV2, LNPEP, RAB32, IFT22, DNAJC1, RAB14, TMX1, RAB18, CDC42EP2, DOCK2	2725	137	21179	1.92884	0.240151	0.00230759	0.00195754
GOTERM_CC_DIRECT	GO:0017101~aminoacyl-tRNA synthetase multienzyme complex	8	0.286944	0.000253151	AIMP1, AIMP2, RPL5, QARS, LARS, RARS, IARS, EEF1E1	2725	12	21179	5.18141	0.258259	0.00248932	0.0021117
GOTERM_CC_DIRECT	GO:1902494~catalytic complex	10	0.35868	0.000260054	PCCA, PCCB, QPRT, LPL, CALM3, SCLY, PLOD1, CALM1, CALM2, DECR1	2725	19	21179	4.09058	0.264279	0.00251528	0.00213372
GOTERM_CC_DIRECT	GO:0015934~large ribosomal subunit	10	0.35868	0.000260054	RPL4, NPM1, RPL27A, RPL12, RPL13A, MRPL15, RPL26, RPL8, RPL10A, RPL17	2725	19	21179	4.09058	0.264279	0.00251528	0.00213372
GOTERM_CC_DIRECT	GO:0015030~Cajal body	18	0.645624	0.00028965	SRRM2, DDX46, DDX42, PHAX, FAM118B, ISG20, EFTUD2, FBL, SART1, SART3, XPO1, DKC1, EWSR1, PRPF3, HNRNPA2B1, CDK2, FRG1, SMNDC1	2725	54	21179	2.5907	0.289536	0.00277876	0.00235723
GOTERM_CC_DIRECT	GO:1904115~axon cytoplasm	20	0.71736	0.000305656	DYNC1H1, RANBP1, DST, AP3D1, AP3B1, DYNLL1, SOD1, AP3M2, ARMCX3, RAB21, AP3M1, UCHL1, BLOC1S1, BLOC1S2, KIF5B, KIF1C, ZC3H14, ACTR10, PAFAH1B1, ARL8B	2725	64	21179	2.42878	0.302832	0.00290866	0.00246743
GOTERM_CC_DIRECT	GO:0005852~eukaryotic translation initiation factor 3 complex	9	0.322812	0.000364745	EIF3M, DDX3X, EIF3K, EIF3L, EIF3E, EIF3C, EIF3D, EIF3A, EIF3B	2725	16	21179	4.37181	0.349801	0.00340806	0.00289108
GOTERM_CC_DIRECT	GO:0071004~U2-type prespliceosome	9	0.322812	0.000364745	LSM7, SNRPN, SNRNP70, SNRPG, LUC7L3, PRPF40A, SF3B1, LUC7L2, SNRPB	2725	16	21179	4.37181	0.349801	0.00340806	0.00289108
GOTERM_CC_DIRECT	GO:0000932~P-body	26	0.932568	0.0003668	DDX6, TRIM30A, EDC4, IGF2BP3, IGF2BP2, TRIM21, DCPS, UPF1, YTHDF1, APOBEC3, RBPMS, YTHDF3, PUM1, LSM3, MOV10, CARHSP1, PSMA4, PSMC3, CNOT2, CSDE1, CAPRIN1, AGO2, TOP1, DCP1A, CNOT9, SQSTM1	2725	96	21179	2.10495	0.351377	0.00340806	0.00289108
GOTERM_CC_DIRECT	GO:0030018~Z disc	35	1.25538	0.000371158	SLC2A1, FHL3, PSEN1, SRI, MYL12B, PPP3CA, PAK1, PPP3CB, PDLIM2, CSRP1, CAPZB, BAG3, CFL2, FLNA, FLNB, PDLIM5, SPTAN1, PDLIM7, PGM1, PPP1R12A, DST, GLRX3, HOMER1, S100A1, ACTN1, ANXA5, PPP2R5A, ACTN4, FKBP1A, PALLD, BIN1, FRG1, ALDOA, VCL, PLEC	2725	146	21179	1.86318	0.354705	0.00342161	0.00290257
GOTERM_CC_DIRECT	GO:0000785~chromatin	81	2.90531	0.0003963	SMARCB1, KDM1A, AKAP8L, HMGB2, CHD4, NUCKS1, ARRB1, PARK7, SMC3, CCAR2, WDR43, ACTB, SMC2, TRIM28, BASP1, BCL7B, CAPN2, EP300, TMPO, TGM2, HMGN1, NELFE, BRD2, PRMT5, UPF1, SMARCC1, SMARCC2, CSNK2A1, IST1, BUD31, CSNK2A2, PPP4R3B, ARID1A, LEMD2, RUNX1, SFPQ, CREB1, WDR82, HAT1, CSNK2B, TRIM56, MCM2, ANKRD17, CEBPB, HDAC2, SMARCD2, SMARCD3, PCNA, HDAC1, AKAP8, UBR2, PDS5B, RELA, NSD3, RXRA, PPP4C, …	2725	430	21179	1.46405	0.373575	0.00362507	0.00307516
GOTERM_CC_DIRECT	GO:0043005~neuron projection	104	3.73027	0.000454657	APP, WASHC5, CYFIP1, ITSN1, PEBP1, PARK7, NR3C1, EPS8, PCMT1, DPYSL2, KIF5B, CFL1, STMN1, VPS35, PRKACA, GLUL, SH3GLB1, RALBP1, DAXX, ENTPD1, ACOT7, S100A1, TSC2, ACTN4, S100A4, FKBP4, ATP6V0D1, PI4K2A, RTN3, AK1, SLC1A2, IQGAP1, PSEN1, RTN4, KLC2, BAG3, MAP4, HSPA8, TOR1A, HOMER1, MYO5A, ARPC5, NFKB1, QDPR, DIAPH1, DLG1, SYNJ1, PPT1, PIN1, CALM3, CALM1, CALM2, CD200, CPEB4, GDI1, SH3KBP1, LRRK2,…	2725	583	21179	1.38645	0.415277	0.00412688	0.00350086
GOTERM_CC_DIRECT	GO:0030131~clathrin adaptor complex	8	0.286944	0.000487537	AP3M2, AP3M1, AP1B1, AP2A1, AP3B1, AP2B1, AP2A2, AP2M1	2725	13	21179	4.78284	0.437539	0.00439155	0.00372537
GOTERM_CC_DIRECT	GO:0099524~postsynaptic cytosol	12	0.430416	0.000582609	DNAJB1, HSPA8, PLCB3, HOMER1, PRKCD, HNRNPA2B1, EIF4A3, EIF4EBP1, HNRNPU, PIN1, ALDOC, BAIAP2	2725	29	21179	3.21605	0.497259	0.00520817	0.00441812
GOTERM_CC_DIRECT	GO:0005687~U4 snRNP	7	0.251076	0.000594661	SNRPN, SNRPD2, SNRPD1, SNRPG, SNRPD3, SNRPF, SNRPB	2725	10	21179	5.44048	0.504362	0.00523657	0.00444221
GOTERM_CC_DIRECT	GO:0005838~proteasome regulatory particle	7	0.251076	0.000594661	PSMD8, PSMD12, PSMD6, PSMD11, PSMD2, PSMC1, PSMD3	2725	10	21179	5.44048	0.504362	0.00523657	0.00444221
GOTERM_CC_DIRECT	GO:0005819~spindle	34	1.21951	0.000608047	CTDP1, RGS14, DCTN1, DCTN3, CLTC, SPATA5, NR3C1, PRPF19, CCAR2, NUP85, RPS6KA1, RPS3, SPIN1, AKT1, PARP4, ANAPC7, CBX3, SEPTIN2, CSNK1A1, NSUN2, SEPTIN6, ACOT13, ANXA11, VRK1, SEPTIN7, KIF16B, MAP7D1, MYH9, JTB, MMS19, PIN4, ARHGEF2, ARL8B, PAFAH1B1	2725	144	21179	1.83508	0.512133	0.00531478	0.00450855
GOTERM_CC_DIRECT	GO:0001772~immunological synapse	16	0.573888	0.000707495	PDCD6IP, DUSP3, PTPRJ, ATP2B1, BCL10, ITGAL, SCIMP, CORO1A, ICAM1, LGALS3, DLG1, ALCAM, ARHGDIA, NPTN, MYH9, EZR	2725	48	21179	2.5907	0.566186	0.00613856	0.00520737
GOTERM_CC_DIRECT	GO:0042995~cell projection	189	6.77905	0.000724597	APP, RIPOR2, CYFIP1, FHOD1, ITSN1, SYAP1, INPPL1, NUBP1, EPS8, DOCK10, ALCAM, BASP1, CFL1, BSG, DPYSL3, CAPN2, PIP4K2A, PRKACA, GLUL, ARPIN, TBC1D10A, AGFG1, SH3GL1, GAMT, ACTN1, SWAP70, TSC2, ACTN4, ARHGAP45, CD2AP, SHTN1, CLIP1, ABITRAM, BIN2, SPATA13, CSNK2B, FSCN1, KCTD12, CLEC4E, EZR, TLN1, PI4K2A, ARL8B, CNP, ARL3, CUL3, MYCBP2, TWF2, CACNA1A, PSEN1, SAMSN1, RTN4, MTMR6, MTM1, CORO1C, SLC9A…	2725	1174	21179	1.25122	0.574859	0.00624106	0.00529432
GOTERM_CC_DIRECT	GO:0043197~dendritic spine	45	1.61406	0.00074916	ITGB1, CYFIP1, APP, GSK3B, RGS14, CTNND1, ITSN1, SLC1A2, ASAP1, ARRB1, NR3C1, COMT, SEPTIN11, ADD1, PPP1R9B, CNN3, DOCK10, DNAJB1, PPP1CC, PPP3CA, ABR, SNX1, GRK2, CAPZB, PRKAR2B, CFL1, PTK2B, RAC1, PRKACA, ARFGEF2, HSPA8, USP8, HOMER1, ACTN1, BAIAP2, MARCKS, P2RX4, HNRNPK, CTTN, GIPC1, CANX, RGS10, APBA1, STRN, CPEB4	2725	211	21179	1.65756	0.587014	0.00640586	0.00543413
GOTERM_CC_DIRECT	GO:0031305~integral component of mitochondrial inner membrane	14	0.502152	0.000801992	SLC25A3, UQCC3, ETFDH, GHITM, PPOX, APOO, SCO1, MPC2, PTPMT1, SFXN3, TIMM17A, TIMM17B, SFXN1, CCDC51	2725	39	21179	2.78999	0.611992	0.00680828	0.0057755
GOTERM_CC_DIRECT	GO:0005874~microtubule	69	2.47489	0.000859875	GSK3B, NUMA1, PYCARD, GOLGA2, TUBB6, MAP1LC3B, TUBB5, OPA1, DPYSL2, KIF5B, STMN1, CASP1, KIF1C, MAP2K1, NUDC, DAXX, DST, KCNAB2, DYNLL1, TUBA4A, EML4, CLIP2, SHTN1, DYNC1LI2, CLIP1, TUBB2A, STIM1, KIF16B, BIN1, ARHGEF2, FKBP4, MAPRE2, PAFAH1B1, DCTN2, RGS14, CNP, DCTN1, DCTN3, ABRAXAS2, IQGAP1, HDAC6, KLC4, HSPH1, KLC2, BCL2L11, APOE, MAP4, CCT7, CCT5, CCT4, DYNC1H1, HSPA8, RCC2, MX1, HOOK3, TBCA…	2725	363	21179	1.47734	0.63763	0.00720422	0.00611137
GOTERM_CC_DIRECT	GO:0035060~brahma complex	8	0.286944	0.000866948	SMARCE1, SMARCD2, SMARCC1, SMARCD3, SMARCB1, SMARCC2, ARID1A, ACTB	2725	14	21179	4.44121	0.640644	0.00720422	0.00611137
GOTERM_CC_DIRECT	GO:0016586~RSC complex	8	0.286944	0.000866948	SMARCE1, SMARCD2, SMARCC1, SMARCB1, SMARCC2, PHF10, ACTB, SMARCA4	2725	14	21179	4.44121	0.640644	0.00720422	0.00611137
GOTERM_CC_DIRECT	GO:0005802~trans-Golgi network	46	1.64993	0.00090822	GRN, LRRK2, GBA, PLOD3, GCC2, MS4A6D, RAB21, GGA2, CLN3, GGA3, VPS51, AP1G1, LAMP2, GOLGA1, MYO18A, RAB29, FLNA, SNX9, RAC1, ATP7A, RAB6A, ARFGEF1, ARFGEF2, EIPR1, STX8, YIPF5, SLC11A2, AP3D1, M6PR, AP1B1, AP3B1, ARAP1, SCAMP1, SORL1, WDR11, RAB32, RAB10, RAB14, HOOK2, CPD, NUCB1, BIRC6, CORO7, LAP3, OPTN, PI4K2A	2725	219	21179	1.6325	0.657741	0.0074944	0.00635754
GOTERM_CC_DIRECT	GO:0005763~mitochondrial small ribosomal subunit	13	0.466284	0.00095322	PTCD3, MRPS17, MRPS28, MRPS36, MRPS22, MRPS11, MRPS23, MRPS12, MRPS2, MRPS21, MRPS18C, MRPL42, DAP3	2725	35	21179	2.88678	0.675456	0.00781111	0.0066262
GOTERM_CC_DIRECT	GO:0005622~intracellular	34	1.21951	0.00113606	HSP90AB1, PCNA, ARL6IP1, DHX9, SLC2A1, ARHGAP17, ARRB1, PSEN1, SRI, NR3C1, TNF, SH3BP1, DHX15, WDR5, HSPA8, USP8, HSP90AA1, SMARCC1, ATP6V1G1, CAMK1D, RIPK3, TRPV2, TALDO1, PLPBP, IL16, MARCO, ABI1, BAX, CAMK1, DHX29, EZR, HSPA1B, BCL2L1, SNTB2	2725	149	21179	1.7735	0.738498	0.00924518	0.00784273
GOTERM_CC_DIRECT	GO:0098793~presynapse	39	1.39885	0.0013054	NAPA, ITSN2, APP, RAB1A, GRN, HIP1, STXBP3, CTBP1, STXBP1, SLC2A1, PARK7, PPP1CC, PAK1, SNX1, DPYSL2, AP1S2, VPS35, RAB6A, PDLIM5, PRKACA, SNAP29, AP2M1, YWHAH, RAB8B, SH3GL1, VPS18, HSPA8, MX1, RPL22, AP3D1, SEPTIN6, BAIAP2, SEPTIN8, P2RX7, PPFIBP2, SYNJ1, GIPC1, ARF6, BCL2L1	2725	180	21179	1.68396	0.785915	0.0105505	0.00895006
GOTERM_CC_DIRECT	GO:0034098~VCP-NPL4-UFD1 AAA ATPase complex	6	0.215208	0.00140081	VCP, NPLOC4, FAF1, FAF2, UFD1, UBXN7	2725	8	21179	5.82908	0.808738	0.0111686	0.00947437
GOTERM_CC_DIRECT	GO:0000221~vacuolar proton-transporting V-type ATPase, V1 domain	6	0.215208	0.00140081	ATP6V1A, ATP6V1G1, ATP6V1B2, ATP6V1H, ATP6V1E1, ATP6V1C1	2725	8	21179	5.82908	0.808738	0.0111686	0.00947437
GOTERM_CC_DIRECT	GO:0033290~eukaryotic 48S preinitiation complex	8	0.286944	0.00144568	EIF3M, EIF3K, EIF3L, EIF3E, EIF3C, EIF3D, EIF3A, EIF3B	2725	15	21179	4.14513	0.818616	0.011449	0.00971227
GOTERM_CC_DIRECT	GO:0005684~U2-type spliceosomal complex	9	0.322812	0.00149848	SF3B5, SF3B3, PHF5A, CCDC12, MFAP1A, MFAP1B, CWC25, HTATSF1, SF3B1	2725	19	21179	3.68153	0.829588	0.01171	0.00993365
GOTERM_CC_DIRECT	GO:0071011~precatalytic spliceosome	9	0.322812	0.00149848	SMU1, LSM8, SF3B5, PHF5A, SNRPD2, SNRPD1, SNRPG, SNRPD3, LSM3	2725	19	21179	3.68153	0.829588	0.01171	0.00993365
GOTERM_CC_DIRECT	GO:0008021~synaptic vesicle	39	1.39885	0.00161149	APP, RAB3D, LRRK2, PEBP1, DBI, PSEN1, AP2A2, STX11, CLN3, NCSTN, SYNGR2, LAMP1, WDR7, RAB8B, SH3GLB1, HSPA8, MARCKSL1, ENTPD1, TMED9, TOR1A, SEPTIN2, ANXA5, SEPTIN6, MYO5A, SCAMP1, COPS4, RAB10, BIN1, RAB12, GIPC1, DMXL2, EXOC4, PPT1, VDAC3, VDAC2, APBA1, VDAC1, ATP6V0D1, SEC22B	2725	182	21179	1.66545	0.850894	0.0125103	0.0106125
GOTERM_CC_DIRECT	GO:0016514~SWI/SNF complex	11	0.394548	0.0017633	SMARCE1, SMARCD2, SMARCC1, SMARCD3, SMARCB1, SMARCC2, PHF10, BCL7B, ARID1A, ACTB, SMARCA4	2725	28	21179	3.05333	0.875386	0.0135993	0.0115364
GOTERM_CC_DIRECT	GO:0072546~ER membrane protein complex	7	0.251076	0.00207848	MMGT1, EMC2, EMC3, EMC4, EMC10, EMC6, EMC8	2725	12	21179	4.53373	0.91415	0.015926	0.0135101
GOTERM_CC_DIRECT	GO:0000421~autophagosome membrane	15	0.53802	0.00220738	SH3GLB1, RPN2, ATP6AP2, IRGM1, MAP1LC3B, WDR81, LAMP1, CHMP1A, CHMP2A, CHMP3, CHMP4B, ATP13A2, CHMP6, SNAP29, TECPR1	2725	48	21179	2.42878	0.926288	0.0168045	0.0142554
GOTERM_CC_DIRECT	GO:0034719~SMN-Sm protein complex	8	0.286944	0.00228641	SNRPD2, SNRPD1, DDX20, SNRPG, STRAP, SNRPD3, SNRPF, SNRPB	2725	16	21179	3.88606	0.932865	0.0171845	0.0145777
GOTERM_CC_DIRECT	GO:0071565~nBAF complex	8	0.286944	0.00228641	SMARCE1, SMARCC1, SMARCD3, SMARCB1, SMARCC2, ARID1A, ACTB, SMARCA4	2725	16	21179	3.88606	0.932865	0.0171845	0.0145777
GOTERM_CC_DIRECT	GO:0030139~endocytic vesicle	19	0.681492	0.0026911	RAB5C, SH3KBP1, ITSN1, APOA1, GAPVD1, PLD1, CD2AP, EHD1, RABGEF1, RABEP1, KIF5B, GIPC1, RAB24, VPS11, CCL2, FLOT2, RIN3, STAM2, ARF6	2725	70	21179	2.10957	0.958405	0.0200981	0.0170493
GOTERM_CC_DIRECT	GO:0030134~ER to Golgi transport vesicle	13	0.466284	0.00273361	APP, TMED9, TMED10, YIPF5, GOLGA2, LMAN1, SEC23IP, LMAN2, TMED3, TMED2, ERGIC1, TMED5, TMED4	2725	39	21179	2.5907	0.960445	0.0202871	0.0172097
GOTERM_CC_DIRECT	GO:0042564~NLS-dependent protein nuclear import complex	6	0.215208	0.00281804	MYBBP1A, KPNA6, KPNA4, KPNA3, KPNB1, KPNA1	2725	9	21179	5.18141	0.964206	0.0205265	0.0174127
GOTERM_CC_DIRECT	GO:0061617~MICOS complex	6	0.215208	0.00281804	APOO, CHCHD3, APOOL, CHCHD6, DNAJC11, IMMT	2725	9	21179	5.18141	0.964206	0.0205265	0.0174127
GOTERM_CC_DIRECT	GO:0032059~bleb	6	0.215208	0.00281804	P2RX7, MARCKS, PTPRC, ROCK1, FHOD1, TPM1	2725	9	21179	5.18141	0.964206	0.0205265	0.0174127
GOTERM_CC_DIRECT	GO:0070937~CRD-mediated mRNA stability complex	5	0.17934	0.0033	SYNCRIP, DHX9, CSDE1, HNRNPU, YBX1	2725	6	21179	6.47676	0.979767	0.0238896	0.0202656
GOTERM_CC_DIRECT	GO:0030123~AP-3 adaptor complex	7	0.251076	0.00344214	AP3M2, VPS18, AP3M1, AP3D1, VPS11, AP3B1, VPS16	2725	13	21179	4.18498	0.982901	0.0245872	0.0208575
GOTERM_CC_DIRECT	GO:0070603~SWI/SNF superfamily-type complex	8	0.286944	0.00345888	SMARCE1, SMARCD2, SMARCC1, SMARCD3, SMARCB1, SMARCC2, ARID1A, SMARCA4	2725	17	21179	3.65746	0.983237	0.0245872	0.0208575
GOTERM_CC_DIRECT	GO:0030665~clathrin-coated vesicle membrane	8	0.286944	0.00345888	NECAP2, DAB2, DBNL, NECAP1, HIP1, AP1B1, AP3B1, VAMP3	2725	17	21179	3.65746	0.983237	0.0245872	0.0208575
GOTERM_CC_DIRECT	GO:0000775~chromosome, centromeric region	33	1.18364	0.00387588	NUP107, SYCP2L, DCTN3, HNRNPU, CTCF, SMC3, SMC4, PHF6, PPP1CC, RASSF2, NUDCD2, NUP85, RAD21, TPR, BUB3, DAXX, CENPV, CBX5, NUP133, CBX3, SEPTIN2, CSNK1A1, RCC2, DAPK3, NSMCE1, SEPTIN6, PPP2R5A, SMC1A, CKAP5, SEPTIN7, CFDP1, STAG2, NUP37	2725	154	21179	1.66545	0.98977	0.0273865	0.0232321
GOTERM_CC_DIRECT	GO:0016604~nuclear body	63	2.25968	0.00467376	SRP19, CDKN1A, PPWD1, ARRB1, PTPN23, AFF3, VIRMA, BABAM1, SUMO1, UBXN7, TRIM25, EIF2D, SH3BGRL3, SNRPD3, NELFA, RAB8B, NELFE, PARP3, DAXX, PARP1, ACTN4, BAZ1B, GNL3, MRPL44, RP2, NDUFS3, MYH9, ITGB1BP1, PHPT1, TKT, USP15, SP100, PCNA, RPN2, RGS14, NUFIP2, MINDY1, DHX9, YTHDC1, CSTF2, STK4, LAGE3, RNF2, ADD1, MTDH, LARS, LMNA, SAFB2, SAP18, YARS, ATF7IP, UBE2I, CDKN2A, UQCC2, RANBP9, RPA2, TRIP4, …	2725	348	21179	1.40702	0.996026	0.0328276	0.0278478
GOTERM_CC_DIRECT	GO:0031080~nuclear pore outer ring	6	0.215208	0.00504143	SEC13, NUP107, NUP133, NUP85, NUP160, NUP37	2725	10	21179	4.66327	0.99743	0.0352005	0.0298608
GOTERM_CC_DIRECT	GO:0005940~septin ring	7	0.251076	0.00537354	SEPTIN2, SEPTIN6, SEPTIN9, SEPTIN7, SEPTIN11, SEPTIN10, SEPTIN8	2725	14	21179	3.88606	0.998267	0.0366519	0.031092
GOTERM_CC_DIRECT	GO:0031105~septin complex	7	0.251076	0.00537354	SEPTIN2, SEPTIN6, SEPTIN9, SEPTIN7, SEPTIN11, SEPTIN10, SEPTIN8	2725	14	21179	3.88606	0.998267	0.0366519	0.031092
GOTERM_CC_DIRECT	GO:0032153~cell division site	7	0.251076	0.00537354	SEPTIN2, SEPTIN6, SEPTIN9, SEPTIN7, SEPTIN11, SEPTIN10, SEPTIN8	2725	14	21179	3.88606	0.998267	0.0366519	0.031092
GOTERM_CC_DIRECT	GO:0034362~low-density lipoprotein particle	7	0.251076	0.00537354	MSR1, APP, SELENOS, APOBR, APOA1, APOE, PLA2G7	2725	14	21179	3.88606	0.998267	0.0366519	0.031092
GOTERM_CC_DIRECT	GO:0009898~cytoplasmic side of plasma membrane	18	0.645624	0.00557622	RNF31, DST, AP2A1, ATP2B1, TRAF1, AP2B1, AP2A2, RAB21, PPP3CA, DLG1, PTPRC, GM2A, G6PDX, CHMP4B, MYH9, PTPN7, LDLRAP1, AP2M1	2725	69	21179	2.02751	0.998637	0.0378158	0.0320793
GOTERM_CC_DIRECT	GO:0005773~vacuole	9	0.322812	0.00605787	CLN3, CD74, LAMP1, GLB1, CTSL, TTC3, SLC11A2, RAB29, GGH	2725	23	21179	3.04126	0.999231	0.0408474	0.034651
GOTERM_CC_DIRECT	GO:0005811~lipid particle	25	0.8967	0.00610697	VCP, RAB5C, FAF2, AUP1, PRPF19, RAP1B, LIPE, NSDHL, RNF213, CYB5R3, AIFM2, SMPD1, BCAP31, RSAD2, ANXA2, HSPA4, ACSL4, CKAP4, EHD1, RAB18, PLIN3, PLIN2, LDAH, GAPDH, PNPLA2	2725	110	21179	1.76639	0.999274	0.0409444	0.0347334
GOTERM_CC_DIRECT	GO:0031234~extrinsic component of cytoplasmic side of plasma membrane	18	0.645624	0.00650164	LYN, HIP1, SYK, SRC, SYAP1, ATP2A2, KCNAB2, IQGAP1, FGR, HCK, SNX18, PTK2B, SNX9, ESYT2, ESYT1, RAC1, CYTH1, SNX5	2725	70	21179	1.99854	0.999546	0.0433443	0.0367692
GOTERM_CC_DIRECT	GO:0005795~Golgi stack	12	0.430416	0.00677066	NSF, CLN3, VCPIP1, LYPLA2, NSFL1C, RAB14, LYZ2, LYZ1, USO1, AKAP9, COG2, VRK1	2725	38	21179	2.45435	0.99967	0.0448842	0.0380755
GOTERM_CC_DIRECT	GO:0005967~mitochondrial pyruvate dehydrogenase complex	5	0.17934	0.00691631	PDHA1, PDHB, DLAT, DLD, PDK1	2725	7	21179	5.55151	0.999722	0.0453402	0.0384624
GOTERM_CC_DIRECT	GO:0008303~caspase complex	5	0.17934	0.00691631	CASP7, CASP8, CASP6, CASP3, CASP1	2725	7	21179	5.55151	0.999722	0.0453402	0.0384624
GOTERM_CC_DIRECT	GO:0030137~COPI-coated vesicle	8	0.286944	0.00710309	ACTR1A, COPA, TMED10, PACS1, COPB1, COPZ2, TMED2, SEC22B	2725	19	21179	3.27247	0.999778	0.046053	0.039067
GOTERM_CC_DIRECT	GO:0030140~trans-Golgi network transport vesicle	8	0.286944	0.00710309	TMED10, RAB14, SORT1, LYZ2, LYZ1, ATP7A, SPG21, RAB8B	2725	19	21179	3.27247	0.999778	0.046053	0.039067
GOTERM_CC_DIRECT	GO:0071159~NF-kappaB complex	4	0.143472	0.00768313	RPS3, NFKB1, RELA, NFKB2	2725	4	21179	7.77211	0.999888	0.0495415	0.0420263
GOTERM_CC_DIRECT	GO:0000176~nuclear exosome (RNase complex)	7	0.251076	0.00799211	EXOSC7, EXOSC10, DIS3, MTREX, EXOSC3, EXOSC2, MPHOSPH6	2725	15	21179	3.62698	0.999923	0.0512538	0.0434788
GOTERM_CC_DIRECT	GO:0016234~inclusion body	9	0.322812	0.00807886	GYS1, RAD50, HSP90AB1, LRRK2, KEAP1, SQSTM1, HDAC6, HSPA1B, HSPA1A	2725	24	21179	2.91454	0.99993	0.05153	0.0437132
GOTERM_CC_DIRECT	GO:0045177~apical part of cell	30	1.07604	0.00816651	IFITM3, APP, CLIC4, LRP1, NUMA1, CETN2, HFE, MGST1, PEBP1, SLC7A11, ACTG1, MYL12B, SLC9A3R1, SRR, CTSL, SVBP, SPP1, CD36, ATP6V1C1, SPECC1, HOMER1, USP9X, SLC11A2, ATP2B1, TJP1, ADAM17, P2RX4, EZR, ACPP, LGMN	2725	143	21179	1.63051	0.999937	0.0516397	0.0438062
GOTERM_CC_DIRECT	GO:0071162~CMG complex	6	0.215208	0.0082711	MCM7, MCM3, MCM4, MCM5, MCM6, MCM2	2725	11	21179	4.23933	0.999945	0.0516397	0.0438062
GOTERM_CC_DIRECT	GO:0032593~insulin-responsive compartment	6	0.215208	0.0082711	RAB10, RAB4B, LRP1, RAB12, DENND4C, MYO5A	2725	11	21179	4.23933	0.999945	0.0516397	0.0438062
GOTERM_CC_DIRECT	GO:1990229~iron-sulfur cluster assembly complex	6	0.215208	0.0082711	NFS1, LYRM4, GLRX3, BOLA2, BOLA1, ISCU	2725	11	21179	4.23933	0.999945	0.0516397	0.0438062
GOTERM_CC_DIRECT	GO:0005801~cis-Golgi network	13	0.466284	0.00966914	LRPAP1, TMED10, GOSR1, HOOK3, GOLGA2, SCFD1, SEC23IP, GOLGA5, AKAP9, RAB29, NUCB1, TMED5, SCYL1	2725	45	21179	2.24528	0.99999	0.0600504	0.0509411
GOTERM_CC_DIRECT	GO:0005778~peroxisomal membrane	15	0.53802	0.00990288	ATAD1, FIS1, ABCD2, ABCD3, ACSL1, MGST1, ACSL4, DHRS4, ALDH3A2, CAT, PEX5, AGPS, DECR2, ABCD1, RAB8B	2725	56	21179	2.08182	0.999992	0.0611801	0.0518994
GOTERM_CC_DIRECT	GO:0032839~dendrite cytoplasm	12	0.430416	0.0102158	ABHD12, PURA, MAP2K1, SFPQ, STAU1, LRRK2, KIF5B, CANX, HNRNPU, FLOT2, ZC3H14, SOD1	2725	40	21179	2.33163	0.999995	0.0627847	0.0532605
GOTERM_CC_DIRECT	GO:0005797~Golgi medial cisterna	9	0.322812	0.0105657	GOLGA5, H2-Q8, GORASP2, GOSR1, H2-K1, H2-D1, GLG1, NUCB2, H2-Q10	2725	25	21179	2.79796	0.999996	0.0642791	0.0545283
GOTERM_CC_DIRECT	GO:0014704~intercalated disc	16	0.573888	0.0105861	ITGB1, CAMK2D, DST, SLC31A1, FHOD1, ANXA5, SLC2A1, ATP2A2, ATP1A1, SLC9A1, TJP1, PAK1, CTNNA1, ANXA6, VCL, YWHAH	2725	62	21179	2.00571	0.999996	0.0642791	0.0545283
GOTERM_CC_DIRECT	GO:0008180~COP9 signalosome	11	0.394548	0.0106224	COPS4, COPS6, HSP90AB1, HSPA5, BASP1, EPB41L2, DOCK7, MYH9, GRB2, DYNLL1, HSPA1A	2725	35	21179	2.44266	0.999997	0.0642791	0.0545283
GOTERM_CC_DIRECT	GO:0071556~integral component of lumenal side of endoplasmic reticulum membrane	7	0.251076	0.0114155	H2-T23, H2-Q8, SPPL2A, CANX, H2-K1, H2-D1, H2-Q10	2725	16	21179	3.4003	0.999999	0.0687262	0.0583008
GOTERM_CC_DIRECT	GO:0072559~NLRP3 inflammasome complex	5	0.17934	0.0124318	PYCARD, DDX3X, CASP4, CASP1, NLRP3	2725	8	21179	4.85757	1	0.0723642	0.0613869
GOTERM_CC_DIRECT	GO:0071541~eukaryotic translation initiation factor 3 complex, eIF3m	5	0.17934	0.0124318	EIF3M, EIF3C, EIF3D, EIF3A, EIF3B	2725	8	21179	4.85757	1	0.0723642	0.0613869
GOTERM_CC_DIRECT	GO:0045254~pyruvate dehydrogenase complex	5	0.17934	0.0124318	PDHA1, PDHB, DLAT, DLD, PDK1	2725	8	21179	4.85757	1	0.0723642	0.0613869
GOTERM_CC_DIRECT	GO:0033180~proton-transporting V-type ATPase, V1 domain	5	0.17934	0.0124318	ATP6V1A, ATP6AP1, ATP6V1B2, ATP6V1C1, ATP6V1F	2725	8	21179	4.85757	1	0.0723642	0.0613869
GOTERM_CC_DIRECT	GO:0044354~macropinosome	5	0.17934	0.0124318	CLIP1, ANXA2, ANKFY1, APPL2, APPL1	2725	8	21179	4.85757	1	0.0723642	0.0613869
GOTERM_CC_DIRECT	GO:0000139~Golgi membrane	85	3.04878	0.0126413	H2-T23, TRAF3IP3, NUMA1, LRRK2, H2-K1, SLC2A1, PYCARD, GOLGA2, GOLGA5, GLIPR2, MYO18A, CHP1, RAC1, SNAP29, RAB2A, SH3GLB1, SLC30A7, GBP5, TMED9, COG8, DBNL, COG6, MMGT1, COG2, COPZ2, COG1, AGTRAP, PLA2G4A, FNDC3A, ARFGAP3, SCAMP3, TAPBP, ARFGAP2, GORASP2, SEC22B, ABCG1, H2-D1, PI4K2A, RTN3, RAB1A, COPA, TMED10, ROCK1, H2-Q8, ARL3, COPB1, GOSR1, USO1, GNAI3, PSEN1, TAPBPL, PLD1, GLG1, PLD3, RAB21,…	2725	515	21179	1.28278	1	0.0723642	0.0613869
GOTERM_CC_DIRECT	GO:0030126~COPI vesicle coat	6	0.215208	0.0126944	COPA, COPB1, TMED3, COPZ2, COPG1, SCYL1	2725	12	21179	3.88606	1	0.0723642	0.0613869
GOTERM_CC_DIRECT	GO:0001931~uropod	6	0.215208	0.0126944	BST1, PSTPIP1, FLOT2, MYH9, PIP5K1C, EZR	2725	12	21179	3.88606	1	0.0723642	0.0613869
GOTERM_CC_DIRECT	GO:0032009~early phagosome	6	0.215208	0.0126944	SNX3, SYK, UNC93B1, TLR7, APPL2, APPL1	2725	12	21179	3.88606	1	0.0723642	0.0613869
GOTERM_CC_DIRECT	GO:0005750~mitochondrial respiratory chain complex III	6	0.215208	0.0126944	UQCC3, UQCRQ, UQCRC1, UQCRFS1, UQCRC2, UQCRH	2725	12	21179	3.88606	1	0.0723642	0.0613869
GOTERM_CC_DIRECT	GO:0042555~MCM complex	6	0.215208	0.0126944	MCM7, MCM3, MCM4, MCM5, MCM6, MCM2	2725	12	21179	3.88606	1	0.0723642	0.0613869
GOTERM_CC_DIRECT	GO:0000793~condensed chromosome	11	0.394548	0.0130511	CDK2, HMBS, RPA1, SMARCA5, HMGB2, AKAP8, BANF1, HMGB1, CTCF, BAZ1B, SMC2	2725	36	21179	2.37481	1	0.0740401	0.0628086
GOTERM_CC_DIRECT	GO:0000792~heterochromatin	16	0.573888	0.0141866	DDX6, DAXX, HDAC2, DNMT1, CBX5, CBX3, HDAC1, MBD2, PSIP1, PML, RNF2, SMARCA4, SUMO1, TRIM28, UBA1, ALDOA	2725	64	21179	1.94303	1	0.0800966	0.0679463
GOTERM_CC_DIRECT	GO:0033116~endoplasmic reticulum-Golgi intermediate compartment membrane	14	0.502152	0.0148793	RAB2A, BCAP31, TMED9, TMED10, ATP6AP1, SURF4, COPZ2, GOLGA2, LMAN1, TMED3, TMED2, SEC22B, ERGIC1, TMED5	2725	53	21179	2.05301	1	0.0836078	0.0709249
GOTERM_CC_DIRECT	GO:0055038~recycling endosome membrane	19	0.681492	0.0170936	GRIPAP1, CD274, TFRC, SCAMP1, SORL1, SCAMP3, SCAMP2, RAP2C, INPP4A, EHD1, RAB10, SNX18, GGA3, RAP2B, RAB12, MICALL1, RAC1, ARF6, RAB11FIP5	2725	83	21179	1.77916	1	0.0955947	0.0810935
GOTERM_CC_DIRECT	GO:0061574~ASAP complex	4	0.143472	0.0173698	SART3, ACIN1, SAP18, RNPS1	2725	5	21179	6.21769	1	0.0962273	0.0816301
GOTERM_CC_DIRECT	GO:0005947~mitochondrial alpha-ketoglutarate dehydrogenase complex	4	0.143472	0.0173698	BCKDHA, BCKDK, DBT, DLD	2725	5	21179	6.21769	1	0.0962273	0.0816301
GOTERM_CC_DIRECT	GO:0099738~cell cortex region	6	0.215208	0.0184771	ACTR1A, NUMA1, DCTN1, EPB41L2, CTSZ, MYL12B	2725	13	21179	3.58713	1	0.10094	0.0856275
GOTERM_CC_DIRECT	GO:0008540~proteasome regulatory particle, base subcomplex	6	0.215208	0.0184771	PSMD9, PSMC3, PSMD5, PSMD2, PSMC1, PSMD1	2725	13	21179	3.58713	1	0.10094	0.0856275
GOTERM_CC_DIRECT	GO:0005662~DNA replication factor A complex	6	0.215208	0.0184771	RPA3, RPA1, RPA2, CDC5L, PLRG1, PRPF19	2725	13	21179	3.58713	1	0.10094	0.0856275
GOTERM_CC_DIRECT	GO:0008290~F-actin capping protein complex	5	0.17934	0.0201228	MTPN, CAPZB, CAPZA1, CAPZA2, ADD1	2725	9	21179	4.31784	1	0.109424	0.0928246
GOTERM_CC_DIRECT	GO:0000178~exosome (RNase complex)	7	0.251076	0.0211142	EXOSC7, EXOSC10, DIS3, MTREX, EXOSC3, EXOSC2, MPHOSPH6	2725	18	21179	3.02249	1	0.114288	0.0969509
GOTERM_CC_DIRECT	GO:0097038~perinuclear endoplasmic reticulum	8	0.286944	0.0217944	BCAP31, SEC23IP, DST, OSBPL3, CAPN2, CYBB, CISD2, DBI	2725	23	21179	2.70334	1	0.117431	0.0996171
GOTERM_CC_DIRECT	GO:0000177~cytoplasmic exosome (RNase complex)	6	0.215208	0.0257568	EXOSC7, CARHSP1, EXOSC10, DIS3, EXOSC3, EXOSC2	2725	14	21179	3.3309	1	0.137951	0.117025
GOTERM_CC_DIRECT	GO:0005637~nuclear inner membrane	13	0.466284	0.0258366	SUN2, RNF13, TMEM120A, NUTF2, PTGS2, LEMD2, LRPPRC, TOR1AIP1, LMNB2, LMNB1, TMEM43, TRA2B, TMPO	2725	51	21179	1.98113	1	0.137951	0.117025
GOTERM_CC_DIRECT	GO:0000922~spindle pole	25	0.8967	0.0280313	CTDP1, NUMA1, RGS14, DCTN1, CUL3, HNRNPU, ABRAXAS2, BRCC3, AAAS, GOLGA2, NUDCD2, BOD1L, IKBKG, RAE1, RALBP1, NEK6, NEK7, MAPK14, CKAP5, SBDS, UNC119, CALM3, BIRC6, CALM1, CALM2	2725	125	21179	1.55442	1	0.148995	0.126393
GOTERM_CC_DIRECT	GO:0005813~centrosome	87	3.12052	0.0298297	ITSN2, GSK3B, CLIC4, DDX3X, NUMA1, CETN2, HNRNPU, CHD4, PHAX, HK2, ACTR1A, RUVBL2, PRKACA, ACADS, SNAP29, GIT1, CTSC, SKP1, PPP1R12A, RPS7, IST1, PRKCB, PPP2R5A, PPP4R3B, DYNLL1, CKAP5, NUP93, PROCR, DYNC1LI2, CLIP1, RILPL2, AKAP9, MCM3, JTB, ATP6V0D1, PAFAH1B1, CTDP1, TXNDC9, PCNA, DCTN2, RGS14, DCTN1, DHX9, ARL3, CUL3, DCTN3, GNAI3, UBR4, ABRAXAS2, PSEN1, AAAS, GNAI2, BOD1L, PRKAR2B, BLOC1S2, M…	2725	549	21179	1.23165	1	0.154822	0.131336
GOTERM_CC_DIRECT	GO:0030532~small nuclear ribonucleoprotein complex	5	0.17934	0.0301771	ARFGEF1, SNRPD2, SNRPF, SF3B1, PRPF8	2725	10	21179	3.88606	1	0.154822	0.131336
GOTERM_CC_DIRECT	GO:0032432~actin filament bundle	5	0.17934	0.0301771	MARCKS, MICALL2, FLNA, PLS3, LCP1	2725	10	21179	3.88606	1	0.154822	0.131336
GOTERM_CC_DIRECT	GO:0071986~Ragulator complex	5	0.17934	0.0301771	LAMTOR2, SLC38A9, LAMTOR1, LAMTOR4, LAMTOR5	2725	10	21179	3.88606	1	0.154822	0.131336
GOTERM_CC_DIRECT	GO:0000815~ESCRT III complex	5	0.17934	0.0301771	CHMP1A, CHMP2A, CHMP4B, CHMP3, CHMP6	2725	10	21179	3.88606	1	0.154822	0.131336
GOTERM_CC_DIRECT	GO:0030056~hemidesmosome	5	0.17934	0.0301771	ITGB1, DST, ERBIN, ITGA6, PLEC	2725	10	21179	3.88606	1	0.154822	0.131336
GOTERM_CC_DIRECT	GO:0016600~flotillin complex	5	0.17934	0.0301771	CTNND1, CTNNA1, FLOT2, CBL, CORO1C	2725	10	21179	3.88606	1	0.154822	0.131336
GOTERM_CC_DIRECT	GO:0071203~WASH complex	5	0.17934	0.0301771	WASHC4, WASHC5, CAPZB, CAPZA1, WASHC2	2725	10	21179	3.88606	1	0.154822	0.131336
GOTERM_CC_DIRECT	GO:0030054~cell junction	142	5.09326	0.0303795	CYFIP1, TES, ITSN1, CTNND1, SYAP1, F11R, IFI30, EPS8, DOCK10, BASP1, NAMPT, ATP6V1E1, TNS3, SH3GL1, ACTN1, ZFYVE21, FRMD4A, ACTN4, GTF2F1, CD2AP, INPP4A, BIN2, FSCN1, WDFY1, KCTD12, TLN2, TLN1, VCL, PI4K2A, ARL8B, RAI14, NLRX1, CTBP2, FBLIM1, FLII, ARHGAP17, PSEN1, LPP, RTN4, MTDH, RAP1B, ABR, SDCBP, GRK2, SYNGR2, EPB41L2, NEU1, EPB41L3, PIP5K1C, SPTBN1, ATP6V1C1, ATP6V1F, VASP, NIBAN2, TOR1A, ML…	2725	944	21179	1.16911	1	0.155186	0.131645
GOTERM_CC_DIRECT	GO:0097526~spliceosomal tri-snRNP complex	4	0.143472	0.0314397	LSM7, SNRPD1, SNRPG, SNRPD3	2725	6	21179	5.18141	1	0.156535	0.13279
GOTERM_CC_DIRECT	GO:0005850~eukaryotic translation initiation factor 2 complex	4	0.143472	0.0314397	EIF2S3X, EIF2S3Y, EIF2S2, EIF2A	2725	6	21179	5.18141	1	0.156535	0.13279
GOTERM_CC_DIRECT	GO:0042719~mitochondrial intermembrane space protein transporter complex	4	0.143472	0.0314397	TIMM10B, TIMM9, TIMM13, TIMM8A1	2725	6	21179	5.18141	1	0.156535	0.13279
GOTERM_CC_DIRECT	GO:0005638~lamin filament	4	0.143472	0.0314397	EIF6, LMNA, LMNB2, LMNB1	2725	6	21179	5.18141	1	0.156535	0.13279
GOTERM_CC_DIRECT	GO:0097227~sperm annulus	4	0.143472	0.0314397	DDX6, SEPTIN2, SEPTIN6, SEPTIN7	2725	6	21179	5.18141	1	0.156535	0.13279
GOTERM_CC_DIRECT	GO:0070552~BRISC complex	4	0.143472	0.0314397	BABAM1, SHMT2, ABRAXAS2, BRCC3	2725	6	21179	5.18141	1	0.156535	0.13279
GOTERM_CC_DIRECT	GO:0008305~integrin complex	9	0.322812	0.0319429	ITGB1, ITGAM, ITGA4, ITGB5, ITGB2, ITGAX, ITGA6, ITGA5, ITGAL	2725	30	21179	2.33163	1	0.158373	0.134348
GOTERM_CC_DIRECT	GO:0005912~adherens junction	30	1.07604	0.0321593	ITGB1, DDX6, CTNND1, KEAP1, ACTB, ADD1, PPP1R9B, SDCBP, PDLIM2, SH3BP1, CTNNA1, FLOT2, PIP5K1C, PDLIM5, PDLIM7, CYTH1, LYN, NIBAN2, TBCD, FRMD4A, MTSS1, TJP1, MYO1E, DLG1, ZYX, MYH9, ITGA6, TLN1, EZR, VCL	2725	159	21179	1.46644	1	0.158778	0.134692
GOTERM_CC_DIRECT	GO:0099523~presynaptic cytosol	8	0.286944	0.0340049	HSPA8, MARCKSL1, MARCKS, CTBP2, PRKCB, LRRK2, BAIAP2, HNRNPAB	2725	25	21179	2.48708	1	0.167191	0.141829
GOTERM_CC_DIRECT	GO:0043198~dendritic shaft	16	0.573888	0.0345227	NSF, APP, HSPA8, GSK3B, HOMER1, SLC1A2, ILK, PSEN1, BAIAP2, PREX1, GRK2, PRKAR2B, GIPC1, EXOC4, FLNA, ARHGEF2	2725	71	21179	1.75146	1	0.167517	0.142106
GOTERM_CC_DIRECT	GO:0071006~U2-type catalytic step 1 spliceosome	6	0.215208	0.0346391	EIF4A3, CWC22, CWC25, PRPF19, SNRNP200, PRPF8	2725	15	21179	3.10884	1	0.167517	0.142106
GOTERM_CC_DIRECT	GO:0030127~COPII vesicle coat	6	0.215208	0.0346391	SEC13, SAR1A, PEF1, SAR1B, PDCD6, SEC23B	2725	15	21179	3.10884	1	0.167517	0.142106
GOTERM_CC_DIRECT	GO:1990124~messenger ribonucleoprotein complex	6	0.215208	0.0346391	HSPA8, HNRNPA3, STAU1, YBX1, PABPC1, CPEB4	2725	15	21179	3.10884	1	0.167517	0.142106
GOTERM_CC_DIRECT	GO:0044233~ER-mitochondrion membrane contact site	7	0.251076	0.0352297	RAB32, BCAP31, TOMM40, AHCYL1, CANX, ACSL4, ATG5	2725	20	21179	2.72024	1	0.169678	0.143939
GOTERM_CC_DIRECT	GO:0005815~microtubule organizing center	28	1.0043	0.0375442	ARL3, NR3C1, TRIOBP, PAK1, PPP4C, NUDCD2, CHMP1A, MAP4, UBXN6, SCYL1, SPECC1, ARFGEF2, MAP2K1, PDCD6IP, EXOC7, DAPK3, NEK7, PPP4R3A, EML4, DIAPH1, AKAP9, JTB, TACC1, BIRC6, MAPRE2, EIF3A, BCL2L1, PAFAH1B1	2725	148	21179	1.4704	1	0.18009	0.152771
GOTERM_CC_DIRECT	GO:0016605~PML body	21	0.753228	0.0414924	USP7, MORC3, DAXX, SP100, CBX5, UBE2I, RGS14, AKAP8L, DAPK3, RPA1, RPA2, PARK7, PML, ISG20, SUMO1, BASP1, CHEK2, EIF3E, LRCH4, IKBKE, SQSTM1	2725	104	21179	1.56937	1	0.197608	0.167632
GOTERM_CC_DIRECT	GO:0005875~microtubule associated complex	8	0.286944	0.0415312	SHTN1, MAP1LC3B, DCTN1, DCTN3, FNTB, DYNLL1, HDAC6, PAFAH1B1	2725	26	21179	2.39142	1	0.197608	0.167632
GOTERM_CC_DIRECT	GO:0030659~cytoplasmic vesicle membrane	25	0.8967	0.0423222	CLIC4, SH3KBP1, GDE1, AP3M2, AP3M1, ZNRF2, NCSTN, SNX9, SNX7, TOR1A, SORT1, DENND4C, MYOF, AGTRAP, SNX24, LNPEP, SCAMP1, MPEG1, RAB10, SNX18, CLIP1, MYO1C, RAB14, TBC1D4, SNX15	2725	130	21179	1.49464	1	0.19992	0.169593
GOTERM_CC_DIRECT	GO:0030897~HOPS complex	5	0.17934	0.0426948	VPS18, HOOK2, VPS11, HOOK3, VPS16	2725	11	21179	3.53278	1	0.19992	0.169593
GOTERM_CC_DIRECT	GO:1904930~amphisome membrane	5	0.17934	0.0426948	CHMP1A, CHMP2A, CHMP4B, CHMP3, CHMP6	2725	11	21179	3.53278	1	0.19992	0.169593
GOTERM_CC_DIRECT	GO:0030122~AP-2 adaptor complex	5	0.17934	0.0426948	AP2A1, AP2B1, EPS15, AP2A2, AP2M1	2725	11	21179	3.53278	1	0.19992	0.169593
GOTERM_CC_DIRECT	GO:0005697~telomerase holoenzyme complex	7	0.251076	0.0441181	DKC1, PTGES3, HNRNPU, NAT10, SNRPD3, HNRNPC, SNRPB	2725	21	21179	2.5907	1	0.205079	0.173969
GOTERM_CC_DIRECT	GO:0097708~intracellular vesicle	6	0.215208	0.0451953	ITSN2, ITSN1, RAB29, PLCG2, APPL1, VAMP3	2725	16	21179	2.91454	1	0.205079	0.173969
GOTERM_CC_DIRECT	GO:0017133~mitochondrial electron transfer flavoprotein complex	3	0.107604	0.0453606	ETFDH, ETFA, ETFB	2725	3	21179	7.77211	1	0.205079	0.173969
GOTERM_CC_DIRECT	GO:0016222~procollagen-proline 4-dioxygenase complex	3	0.107604	0.0453606	P4HA1, P4HA2, P4HB	2725	3	21179	7.77211	1	0.205079	0.173969
GOTERM_CC_DIRECT	GO:0070721~ISGF3 complex	3	0.107604	0.0453606	STAT1, STAT2, IRF9	2725	3	21179	7.77211	1	0.205079	0.173969
GOTERM_CC_DIRECT	GO:0042175~nuclear outer membrane-endoplasmic reticulum membrane network	3	0.107604	0.0453606	NPLOC4, RAB14, YIPF5	2725	3	21179	7.77211	1	0.205079	0.173969
GOTERM_CC_DIRECT	GO:0042825~TAP complex	3	0.107604	0.0453606	PDIA3, TAP2, TAP1	2725	3	21179	7.77211	1	0.205079	0.173969
GOTERM_CC_DIRECT	GO:0005846~nuclear cap binding complex	3	0.107604	0.0453606	NCBP1, NCBP2, NCBP3	2725	3	21179	7.77211	1	0.205079	0.173969
GOTERM_CC_DIRECT	GO:0005956~protein kinase CK2 complex	3	0.107604	0.0453606	CSNK2A1, CSNK2A2, CSNK2B	2725	3	21179	7.77211	1	0.205079	0.173969
GOTERM_CC_DIRECT	GO:0099092~postsynaptic density, intracellular component	9	0.322812	0.0455756	ABR, DLG1, SNX1, CTNND1, ARHGEF2, BAIAP2, NR3C1, GAPDH, SH3GL1	2725	32	21179	2.18591	1	0.205264	0.174127
GOTERM_CC_DIRECT	GO:0019898~extrinsic component of membrane	16	0.573888	0.0477901	ANXA1, NCF1, WDR45B, VPS13C, BST1, BCL2L11, SCP2, MICALL1, NAAA, TPR, NMT1, NMT2, RPL29, EZR, UBXN6, MGLL	2725	74	21179	1.68046	1	0.21442	0.181893
GOTERM_CC_DIRECT	GO:0016235~aggresome	10	0.35868	0.0480385	FGR, XRN2, PSAP, PSEN1, EEF2, EPS15, SQSTM1, HDAC6, HSPA1B, HSPA1A	2725	38	21179	2.04529	1	0.214718	0.182146
GOTERM_CC_DIRECT	GO:0005762~mitochondrial large ribosomal subunit	14	0.502152	0.0494786	MRPL39, MRPL47, MRPL58, MRPL15, MRPS30, MRPL12, MRPL23, MRPL44, MRPL33, MRPL52, MRPL4, MRPL42, MRPL3, MRPL40	2725	62	21179	1.75499	1	0.216982	0.184067
GOTERM_CC_DIRECT	GO:0005683~U7 snRNP	4	0.143472	0.0498322	SNRPG, SNRPD3, SNRPF, SNRPB	2725	7	21179	4.44121	1	0.216982	0.184067
GOTERM_CC_DIRECT	GO:0034715~pICln-Sm protein complex	4	0.143472	0.0498322	SNRPD2, SNRPD1, SNRPD3, SNRPF	2725	7	21179	4.44121	1	0.216982	0.184067
GOTERM_CC_DIRECT	GO:0005787~signal peptidase complex	4	0.143472	0.0498322	SPCS2, SPCS1, SEC11A, SEC11C	2725	7	21179	4.44121	1	0.216982	0.184067
GOTERM_CC_DIRECT	GO:0005757~mitochondrial permeability transition pore complex	4	0.143472	0.0498322	BAX, VDAC1, SLC25A5, SLC25A4	2725	7	21179	4.44121	1	0.216982	0.184067
GOTERM_CC_DIRECT	GO:0044613~nuclear pore central transport channel	4	0.143472	0.0498322	NXT1, NUP35, NUTF2, NUP54	2725	7	21179	4.44121	1	0.216982	0.184067
GOTERM_CC_DIRECT	GO:0048237~rough endoplasmic reticulum lumen	4	0.143472	0.0498322	LRPAP1, LYZ2, LYZ1, CHIL3	2725	7	21179	4.44121	1	0.216982	0.184067
GOTERM_CC_DIRECT	GO:0032585~multivesicular body membrane	8	0.286944	0.0500588	HGS, CHMP1A, CHMP2A, CHMP4B, CHMP3, ATP13A2, CHMP6, SORL1	2725	27	21179	2.30285	1	0.217167	0.184224
GOTERM_CC_DIRECT	GO:0072686~mitotic spindle	26	0.932568	0.0508973	NUMA1, POLDIP2, DCTN1, CUL3, CLTC, HNRNPU, CAPG, AAAS, GOLGA2, TUBB6, TUBB5, NUDCD2, TPR, RPS3, WDR5, IKBKG, MAP4, NUDC, CD180, DYNLL1, EML4, DIAPH1, TUBB2A, TBL1XR1, CDC16, PTPN7	2725	139	21179	1.45378	1	0.219996	0.186624
GOTERM_CC_DIRECT	GO:0035145~exon-exon junction complex	7	0.251076	0.0542856	UPF1, THRAP3, SRSF1, EIF4A3, MAGOH, ACIN1, SAP18	2725	22	21179	2.47294	1	0.233785	0.198321
GOTERM_CC_DIRECT	GO:0000781~chromosome, telomeric region	24	0.860832	0.0554544	SUN2, UPF1, FEN1, HDAC2, CBX5, KDM1A, NSMCE1, RPA2, THOC3, CHD4, THOC5, GATAD2B, PML, PPP1CC, RAD50, SMCHD1, RBBP4, WDR82, CHEK2, HNRNPA2B1, HAT1, CDK2, RBBP7, MTA2	2725	127	21179	1.46875	1	0.23795	0.201854
GOTERM_CC_DIRECT	GO:0032154~cleavage furrow	13	0.466284	0.0561207	SVIL, SEPTIN2, DCTN3, SEPTIN6, RHOC, SEPTIN7, RAB21, PPP1CC, LIMA1, PSTPIP1, MYH9, STAMBP, ARF6	2725	57	21179	1.77259	1	0.239936	0.203539
GOTERM_CC_DIRECT	GO:0071014~post-mRNA release spliceosomal complex	5	0.17934	0.057695	HNRNPM, XAB2, MYEF2, CCDC12, CWF19L1	2725	12	21179	3.23838	1	0.244015	0.206999
GOTERM_CC_DIRECT	GO:0098574~cytoplasmic side of lysosomal membrane	5	0.17934	0.057695	BLOC1S1, BLOC1S2, BORCS8, BORCS6, GFAP	2725	12	21179	3.23838	1	0.244015	0.206999
GOTERM_CC_DIRECT	GO:0044615~nuclear pore nuclear basket	5	0.17934	0.057695	RANBP2, ENY2, CETN2, TPR, NUP35	2725	12	21179	3.23838	1	0.244015	0.206999
GOTERM_CC_DIRECT	GO:0090734~site of DNA damage	8	0.286944	0.0596144	SLFN8, CBX5, PARP1, CBX3, OARD1, RPA1, PARP9, SLFN9	2725	28	21179	2.2206	1	0.251232	0.213121
GOTERM_CC_DIRECT	GO:0090543~Flemming body	9	0.322812	0.0625395	PDCD6IP, IST1, EXOC7, CELF2, EXOC4, BIRC6, IL16, CAPG, ARF6	2725	34	21179	2.05732	1	0.262621	0.222783
GOTERM_CC_DIRECT	GO:0097431~mitotic spindle pole	10	0.35868	0.0638882	MAPKBP1, IK, STAG2, NUMA1, NSMCE1, RMDN1, SMC1A, SMC3, RAE1, GIT1	2725	40	21179	1.94303	1	0.267334	0.226781
GOTERM_CC_DIRECT	GO:0031672~A band	7	0.251076	0.0657531	RPL4, PPP1R12A, S100A1, RPL15, RPL17, RPL6, RPL7	2725	23	21179	2.36542	1	0.272241	0.230943
GOTERM_CC_DIRECT	GO:0035371~microtubule plus-end	7	0.251076	0.0657531	CLIP2, CLIP1, NUMA1, DST, DCTN1, MAPRE2, CKAP5	2725	23	21179	2.36542	1	0.272241	0.230943
GOTERM_CC_DIRECT	GO:0001741~XY body	7	0.251076	0.0657531	USP7, DAXX, SMARCC1, SMARCB1, UBE2B, SUMO1, UBE2A	2725	23	21179	2.36542	1	0.272241	0.230943
GOTERM_CC_DIRECT	GO:0016529~sarcoplasmic reticulum	15	0.53802	0.0663288	H6PD, SAR1A, S100A1, ATP2A2, SRI, THBS1, HK2, HSP90B1, FKBP1A, STIM1, REEP5, ASPH, CALU, CALR, XDH	2725	71	21179	1.642	1	0.273664	0.232151
GOTERM_CC_DIRECT	GO:0090575~RNA polymerase II transcription factor complex	24	0.860832	0.0688632	CEBPB, ANXA2, NFYA, CBX3, STAT1, NONO, STAT3, HMGA1, HNRNPU, CHD4, BACH1, HNRNPAB, FOSL2, SFPQ, CREB1, RXRA, TRIM28, MAFG, STAT6, ADNP, RXRG, JUNB, ATF3, S100A10	2725	130	21179	1.43485	1	0.283131	0.240181
GOTERM_CC_DIRECT	GO:0005771~multivesicular body	13	0.466284	0.0700326	CD74, SORL1, BST2, CST3, LAMP1, CTSL, CHMP1A, CHMP2A, CHMP3, CHMP4B, ATP13A2, ACPP, CHMP6	2725	59	21179	1.7125	1	0.286939	0.243412
GOTERM_CC_DIRECT	GO:0099078~BORC complex	4	0.143472	0.0722725	BLOC1S1, BLOC1S2, BORCS8, BORCS6	2725	8	21179	3.88606	1	0.288113	0.244408
GOTERM_CC_DIRECT	GO:0097208~alveolar lamellar body	4	0.143472	0.0722725	NAPSA, RAB14, LAMP1, CTSH	2725	8	21179	3.88606	1	0.288113	0.244408
GOTERM_CC_DIRECT	GO:1904949~ATPase complex	4	0.143472	0.0722725	PTPA, VCP, RBBP4, RBBP7	2725	8	21179	3.88606	1	0.288113	0.244408
GOTERM_CC_DIRECT	GO:0005726~perichromatin fibrils	4	0.143472	0.0722725	DHX9, SRSF2, TARDBP, SMARCA4	2725	8	21179	3.88606	1	0.288113	0.244408
GOTERM_CC_DIRECT	GO:0005744~mitochondrial inner membrane presequence translocase complex	4	0.143472	0.0722725	PAM16, TIMM17A, TIMM17B, TIMM50	2725	8	21179	3.88606	1	0.288113	0.244408
GOTERM_CC_DIRECT	GO:0034991~nuclear meiotic cohesin complex	4	0.143472	0.0722725	STAG2, RAD21, SMC1A, SMC3	2725	8	21179	3.88606	1	0.288113	0.244408
GOTERM_CC_DIRECT	GO:0030132~clathrin coat of coated pit	4	0.143472	0.0722725	DAB2, SYNJ1, CLTC, EPS15	2725	8	21179	3.88606	1	0.288113	0.244408
GOTERM_CC_DIRECT	GO:0032541~cortical endoplasmic reticulum	4	0.143472	0.0722725	OSBPL8, STIM1, ASPH, C2CD2L	2725	8	21179	3.88606	1	0.288113	0.244408
GOTERM_CC_DIRECT	GO:0030141~secretory granule	28	1.0043	0.0741955	ATP6V1A, STXBP3, LYZ2, STXBP1, LYZ1, AP2A1, CFP, THBS1, TNF, AP2A2, HSPD1, CTSL, ATP7A, AP2M1, RAB11FIP5, TOR1A, TGFB1, ACTN1, MYO5A, BAIAP2, DYNLL1, SOD1, COL1A1, HGS, RAB12, IL1B, ACPP, VAMP3	2725	158	21179	1.37734	1	0.294511	0.249835
GOTERM_CC_DIRECT	GO:0005652~nuclear lamina	5	0.17934	0.0751252	PCNA, LMNA, NUP35, LMNB2, LMNB1	2725	13	21179	2.98927	1	0.294511	0.249835
GOTERM_CC_DIRECT	GO:0046930~pore complex	5	0.17934	0.0751252	TOMM40, VDAC3, BAX, VDAC2, VDAC1	2725	13	21179	2.98927	1	0.294511	0.249835
GOTERM_CC_DIRECT	GO:0005845~mRNA cap binding complex	5	0.17934	0.0751252	CYFIP1, NCBP1, NCBP2, AGO2, NCBP3	2725	13	21179	2.98927	1	0.294511	0.249835
GOTERM_CC_DIRECT	GO:0005641~nuclear envelope lumen	5	0.17934	0.0751252	APP, TUBB5, CACYBP, SORL1, PTGES	2725	13	21179	2.98927	1	0.294511	0.249835
GOTERM_CC_DIRECT	GO:0005751~mitochondrial respiratory chain complex IV	7	0.251076	0.0785234	COX7A2L, NDUFA4, UQCRFS1, UQCRC2, COX6C, COX5B, COX5A	2725	24	21179	2.26687	1	0.306813	0.260271
GOTERM_CC_DIRECT	GO:0000794~condensed nuclear chromosome	12	0.430416	0.0798325	SUN2, RAD50, NIFK, RAD21, CHMP1A, RPA1, RRS1, ADD3, SMC4, LRPPRC, NCAPH, SMC2	2725	54	21179	1.72714	1	0.310899	0.263737
GOTERM_CC_DIRECT	GO:0005834~heterotrimeric G-protein complex	9	0.322812	0.0829711	GNA13, GNG10, GNGT2, GNB2, GNAQ, GNB1, GNAI3, GNG12, GNAI2	2725	36	21179	1.94303	1	0.312302	0.264927
GOTERM_CC_DIRECT	GO:0008537~proteasome activator complex	3	0.107604	0.0830381	PSME3, PSME1, PSME2	2725	4	21179	5.82908	1	0.312302	0.264927
GOTERM_CC_DIRECT	GO:0044530~supraspliceosomal complex	3	0.107604	0.0830381	UPF1, RBMXL1, ADAR	2725	4	21179	5.82908	1	0.312302	0.264927
GOTERM_CC_DIRECT	GO:0008623~CHRAC	3	0.107604	0.0830381	POLE3, SMARCA5, BAZ1A	2725	4	21179	5.82908	1	0.312302	0.264927
GOTERM_CC_DIRECT	GO:1990204~oxidoreductase complex	3	0.107604	0.0830381	LDHB, LDHA, CBR4	2725	4	21179	5.82908	1	0.312302	0.264927
GOTERM_CC_DIRECT	GO:0097413~Lewy body	3	0.107604	0.0830381	NUB1, GPX1, SQSTM1	2725	4	21179	5.82908	1	0.312302	0.264927
GOTERM_CC_DIRECT	GO:1990722~DAPK1-calmodulin complex	3	0.107604	0.0830381	CALM3, CALM1, CALM2	2725	4	21179	5.82908	1	0.312302	0.264927
GOTERM_CC_DIRECT	GO:0005749~mitochondrial respiratory chain complex II, succinate dehydrogenase complex (ubiquinone)	3	0.107604	0.0830381	SDHC, SDHA, SDHB	2725	4	21179	5.82908	1	0.312302	0.264927
GOTERM_CC_DIRECT	GO:0097452~GAIT complex	3	0.107604	0.0830381	SYNCRIP, RPL13A, GAPDH	2725	4	21179	5.82908	1	0.312302	0.264927
GOTERM_CC_DIRECT	GO:0033181~plasma membrane proton-transporting V-type ATPase complex	3	0.107604	0.0830381	ATP6AP1, ATP6V0D1, ATP6V0D2	2725	4	21179	5.82908	1	0.312302	0.264927
GOTERM_CC_DIRECT	GO:0005881~cytoplasmic microtubule	14	0.502152	0.083104	BCAS3, DYNC1H1, DCXR, RAB3D, ARL3, ARHGAP18, BCL10, CLIP2, CLIP1, SELENOS, TMEM214, SRPRB, MAPRE2, PAFAH1B1	2725	67	21179	1.62402	1	0.312302	0.264927
GOTERM_CC_DIRECT	GO:0000145~exocyst	6	0.215208	0.0871065	SH3BP1, EXOC8, SEPTIN2, EXOC7, EXOC4, EXOC3	2725	19	21179	2.45435	1	0.326304	0.276805
GOTERM_CC_DIRECT	GO:0098871~postsynaptic actin cytoskeleton	5	0.17934	0.0948725	CTTN, ITSN1, MYO5A, ACTB, ACTG1	2725	14	21179	2.77575	1	0.352043	0.29864
GOTERM_CC_DIRECT	GO:0005639~integral component of nuclear inner membrane	5	0.17934	0.0948725	P2RX7, SUN2, P2RX4, TMEM43, LEMD2	2725	14	21179	2.77575	1	0.352043	0.29864
GOTERM_CC_DIRECT	GO:0000346~transcription export complex	5	0.17934	0.0948725	CHTOP, ZC3H11A, SARNP, THOC3, THOC5	2725	14	21179	2.77575	1	0.352043	0.29864
GOTERM_CC_DIRECT	GO:0005901~caveola	18	0.645624	0.0978972	SRC, MYOF, SLC2A1, TSC2, ATP1A1, PTGS2, HDAC6, HK1, CLN3, LIPE, HCK, GRK2, GNAQ, HMOX1, FLOT2, CD36, CTSB, MAPK3	2725	95	21179	1.47261	1	0.35381	0.300139
GOTERM_CC_DIRECT	GO:0071944~cell periphery	18	0.645624	0.0978972	BCAS3, TRAP1, MINDY1, MINDY2, FBLIM1, PHB2, ACTG2, CORO1B, ADGRE1, SLC9A3R1, PTPRC, FABP7, BAX, MBP, ITGB1BP1, CD36, EZR, PLEC	2725	95	21179	1.47261	1	0.35381	0.300139
GOTERM_CC_DIRECT	GO:0008278~cohesin complex	4	0.143472	0.0983473	STAG2, RAD21, SMC1A, SMC3	2725	9	21179	3.45427	1	0.35381	0.300139
GOTERM_CC_DIRECT	GO:0001652~granular component	4	0.143472	0.0983473	FBL, NPM1, CDKN2A, CTCF	2725	9	21179	3.45427	1	0.35381	0.300139
GOTERM_CC_DIRECT	GO:0031313~extrinsic component of endosome membrane	4	0.143472	0.0983473	USP8, ANXA1, WDR81, SNX5	2725	9	21179	3.45427	1	0.35381	0.300139
GOTERM_CC_DIRECT	GO:0008541~proteasome regulatory particle, lid subcomplex	4	0.143472	0.0983473	PSMD8, PSMD12, PSMD11, PSMD3	2725	9	21179	3.45427	1	0.35381	0.300139
GOTERM_CC_DIRECT	GO:0042382~paraspeckles	4	0.143472	0.0983473	HNRNPM, SFPQ, PSPC1, NONO	2725	9	21179	3.45427	1	0.35381	0.300139
GOTERM_CC_DIRECT	GO:0097136~Bcl-2 family protein complex	4	0.143472	0.0983473	BCL2L11, BAX, BCL2L1, MCL1	2725	9	21179	3.45427	1	0.35381	0.300139
GOTERM_CC_DIRECT	GO:0042406~extrinsic component of endoplasmic reticulum membrane	4	0.143472	0.0983473	ALDH3A2, TOR1A, EMC2, PML	2725	9	21179	3.45427	1	0.35381	0.300139
GOTERM_CC_DIRECT	GO:0035748~myelin sheath abaxonal region	4	0.143472	0.0983473	ITGB1, DLG1, CNP, EXOC4	2725	9	21179	3.45427	1	0.35381	0.300139

## Sheet: 5 - run 2, GO CC
Category	Term	Count	%	PValue	Genes	List Total	Pop Hits	Pop Total	Fold Enrichment	Bonferroni	Benjamini	FDR
GOTERM_CC_DIRECT	GO:0005829~cytosol	1259	37.0403	5.38745e-160	ITSN1, ARAF, LIPA, PSMD8, LIPE, PREX1, LACTB, AS3MT, ZFYVE27, TBK1, CAPNS1, MPRIP, SCP2, DPYSL2, AKT1, ANKFY1, PRKACB, ATG3, DAXX, ENDOG, CSNK2A2, GAPVD1, PRKAB1, SND1, EML4, ZFYVE16, PSME3, PSME4, RBP1, OPTN, RABL6, SKAP2, MTMR2, URI1, SET, SHMT2, FLII, SHMT1, MTMR9, BAZ2A, COPS7A, PLA2G6, GIGYF2, SULT1A1, EPB41L5, RNF213, HSPH1, LARP1, EPB41L3, MYO6, RDH14, LTA4H, ATG7, VTI1B, MCTS1, GSTM1, EIF…	3299	4193	21179	1.92763	6.89055e-157	6.89055e-157	6.03933e-157
GOTERM_CC_DIRECT	GO:0005737~cytoplasm	1828	53.7805	5.04398e-155	ITSN2, ITSN1, TBK1, CAPNS1, RAVER1, SCP2, DPYSL2, ZC3H12A, AKT1, ANKFY1, PKNOX1, GTSE1, PRKACB, ATG3, PRKAB1, EWSR1, FEZ2, OPTN, SKAP2, SF1, RABL6, URI1, SET, SHMT2, SHMT1, PLA2G6, PLA2G7, CIAO1, SULT1A1, EPB41L5, RNF213, LARP1, PRPSAP2, EPB41L2, EPB41L3, LTA4H, ATG7, HEXIM1, GSTM1, EIF2AK2, LNPEP, BTBD10, PBX1, DHFR, FAM111A, MOV10, LAS1L, QARS, FASN, AGO1, AGO2, GSTM5, LGMN, PRKAG1, ARHGAP1, AR…	3299	7357	21179	1.59514	6.45125e-152	3.22563e-152	2.82715e-152
GOTERM_CC_DIRECT	GO:0005739~mitochondrion	709	20.8591	6.35426e-135	CLPB, ARAF, DCAF8, MICOS13, ZFYVE1, PHB2, GLS, GCSH, LACTB, LIPE, AS3MT, GJA1, SCP2, DPYSL2, ZMIZ2, FDXR, AKT1, VPS35, DIP2A, MMUT, ACOT9, ACOT8, ENDOG, STARD7, PRKCD, CD3EAP, ATG13, SND1, CLPX, ARMC1, WDR81, SCO1, MTHFD2, ETHE1, CLPP, ACOT2, FDX2, TMEM126A, UQCRC1, YME1L1, MT-CO3, UQCRC2, VPS25, PI4K2A, URI1, NLRX1, ABCB7, SHMT2, MRPL18, SHMT1, MRPL19, MRPL16, MRPL17, XPC, MRPL14, MRPL15, PLA2G6…	3299	1880	21179	2.42109	8.1271e-132	2.70903e-132	2.37438e-132
GOTERM_CC_DIRECT	GO:0005743~mitochondrial inner membrane	236	6.94322	3.70153e-59	ECI1, MICOS13, PHB2, FDXR, ENDOG, RSAD2, MCCC1, MRPS18A, GCAT, CLPX, AFG3L1, AFG3L2, COX7A2L, SCO1, MTHFD2L, TMEM126A, UQCRC1, VDAC3, GUF1, YME1L1, VDAC2, SUCLG1, VDAC1, MT-CO3, UQCRC2, AURKAIP1, GCDH, SHMT2, ABCB7, MRPL18, MRPL19, MRPL16, MRPL17, MRPL14, MRPL15, MRPL12, MRPL13, MRPL11, APOO, MRPL20, LDHB, PTPMT1, GRPEL2, TRAP1, SURF1, PDE2A, MRPL27, MRPL28, MRPL23, MRPL24, MRPL21, MRPL22, DHFR, …	3299	521	21179	2.90802	4.73425e-56	1.18356e-56	1.03735e-56
GOTERM_CC_DIRECT	GO:0005634~nucleus	1393	40.9826	2.0101e-56	POP5, MDC1, NUP107, EHMT2, ITSN1, RBPJ, TSEN54, PSMD8, LIPE, ZC3H12C, RAVER1, PPP4R2, UBASH3B, SCP2, PSMD2, ZC3H12A, PSMD1, AKT1, PKNOX1, PRKACB, WDHD1, DAXX, ENDOG, CSNK2A2, MRTFB, DNTTIP2, PRKAB1, SND1, EML3, DDX39A, ABITRAM, DDX39B, EWSR1, ETHE1, PSME3, RFX5, RUFY2, PSME4, RBP1, CGGBP1, OPTN, SF1, RABL6, MTMR2, URI1, SET, SHMT2, FLII, SHMT1, MRPL19, BAZ2A, COPS7A, AGAP3, IQGAP1, HSPH1, MYO6, L…	3299	6426	21179	1.39166	2.57092e-53	5.14184e-54	4.50665e-54
GOTERM_CC_DIRECT	GO:0005654~nucleoplasm	846	24.8897	1.12677e-51	MDC1, EHMT2, RBPJ, LIPA, ZFYVE27, PSMD7, TBK1, PPP4R2, SCP2, ZC3H12A, AKT1, PKNOX1, WDHD1, DAXX, DNTTIP2, EWSR1, ETHE1, PSME3, RFX5, PSME4, RBP1, PSME1, PSME2, UQCRC2, CGGBP1, SF1, SKAP2, URI1, SET, FLII, SHMT1, BAZ2A, COPS7A, EPB41L5, HSPH1, GRPEL1, EPB41L2, MYO6, RDH14, LTA4H, HEXIM1, NCAPH2, BTBD10, PBX1, FLI1, STFA3, FAM111A, TBL3, NAPEPLD, PSMG1, EZH2, PRKAG1, BHLHE41, CTCF, MED16, OSBPL11, …	3299	3446	21179	1.57608	1.44114e-48	2.4019e-49	2.10518e-49
GOTERM_CC_DIRECT	GO:0005840~ribosome	107	3.14798	1.84737e-36	RPL4, RPL32, RPL8, RPL10A, RPL9, RPL6, RPS15, RPS17, RPS16, RPL18A, RPS19, RPS6KA1, RPL35, RPS10, RPL39, RPS13, RPS7, RPL21, RPL23, RPL22, MRPS18A, RPL24, RPL27, AURKAIP1, RPL28, MRPL18, MRPL19, MRPL16, MRPL17, MRPL14, MRPL15, MRPL12, MRPL13, MRPL11, MRPL20, MRPL27, MRPL28, MRPL23, MRPL24, MRPL21, MRPL22, MRPL30, RPS26, RPS25, RPS28, RPS29, RPL27A, RPS21, RSL24D1, RPS24, RPS23, MRPS15, MRPS14, MR…	3299	194	21179	3.54083	2.36279e-33	3.37541e-34	2.95843e-34
GOTERM_CC_DIRECT	GO:0005759~mitochondrial matrix	116	3.41277	1.30486e-32	ACAA2, ECI1, PARS2, NDUFA10, PARK7, CCAR2, GLS, LONP1, PDK3, PMPCA, MMUT, HADH, PDK1, MCCC2, PDHX, ACOT9, MCCC1, ACOT11, ACOT13, CLPX, PDE12, ETHE1, CLPP, MTHFD2L, FDX2, GUF1, ACOT2, PPIF, TFAM, ISCU, GCDH, SHMT2, SHC1, AK3, AK4, ACAT1, ATXN3, MYG1, GRPEL1, PITRM1, PRDX1, GRPEL2, HSPA9, FDPS, TRAP1, PNPT1, PDHA1, UQCC2, PDE2A, GOT2, TDRD7, TIMM44, ACADSB, DHFR, CS, GLUD1, OGDH, CDK1, NDUFAF1, ALA…	3299	239	21179	3.1159	1.66891e-29	2.08614e-30	1.82843e-30
GOTERM_CC_DIRECT	GO:0005764~lysosome	166	4.88379	3.77079e-27	IFITM3, APP, TRAF3IP3, SPPL2A, IFI30, LIPA, IL4I1, GJA1, LAMP1, LAMP2, CAPN2, VPS35, CAPN1, VPS36, AP5S1, VPS39, BORCS6, ARSA, VPS18, VPS33A, STX7, VPS33B, TSC2, MFSD12, DYNC1LI1, RRAGA, DYNC1LI2, WDR81, RRAGC, HGS, NAAA, ATP6V0D1, SQSTM1, PLBD2, SIDT2, ARL8B, ATP6V1A, SEH1L, NPRL2, ABHD6, VPS26A, BCL10, GNS, RNASET2B, PLD3, RNASET2A, NCSTN, DPP7, AP5M1, SNX2, LARS, NEU1, ARSK, VPS11, APOE, SLC15…	3299	462	21179	2.30669	4.82284e-24	5.35871e-25	4.69673e-25
GOTERM_CC_DIRECT	GO:0032991~macromolecular complex	265	7.79641	6.02634e-25	IFITM3, APP, TES, CISD2, IKZF1, F11R, RBPJ, PHB2, DCAF7, ACTB, GOLGA2, GJA1, RASSF2, SCP2, TRIM28, DPYSL2, ZC3H12A, RCC1, AKT1, H4C1, SLC12A7, FBXO7, GLUL, RPL23, PRKAB1, RUNX1, HCFC1, DDX39B, GRWD1, TFAM, SUCLG2, SUCLG1, VDAC1, ATP6V0D1, EZR, PI4K2A, ASF1A, SET, MAGED1, EPB41, DHX9, MTMR9, SNU13, IQGAP1, BCL10, PIK3R1, GIGYF2, MNDAL, ZMPSTE24, C3, PRDX3, SNX4, NCSTN, PRPSAP2, HSPH1, SNX2, MYO6, …	3299	926	21179	1.83721	7.70769e-22	7.70769e-23	6.75553e-23
GOTERM_CC_DIRECT	GO:0048471~perinuclear region of cytoplasm	241	7.09032	9.13457e-25	IFITM3, EIF4A2, APP, CYFIP1, CISD2, ZFYVE1, CCAR1, GOLGA2, PREX1, PCLAF, VPS35, PTGDS, PRKACB, GBP5, MAP1S, PRKCD, GTPBP4, RNF128, HMBS, BTK, SRFBP1, EZR, OPTN, MTMR2, SET, TWF1, MTMR9, BCL10, PIK3R1, FXR1, SPAST, PRKAR2B, MYO6, PLCG2, HMOX1, ASL, ATG7, SNX5, SEC31A, ATP6V0A1, VTI1B, ABCA1, SNAPIN, SYNRG, PDE2A, EIF2AK2, LNPEP, PRDX6, PUM2, MANF, EHD1, CYLD, EHD4, CALR, LGMN, CPEB4, ARF3, ARF1, C…	3299	816	21179	1.89605	1.16831e-21	1.0621e-22	9.30896e-23
GOTERM_CC_DIRECT	GO:0005783~endoplasmic reticulum	406	11.9447	1.82818e-24	ANKLE2, PGAP1, EMC10, ZFYVE1, RPL6, GJA1, NSDHL, ZFYVE27, SCP2, ZC3H12A, RPL21, PRKCD, FNDC3B, CH25H, RNF128, RPL24, H2-D1, OTULINL, LRPAP1, POM121, SET, PDXDC1, RPN1, B3GLCT, MTMR9, GIGYF2, NCSTN, PRDX4, FLRT2, FLRT3, SERPINH1, HMOX1, SSR1, RDH14, S100A10, ERLIN2, COL1A1, SQLE, GLUD1, NPLOC4, EHD4, TBL2, PSMG1, HYOU1, ATG2B, CPEB4, RPLP0, ARHGAP5, SMPD2, SMPD4, TMEM43, XXYLT1, ELOVL1, SSR4, SPHK…	3299	1632	21179	1.59709	2.33825e-21	1.94854e-22	1.70783e-22
GOTERM_CC_DIRECT	GO:0043209~myelin sheath	88	2.589	9.01127e-23	GDI1, CNRIP1, NDUFA10, CLTC, GDI2, HBB-B1, PEBP1, ENO1, ACTB, UCHL1, ACTR1A, DPYSL2, UQCRFS1, PHGDH, DLAT, SPTAN1, GLUL, IDH3A, PDIA3, HSP90AA1, SDHA, SIRT2, TUFM, NME1, EEF1A1, PKM, CANX, UQCRC1, FSCN1, ATP6V1B2, EXOC4, NDUFS3, VDAC2, VDAC1, NDUFS1, UQCRC2, EZR, SLC25A5, PLCB1, DLD, ARF6, PLEC, ATP6V1A, NAPA, VCP, CNP, ITPR2, DLST, ATP1A1, PHB, COX5B, COX5A, NAPG, RTN4, HSPD1, PRDX3, CDC42, PRDX…	3299	192	21179	2.94242	1.15254e-19	8.86571e-21	7.77049e-21
GOTERM_CC_DIRECT	GO:0005762~mitochondrial large ribosomal subunit	45	1.32392	2.0743e-22	MRPL18, MRPL19, MRPL38, MRPL16, MRPL39, MRPL17, MRPL58, MRPL14, MIEF1, MRPL15, MRPS30, MRPL12, MRPL57, MRPL13, MRPL32, MRPL54, MRPL11, MRPL41, MRPL4, MRPL20, MRPL3, MRPL2, MRPL1, MRPL40, MRPL9, GADD45GIP1, MRPL49, MRPL27, MRPL28, MRPS18A, MRPL47, MRPL48, MRPL45, MRPL23, MRPL46, MRPL24, MRPL21, MRPL43, MRPL44, MRPL22, MRPL30, MRPL53, MRPL50, MRPL51, NDUFAB1	3299	62	21179	4.65955	2.65303e-19	1.89502e-20	1.66092e-20
GOTERM_CC_DIRECT	GO:0005768~endosome	213	6.26655	2.64004e-22	IFITM3, PI4K2B, APP, VPS29, TRIO, ITSN1, GJA1, ZFYVE27, WDR91, ANKFY1, VPS35, VPS36, CCDC93, VPS39, ARSA, VPS18, PRKCI, ZFYVE21, GAPVD1, SCAMP2, NISCH, RUFY1, INPP4A, ZFYVE16, WDR81, BIN1, RIN3, EZR, ATP6V0D2, VPS25, LLGL1, PI4K2A, VPS28, OPTN, LRPAP1, MTMR2, VPS26C, PIK3R4, NEDD4L, VPS26A, VPS26B, GIGYF2, TGOLN2, INPP5B, PRDX3, SNX4, AP5M1, SPAST, SNX2, RAB11FIP1, INPP5F, TGOLN1, VPS11, APOE, SN…	3299	717	21179	1.90714	3.37661e-19	2.25107e-20	1.97299e-20
GOTERM_CC_DIRECT	GO:0005730~nucleolus	246	7.23742	3.77229e-21	POP5, EIF4A3, PPAN, THUMPD3, RBPJ, MKI67, RPL6, TSEN54, SMC2, RPS6KA3, NUB1, RPS19, PDK3, CPNE3, RPS10, RPS13, DDX17, MED1, DAXX, COG7, MAP1S, METTL1, RPL23, WDR74, DNTTIP2, CD3EAP, MIF4GD, RUNX3, GTPBP4, JMJD6, COX7A2L, EWSR1, WDR82, SUB1, GRWD1, RPL27, L3MBTL3, DHX9, NOLC1, TWF1, XPC, BAZ2A, SNU13, MNDAL, RNF213, DHX33, PRDX1, GAR1, HMOX1, SURF6, LYAR, SPTBN1, SRPK2, RCC2, XRCC1, PARP10, POLA1,…	3299	888	21179	1.77846	4.82476e-18	3.01548e-19	2.64296e-19
GOTERM_CC_DIRECT	GO:0070469~respiratory chain	41	1.20624	3.48392e-18	NDUFB9, NDUFB8, NDUFA13, NDUFB7, UQCRB, NDUFB10, NDUFB6, NDUFB11, NDUFA12, NDUFB5, NDUFA10, NDUFB3, NDUFB2, NDUFB1, UQCRH, UQCRFS1, CYC1, NDUFV3, NDUFV2, NDUFV1, NDUFA9, NDUFA8, NDUFA7, NDUFA5, NDUFA4, NDUFA2, NDUFC2, TTC19, NDUFS8, NDUFS7, UQCRQ, NDUFS6, NDUFS5, NDUFS4, NDUFAB1, UQCRC1, NDUFS3, CYCS, NDUFS2, NDUFS1, UQCRC2	3299	62	21179	4.24537	4.45593e-15	2.62113e-16	2.29734e-16
GOTERM_CC_DIRECT	GO:0005794~Golgi apparatus	339	9.97352	3.20892e-17	APP, TRAF3IP3, TRRAP, GCC2, ZFYVE1, GOLGA2, NDST1, GJA1, RASSF2, GOLGA5, CHEK2, AP1S1, KIFAP3, PTGDS, B2M, GBP5, COG8, COG7, RSAD2, COG6, SACM1L, COG4, COG3, GOLPH3L, AP1B1, FNDC3A, MIF4GD, SCAMP2, RNF128, PRKD2, LLGL1, H2-D1, PI4K2A, BLZF1, OPTN, LRPAP1, PDXDC1, FUT11, NEDD4L, GIGYF2, GLG1, TGOLN2, APOO, NCSTN, COMMD9, SEC14L1, PDCD10, MYO6, TGOLN1, DYM, SNX9, APOE, CD14, ARSB, ATP6V0A1, RAB11FI…	3299	1427	21179	1.5251	4.1042e-14	2.28011e-15	1.99844e-15
GOTERM_CC_DIRECT	GO:0000502~proteasome complex	39	1.1474	6.03247e-17	PSMD10, USP14, VCP, PSMD12, PSMD11, PSMD14, PSMD13, ZFAND2A, HSPB1, UBE3A, PSMA7, PSMA8, ECPAS, PSMD8, PSMB7, PSMD6, PSMB5, PSMD7, PSMB2, PSMB3, PSMD2, PSMB1, PSMD3, PSMD1, USP25, ADRM1, ELP2, UCHL5, PSMB8, PSMA5, PSMA3, PSMA4, PSMC6, PSMA1, PSMC3, PSME3, PSME4, PSMC2, PSME1	3299	60	21179	4.17289	1.41998e-13	4.0608e-15	3.55916e-15
GOTERM_CC_DIRECT	GO:0043231~intracellular membrane-bounded organelle	296	8.70844	2.51462e-16	VPS29, AHCYL2, AHCYL1, ECI2, CISD1, CISD2, IFI30, LIPA, GJA1, TBK1, ZFYVE27, STS, SCP2, ANKFY1, AP1S1, CCN3, CCDC93, GLUL, COG7, AP1B1, ACSL4, ARMC8, FNDC3A, RUNX3, RUNX1, SCAMP2, NISCH, RUFY1, POR, ZFYVE16, RRAGC, RFX5, UPRT, NUP98, AURKAIP1, VPS25, PI4K2A, MTMR2, PDXDC1, MYCBP2, PIK3R4, XPC, GLG1, MNDAL, RAB11FIP1, INPP5F, FLRT2, MYO6, NEU1, HMOX1, APOB, SNX5, SEC31A, ATP6V0A1, RAB11FIP5, VTI1B…	3299	1216	21179	1.56272	2.83995e-13	1.6081e-14	1.40945e-14
GOTERM_CC_DIRECT	GO:0016607~nuclear speck	132	3.8835	1.21432e-15	EHMT2, EIF4A3, INPPL1, CWC25, CASC3, EFTUD2, TEPSIN, PNN, EIF4ENIF1, BASP1, CWC22, NAMPT, MTREX, DDX17, PNISR, IK, METTL3, TAP2, DYRK1A, THOC3, WBP11, DGKZ, GCAT, THOC7, THOC6, RUFY1, MORF4L1, PRPF4, PRPF6, ABITRAM, DDX39A, DDX39B, PSPC1, SARNP, PSME4, PPIH, AAGAB, FAM76B, RAD54L2, SRSF5, PPIG, RAF1, SRSF6, ARHGAP18, BAZ2A, GTF2E2, OSGEP, TIMM50, GRK5, PCBP1, DHX36, LPXN, ZC3H14, LHPP, ATP6V0A1, …	3299	425	21179	1.99392	1.56197e-12	7.39577e-14	6.48214e-14
GOTERM_CC_DIRECT	GO:0005635~nuclear envelope	80	2.35363	1.94716e-15	IPO11, AHCTF1, NUP107, FAF1, CSE1L, ITSN1, IPO7, LMNB2, BICD2, SYNE1, LMNB1, IPO8, IPO9, STS, SMPD4, RAC2, ANXA7, BANF1, UBXN4, CLIC1, LBR, TNPO3, TMPO, SUN2, TOR3A, PCYT1A, PARP1, DST, NUP133, CYBB, PLA2G4A, ANXA11, VRK2, RANGAP1, SIRT1, NUP93, NPC1, BIN1, NUP50, S100A6, NUP54, NUP98, KPNB1, OTULINL, AGPAT5, LRRC59, POM121, SEH1L, DCTN1, TOR1AIP2, TOR1AIP1, AGPAT3, RTN4, PTGS1, ZMPSTE24, TMEM201…	3299	207	21179	2.48109	2.55596e-12	1.13201e-13	9.92165e-14
GOTERM_CC_DIRECT	GO:0005747~mitochondrial respiratory chain complex I	33	0.970874	2.80143e-14	NDUFB9, NDUFB8, NDUFA13, NDUFB7, NDUFB10, NDUFB6, NDUFB11, NDUFA12, NDUFB5, NDUFB4, NDUFA10, NDUFB3, NDUFB2, NDUFB1, NDUFV3, NDUFV2, NDUFV1, NDUFA9, NDUFA8, NDUFA7, NDUFA5, NDUFA4, NDUFA2, NDUFC2, NDUFS8, NDUFS7, NDUFS6, NDUFS5, NDUFS4, NDUFAB1, NDUFS3, NDUFS2, NDUFS1	3299	51	21179	4.154	3.57834e-11	1.55784e-12	1.36539e-12
GOTERM_CC_DIRECT	GO:0042470~melanosome	48	1.41218	4.76231e-14	ITGB1, YWHAE, AHCY, RAB5C, HSP90AB1, TMED10, CNP, YWHAB, RPN1, CLTC, SLC3A2, ATP1A1, SLC1A5, HSP90B1, NCSTN, GANAB, LAMP1, FLOT1, RAB29, STOM, STX3, CTSD, ATP6V0A1, CTSB, CCT4, RAB2A, PDIA3, HSP90AA1, GSN, ANKRD27, ANXA2, ANXA11, MYO5A, GGH, MFSD12, YWHAZ, PDIA6, SND1, PDIA4, FASN, CANX, ERP29, CALU, ATP6V1B2, TPP1, P4HB, PPIB, RAN	3299	98	21179	3.1444	6.09169e-11	2.53791e-12	2.2244e-12
GOTERM_CC_DIRECT	GO:0005769~early endosome	106	3.11856	1.40242e-13	APP, UHRF1BP1L, SAMD9L, TRIO, H2-K1, GJA1, ANKFY1, AP1S1, VPS35, CCDC93, WASHC3, VPS18, MAP2K1, MAP2K2, MMGT1, VPS33A, STX7, AP1B1, NISCH, ZFYVE16, HGS, KIF16B, WDFY1, RIN3, WDFY2, ATP6V0D1, ATP6V0D2, VPS28, H2-D1, TSG101, RAB5C, PLD4, VPS26A, VPS26B, PHB, PRDX3, SNX4, NCSTN, INPP5F, VPS8, VPS11, APOE, NAE1, RAB11FIP5, VPS16, AP1M1, VCAM1, ANKRD27, HPS3, MYO5A, HPS6, HPS5, IGF2R, EHD1, EHD4, NAPE…	3299	332	21179	2.0497	1.79343e-10	7.17476e-12	6.28843e-12
GOTERM_CC_DIRECT	GO:0005770~late endosome	62	1.82407	1.67703e-12	ARF1, SPPL2A, CTSS, GJA1, CD1D1, LAMP1, LAMP2, DENND10, GNPNAT1, SDF4, VPS35, VPS36, AP5S1, VPS39, ANKRD13A, VPS18, RUBCN, MAP2K1, MAP2K2, EXOC8, VPS33A, VPS33B, STX7, AP5B1, MFSD12, DYNC1LI1, DYNC1LI2, RNF128, PIK3C3, SQSTM1, GRN, TSG101, AP5Z1, SRC, H2-DMA, PIK3R4, VPS26B, CLCN3, CST7, ECPAS, AP5M1, VPS11, MAPK1, APOE, LDLR, RILP, MAPK3, VPS16, CD74, ANKRD27, IRGM1, MYO5A, IGF2R, RAB14, VPS41, …	3299	158	21179	2.51917	2.14487e-09	8.24971e-11	7.23059e-11
GOTERM_CC_DIRECT	GO:0005758~mitochondrial intermembrane space	46	1.35334	9.71418e-12	STOML2, NDUFB7, CLPB, SHMT2, DIABLO, TIMM9, COX17, TIMM13, AK2, HTRA2, ARL2, CPOX, AK3, TRIAP1, PARK7, TIMM10, RNASET2B, RNASET2A, CHCHD4, NLN, OPA1, AIFM1, CHCHD7, CAPN2, COA7, COA6, PDIA3, NDUFA8, TRAP1, PNPT1, UQCC2, CCDC58, IMMT, NME4, REXO2, TIMM8A1, TIMM10B, FGR, GOLPH3, GATM, CCS, NDUFS5, CAT, CYCS, NDUFS1, THOP1	3299	103	21179	2.86711	1.24245e-08	4.60164e-10	4.03318e-10
GOTERM_CC_DIRECT	GO:0005765~lysosomal membrane	85	2.50074	1.72449e-11	IFITM3, SLC35F6, HSP90AB1, TRAF3IP3, RNF13, SPPL2A, H2-K1, SLC2A6, MFSD8, CD1D2, FLCN, CD1D1, PIP4P1, LAMP1, AP1G1, LAMP2, MFSD1, AP1S1, ACP2, ABCD1, AP5S1, CTSD, VPS39, BORCS6, HGSNAT, VPS18, ATP6V1G1, ANXA2, DTX3L, MIOS, SPHK2, VPS33A, GAA, VPS33B, STX7, TFEB, AP1B1, MFSD12, VAMP8, WDR81, TMEM106B, ATP6V0D1, CHMP6, ACPP, H2-D1, SIDT2, ARL8B, GRN, SEH1L, SLC66A1, H2-DMA, NPRL2, GBA, ABHD6, SLC3A…	3299	262	21179	2.08277	2.20562e-08	7.87724e-10	6.90413e-10
GOTERM_CC_DIRECT	GO:0005681~spliceosomal complex	64	1.88291	2.56913e-11	ISY1, TXNL4B, CWC25, CASC3, DDX41, EFTUD2, SART1, PNN, SYNCRIP, SNRPD2, SNRNP70, RBMX2, CWC22, DHX15, MTREX, RBM5, RBM17, IK, BUD31, TFIP11, WBP11, PRPF4, PRPF6, RBMXL1, DDX39B, SYF2, NCL, SNRPG, SNRPE, PPIH, SNRPA1, PABPC1, SNRNP200, SF1, SF3B4, SF3B5, DDX5, SF3B3, SF3B6, U2AF1, SNU13, DHX32, U2AF2, TRA2B, TRA2A, PPP1R8, RALY, HNRNPA1, SF3A3, SF3A1, HNRNPA3, PRPF38B, SF3A2, API5, DNAJC17, LSM2, …	3299	175	21179	2.34782	3.28591e-08	1.13307e-09	9.931e-10
GOTERM_CC_DIRECT	GO:0005856~cytoskeleton	303	8.91439	9.92548e-11	WIPF1, CCAR2, ACTB, NUBP1, NUBP2, GOLGA2, RASSF3, MPRIP, PPP4R2, RASSF5, DPYSL2, CDC27, ZC3H12A, GTSE1, MAP1S, ACTN1, WDR73, EML2, EML3, EML4, DYNC1LI1, DYNC1LI2, RNF128, DAAM1, BIN1, TTLL12, EZR, TLN1, LLGL1, PFN2, TBCEL, EPB41, DHX9, FLII, MYCBP2, TWF1, BRCC3, GLG1, EPB41L5, PPP4C, SPAST, NUP85, MICAL1, INPP5D, EPB41L2, EPB41L3, STK38L, SPTBN1, RCC2, TRIP4, RMDN1, CYLD, CCDC88A, TPX2, PARVG, MM…	3299	1381	21179	1.40855	1.26947e-07	4.23156e-09	3.70882e-09
GOTERM_CC_DIRECT	GO:0030027~lamellipodium	68	2.00059	1.80674e-10	ITGB1, CYFIP1, PLXND1, ITSN1, INPPL1, BRK1, ILK, ACTB, PPP1R9B, PSTPIP1, CAPZB, RAC2, FLOT1, FLOT2, GIT1, ARPIN, TMOD3, SWAP70, ARAP3, TSC1, DGKZ, RHOA, DNM2, ACTA1, ABITRAM, PIK3CA, PALLD, FSCN1, ITGB1BP1, PABPC1, ARHGEF7, ARHGEF6, ROCK1, PXN, KCNA2, IQGAP2, PLD1, AIF1, ABLIM1, SNX2, SH3BP1, CTNNA1, PTK2B, STX3, PLCG1, STX2, SRGAP2, MYH10, PDLIM4, WASF2, GSN, MYO10, MYO9B, SORBS2, CDC42BPB, ARPC…	3299	199	21179	2.19371	2.31082e-07	7.45426e-09	6.53341e-09
GOTERM_CC_DIRECT	GO:0005763~mitochondrial small ribosomal subunit	23	0.67667	2.96342e-10	PTCD3, MRPS26, MRPS15, MRPS27, MRPS24, MRPS35, MRPS36, MRPS25, MRPS14, MRPS22, MRPS33, MRPS11, MRPS34, MRPS23, MRPS12, MRPS31, MRPS2, MRPS18A, MRPS21, MRPS7, MRPS6, MRPS9, AURKAIP1	3299	35	21179	4.21874	3.79021e-07	1.18444e-08	1.03812e-08
GOTERM_CC_DIRECT	GO:0031965~nuclear membrane	77	2.26537	6.9943e-10	CUEDC2, AHCTF1, NUP107, MRPS14, YEATS4, CASC3, YBX1, APEH, LMNB2, SYNE1, LMNB1, PHF8, TEPSIN, XPO1, SCRN1, MLX, SH3BGRL2, RCC1, KPNA4, PTGDS, SEPHS1, CLIC1, LBR, TMPO, SUN2, NUP133, ANXA4, MRPS23, MYOF, AEN, NUTF2, SLC30A1, RANGAP1, UTP18, GTPBP4, INPP4A, NUP93, DNAJC1, CNEP1R1, NUP50, NUP54, NUP98, PLCB1, KPNB1, ANKRD17, POM121, EI24, ZBTB1, TXLNG, TOR1AIP1, EGFR, CST3, TMEM201, SPAST, GRK5, NUP…	3299	244	21179	2.02593	8.9457e-07	2.71082e-08	2.37594e-08
GOTERM_CC_DIRECT	GO:0045121~membrane raft	94	2.76552	1.15849e-09	ITGB1, APP, GSK3B, ITGB2, PARK7, ENO1, TNF, ACTB, ICAM1, HK1, IKBKB, GJA1, PPP2R1B, CASP3, LAMP2, FLOT1, CAPN2, FLOT2, CD36, CTSD, ANXA2, NFAM1, TSC2, CASK, TRAF2, TNFRSF1B, TNFRSF1A, TGFBR2, FCGR1, RAP2B, NPC1, BTK, VDAC2, VDAC1, CD48, IL6ST, EZR, SLC25A5, TNFRSF23, CRK, TLR4, BIRC2, CARD11, VCL, CD44, H2-D1, PI4K2A, TLR2, STX12, STOML2, KCNA3, BCL10, ATP1A1, IQGAP1, CBL, EGFR, HSPD1, GNAI2, LDH…	3299	324	21179	1.86254	1.48171e-06	4.35798e-08	3.81962e-08
GOTERM_CC_DIRECT	GO:0031902~late endosome membrane	49	1.4416	1.20551e-09	IFITM3, RNF13, SPPL2A, OSBPL11, PIP4P1, LAMP1, LAMP2, WDR91, VPS36, AP5S1, VPS39, VPS18, ANXA2, VPS33A, VPS33B, STX7, MR1, VAMP8, WDR81, NPC1, SLC9A9, TMEM106B, CHMP6, VPS28, ARL8B, TSG101, H2-DMA, GOSR2, VPS4B, ABHD6, CLCN3, PLD1, PLD3, AP5M1, H2-DMB1, VPS11, MVB12A, RILP, VPS16, VTI1B, OSBPL9, IRGM1, PIKFYVE, VPS41, CHMP2B, PLEKHM1, CHMP2A, LAMTOR2, LAMTOR3	3299	128	21179	2.45759	1.54185e-06	4.40528e-08	3.86108e-08
GOTERM_CC_DIRECT	GO:0005643~nuclear pore	35	1.02971	2.30183e-09	POM121, AHCTF1, NXT1, NUP107, SEH1L, CETN2, VPS4B, BICD2, NXF1, NUP85, TPR, LBR, RAE1, EIF5A, RANBP2, RANBP3, UBE2I, NUP155, NUP133, XPO7, RANGAP1, NUP93, MCM3AP, MYO1C, XPOT, NUP50, CHMP2B, CHMP2A, NUP35, NUP54, NUP98, CHMP6, KPNB1, RAN, NUP37	3299	77	21179	2.9181	2.94404e-06	8.1779e-08	7.16765e-08
GOTERM_CC_DIRECT	GO:0000932~P-body	40	1.17682	2.99266e-09	DDX6, TRIM30A, SYNE1, EDC3, EDC4, EIF4ENIF1, ZFP36, ZC3H12A, POLR2D, IGF2BP3, IGF2BP2, EIF4E, DIS3L2, UPF1, APOBEC3, RBPMS, YTHDF3, PUM1, WTIP, PATL1, LSM2, MOV10, CARHSP1, PSMA4, PAN3, PSMC3, CNOT1, AGO1, CAPRIN1, CNOT3, AGO2, PSMC2, TOP1, CNOT8, EIF4E2, SHFL, SQSTM1, TNRC6A, DCP1B, TNRC6B	3299	96	21179	2.67493	3.82761e-06	1.03449e-07	9.06695e-08
GOTERM_CC_DIRECT	GO:0001726~ruffle	43	1.26508	3.61759e-09	CYFIP1, ROCK1, WIPF1, ARHGAP1, ARHGAP18, IQGAP1, AIF1, FGD2, CYTH2, MYO6, SNX9, PLCG1, WASF2, S100A11, SNX5, APPL2, SH2B1, GSN, ANXA2, MYO10, ACTN1, TMOD3, ARAP3, MYO5A, MYO9B, BAIAP2, SCIMP, MKLN1, ACAP2, PALLD, FSCN1, GNAS, S100A6, ATP6V1B2, MYH9, ITGB1BP1, NF2, TLN1, EZR, ARHGEF7, TLR4, ARF6, GAS7	3299	108	21179	2.55604	4.62689e-06	1.21761e-07	1.06719e-07
GOTERM_CC_DIRECT	GO:0031901~early endosome membrane	59	1.7358	4.49096e-09	IFITM3, PI4K2B, H2-K1, SNX12, EEA1, WDR91, APPL2, WASHC3, DTX3L, MMGT1, VPS33B, STX7, ATP11C, MR1, RUFY1, VAMP8, INPP4A, ZFYVE16, WDR81, HGS, KIF16B, STAM2, LLGL1, H2-D1, PI4K2A, ARF6, STX12, MTMR2, RAB5C, TSG101, CLCN3, EGFR, PLD3, FGD2, INPP5B, GGA2, SNX4, SNX2, SNX27, GPNMB, EPS15, PDLIM4, SNX5, RAB11FIP5, VPS16, VTI1B, SNX6, MON2, RCC2, ABCA7, HPS6, STAM, EHD1, ITCH, PIKFYVE, EHD4, RAB14, DOP…	3299	174	21179	2.17684	5.74393e-06	1.46684e-07	1.28564e-07
GOTERM_CC_DIRECT	GO:0042645~mitochondrial nucleoid	26	0.764931	4.58747e-09	DDX28, LRRC59, POLDIP2, SHMT2, FASTKD2, MPG, PRORP, DHX30, DBT, LONP1, TEFM, HSPA9, TRMT10C, UQCC2, ELAC2, SOD2, CLPX, TUFM, HADHB, HADHA, DNAJA3, TFAM, VDAC2, VDAC1, SLC25A5, GRSF1	3299	48	21179	3.4774	5.86736e-06	1.46684e-07	1.28564e-07
GOTERM_CC_DIRECT	GO:0005925~focal adhesion	64	1.88291	7.80869e-09	ITGB1, MDC1, TES, ITGB5, ITGB2, ILK, ACTB, DCAF6, CAPN2, ITGAV, CPNE3, TNS3, GIT1, MAP2K1, MAP2K2, DST, PDPK1, ACTN1, ZFYVE21, CYBA, IL16, REXO2, GAK, HCK, PALLD, MYH9, ITGA5, TLN1, EZR, ARHGEF7, VCL, PLEC, SRC, FBLIM1, FLII, PXN, PRUNE1, ARL2, IQGAP1, CBL, LPP, EPB41L5, FLRT2, FLRT3, PTK2B, MAPK1, LPXN, FLNB, MAP4K4, MAPK3, CLASP2, GSN, CAV1, MSN, SORBS2, PTPN12, SRP68, WTIP, ARHGAP24, ARHGAP31,…	3299	198	21179	2.07509	9.98727e-06	2.43593e-07	2.13501e-07
GOTERM_CC_DIRECT	GO:0005788~endoplasmic reticulum lumen	44	1.2945	9.56228e-09	POGLUT2, POGLUT1, LYZ2, PLOD3, SELENOF, TXNDC12, RNASET2B, HSP90B1, RNASET2A, ERLEC1, TMEM43, AIFM1, OS9, SERPINH1, IL12B, POGLUT3, COLGALT1, TXNDC5, PDIA3, TOR3A, SDF2L1, HSPA5, ERAP1, TOR1B, PDIA6, PDIA5, SUMF2, PDIA4, MANF, SUMF1, DNAJC3, ERP44, MINPP1, RCN1, DNAJC1, RCN2, P4HA1, DNAJB11, ERP29, CALU, HYOU1, P4HB, CALR, PPIB	3299	115	21179	2.45628	1.22301e-05	2.91194e-07	2.55222e-07
GOTERM_CC_DIRECT	GO:1990904~ribonucleoprotein complex	61	1.79465	9.92314e-09	RPL4, GSK3B, EIF4A3, RPLP0, PHAX, CASC3, YBX1, EPRS, ACTB, EFTUD2, MRPL41, SYNCRIP, ZFP36, XPO1, DDX17, APOBEC3, RPS7, NCBP1, DDX58, RPL22, DYRK1A, ILF2, JMJD6, ILF3, NCL, NUP50, SNRPG, RPL27, NUP98, PABPC1, DDX5, DHX9, DDX1, SRRT, SNU13, IQGAP1, RNF135, ATXN2, G3BP1, RPS3, RPS2, HNRNPA1, ZC3H14, TEFM, EEFSEC, NPM1, CSNK1A1, EFL1, MYO5A, TDRD7, EEF2, HNRNPF, AGO1, HNRNPA2B1, AGO2, VIM, SLIRP, RBM…	3299	186	21179	2.10543	1.26916e-05	2.95156e-07	2.58694e-07
GOTERM_CC_DIRECT	GO:0022626~cytosolic ribosome	35	1.02971	1.12579e-08	RPL4, RPL10, RPL32, RPL12, RPLP0, RPL8, RPL10A, RPL9, RPL6, RPS15, RPS17, RPS16, RPL18A, RPS19, RPS3, RPL35, RPS2, RPS10, RPL39, RPS13, RPL19, RPS7, RPL21, RPL23, RPL22, RPS25, RPL27A, RPL37A, RPL24, RPL27, FAU, RPL28, RPS21, RPS24, RPS23	3299	81	21179	2.774	1.43988e-05	3.27248e-07	2.86822e-07
GOTERM_CC_DIRECT	GO:0005777~peroxisome	50	1.47102	1.16484e-08	ABCD2, ECI2, CROT, IDE, SCP2, DNM1L, ACAD11, ABCD1, CD33, HSDL2, ACOT8, ECH1, ACSL4, PEX1, ALDH3A2, VWA8, TMEM135, ACOX1, PEX3, ZADH2, EHHADH, CAT, AGPS, PEX5, MVD, PIK3C3, PAOX, IDI1, MVK, HSD17B4, ACAA1B, ACAA1A, MFF, HMGCL, RIDA, ISOC1, XDH, ATAD1, FDPS, ACBD5, PEX19, IDH2, MYO5A, PEX10, PEX12, PEX13, DHRS4, MAVS, VIM, CRAT	3299	140	21179	2.29279	1.48982e-05	3.29218e-07	2.88549e-07
GOTERM_CC_DIRECT	GO:0010008~endosome membrane	55	1.61812	1.18405e-08	VPS29, NCF4, ARHGAP1, GOLIM4, WDR44, CD1D2, CD1D1, LAMP1, LAMP2, MRC1, GNPNAT1, ANKFY1, VPS35, CTSD, SCYL2, APPL2, SUN2, ABCC5, COMMD1, ACAP2, SLC9A9, TLR8, TLR7, CHMP6, VPS25, VPS28, BECN1, VAC14, TSG101, SHC1, H2-DMA, VPS4B, VPS26A, CLCN3, EGFR, SNX2, VPS53, SLC15A3, RILP, SORT1, DTNBP1, IGF2R, FIG4, EHD1, CLCN6, SNX18, PIKFYVE, EHD4, ABHD17B, SNX17, VPS41, PLEKHM2, UBA1, VPS45, ITM2B	3299	161	21179	2.19311	1.51439e-05	3.29218e-07	2.88549e-07
GOTERM_CC_DIRECT	GO:0005761~mitochondrial ribosome	16	0.470727	1.58198e-08	MRPS15, NDUFA7, MRPL19, MRPL49, MRPL38, MRPL28, MRPL47, MRPL48, MRPL12, MRPL23, MRPL57, MRPL13, MRPL30, MRPL20, MRPL40, MRPL51	3299	21	21179	4.89129	2.02333e-05	4.305e-07	3.77319e-07
GOTERM_CC_DIRECT	GO:0005694~chromosome	136	4.00118	2.08769e-08	MDC1, NUP107, MORC2A, EHMT2, NUCKS1, MKI67, H2AC15, SMC3, SMC2, FBL, HELB, SMCHD1, RASSF2, PPP2R1A, SMARCAD1, RCC1, BANF1, KAT7, KMT5A, TGM2, TMPO, MORC3, DAXX, USP7, IK, NSMCE2, DNTTIP2, FBXO11, DYNC1LI1, GPATCH11, MAU2, MSH2, NCL, GRWD1, GLYR1, PAXIP1, SEH1L, XPC, EMG1, NUP85, RAD21, TPR, TASOR, DHX36, SURF6, NHEJ1, SRPK2, ACD, BRPF1, NONO, RCC2, NCAPH2, SETDB2, SETD1A, WAPL, SRPK1, NSFL1C, FAM…	3299	550	21179	1.58745	2.67012e-05	5.56282e-07	4.87562e-07
GOTERM_CC_DIRECT	GO:0071005~U2-type precatalytic spliceosome	26	0.764931	3.73174e-08	SF3B4, SF3B5, SF3B3, SNU13, CWC27, EFTUD2, SART1, SNRPD2, RBMX2, CWC22, SF3A3, SF3A1, IK, SF3A2, MFAP1A, MFAP1B, LSM2, SMU1, PRPF4, PRPF6, PHF5A, SNRPG, SNRPE, SNRPA1, PRPF31, SNRNP200	3299	52	21179	3.20991	4.77279e-05	9.74061e-07	8.53732e-07
GOTERM_CC_DIRECT	GO:0045335~phagocytic vesicle	34	1.00029	8.9116e-08	STX12, BECN1, STXBP3, WAS, ZDHHC5, PLD4, VPS26B, CLCN3, CTSS, CDC42, LAMP1, FLNB, SRGAP2, APPL2, RAB11FIP5, ABCA1, GSN, CYBB, IRGM1, ANXA11, SCIMP, MPEG1, VAMP8, MYO1C, RAB14, KIF16B, CDC42EP4, TRIM14, PIK3C3, TLR7, VIM, CALR, VAMP4, VAMP3	3299	83	21179	2.62981	0.000113973	2.27959e-06	1.99798e-06
GOTERM_CC_DIRECT	GO:0016363~nuclear matrix	45	1.32392	2.46218e-07	SMARCD1, CEBPA, RNASEL, SMARCD2, CLIC4, AHCTF1, PAXIP1, NUMA1, UHRF1, MORC2A, AKAP8, SMC3, PHB2, ACTB, DCAF7, LMNB1, MAEA, BASP1, RAD21, ALOX5, LMNA, S100A10, SMARCE1, NPM1, MORC3, ANXA2, PHF10, NONO, PRKCD, CAD, DNMT3A, CASK, PRPF40A, SRPK1, POLA1, SFPQ, SNW1, PHF5A, XPOT, DDX39B, PSPC1, HNRNPA2B1, MATR3, VIM, PPIG	3299	131	21179	2.20528	0.000314864	6.17477e-06	5.41197e-06
GOTERM_CC_DIRECT	GO:0005819~spindle	48	1.41218	2.56559e-07	RB1, CTDP1, RGS14, DCTN1, DCTN3, CLTC, HSPB1, SPATA5, CCAR2, SYNE1, SPAST, MAEA, NUP85, RPS6KA1, CDC27, RPS3, CHAMP1, AKT1, EVI5, MYH10, MAP2K5, PARP4, ANAPC7, MAP1S, CSNK1A1, NDE1, CEP350, SEPTIN6, ACOT13, ANXA11, VRK1, TUBG1, SEPTIN7, EML2, SIRT2, EML3, CYLD, TPX2, KIF2A, KIF16B, INCENP, SPECC1L, MYH9, MMS19, KIF2C, ARHGEF2, TTLL12, ARL8B	3299	144	21179	2.13994	0.000328086	6.31038e-06	5.53083e-06
GOTERM_CC_DIRECT	GO:0031410~cytoplasmic vesicle	193	5.67814	3.26268e-07	IFITM3, APP, WIPF1, ITSN1, GDE1, F11R, RCBTB2, RUSC2, ANKFY1, AP1S1, LGALS8, GBP5, VPS18, AP1B1, ZFYVE21, FNDC3A, WDR81, BTK, TRIM14, RIN3, ATP6V0D1, PI4K2A, OPTN, GGNBP2, PIK3R4, INPP5B, NCSTN, SPAST, COMMD9, RAB11FIP1, INPP5F, MYO6, NEU1, VPS11, SNX9, SNX5, SEC31A, ATP6V0A1, RAB11FIP5, VPS16, SNX6, MSR1, SNAPIN, SYNRG, IRGM1, EHD1, CCDC88A, ANP32E, CALR, CORO7, ADA, TECPR1, DENND1B, CLIC4, HIP1…	3299	879	21179	1.40959	0.000417209	7.85553e-06	6.88511e-06
GOTERM_CC_DIRECT	GO:0015934~large ribosomal subunit	14	0.411886	3.31664e-07	RPL4, NPM1, RPL12, MRPL17, MRPL15, RPL8, RPL10A, MRPL32, MRPL11, MRPL22, MRPL30, MRPL1, RPL27A, RPL27	3299	19	21179	4.7304	0.000424109	7.85553e-06	6.88511e-06
GOTERM_CC_DIRECT	GO:0071013~catalytic step 2 spliceosome	37	1.08856	4.43338e-07	ISY1, DDX5, SF3B3, SF3B6, EIF4A3, GPATCH1, U2AF1, DDX41, CWC27, EFTUD2, SART1, PNN, SYNCRIP, SNRPD2, CWC22, MTREX, RALY, HNRNPA1, SF3A3, SF3A1, HNRNPA3, PPIL2, SF3A2, TFIP11, LSM2, XAB2, RBMXL1, PRPF6, SNW1, SYF2, HNRNPF, HNRNPA2B1, SNRPG, SNRPE, SNRPA1, PABPC1, SNRNP200	3299	100	21179	2.37533	0.000566869	1.03096e-05	9.03604e-06
GOTERM_CC_DIRECT	GO:0022624~proteasome accessory complex	13	0.382465	5.71736e-07	PSMD12, PSMD11, PSMD14, PSMD13, PSMD8, PSMD6, PSMC6, PSMC3, PSMD5, PSMD2, PSMD3, PSMC2, PSMD1	3299	17	21179	4.90928	0.000730983	1.3058e-05	1.14449e-05
GOTERM_CC_DIRECT	GO:0031966~mitochondrial membrane	53	1.55928	6.08584e-07	NDUFA13, COX4I1, COX7C, CLU, OPA1, ACADL, UQCRFS1, ACADM, DNM1L, ACAD11, ACADS, ABCD1, SORD, ACSL4, VRK2, SDHB, COX6B1, DNM2, OXA1L, TMEM135, IVD, NDUFS3, VDAC2, TMBIM6, VDAC1, MT-CO3, CCDC90B, BECN1, NDUFB6, ETFDH, AFG1L, HTRA2, ABHD6, COX7A2, COX5B, PPOX, COX5A, RCC1L, ATXN3, BCL2L13, BAK1, NDUFA9, SURF1, NDUFA4, NDUFA2, COX6C, MAVS, NDUFAF4, SFXN3, OGDH, BAX, ALDH18A1, OGT	3299	170	21179	2.00147	0.000778077	1.36558e-05	1.19688e-05
GOTERM_CC_DIRECT	GO:0005884~actin filament	36	1.05914	1.04383e-06	SRC, WIPF1, WAS, TWF1, AIF1, ACTB, PSTPIP1, PSTPIP2, INPP5D, RAC2, VPS11, PLS3, FLNA, GAS2L1, MARK2, VPS16, VPS18, TPM4, TPM3, ACTN1, PTGES3, DYRK1A, MYO5A, MYO9B, TSC1, GNG12, ACTA1, DIAPH1, HCK, DIAPH2, ACTC1, PALLD, DNAJA3, EZR, VCL, GAS7	3299	99	21179	2.33448	0.00133417	2.30182e-05	2.01747e-05
GOTERM_CC_DIRECT	GO:0036464~cytoplasmic ribonucleoprotein granule	32	0.941453	1.09797e-06	DDX6, DHX9, RPLP0, IQGAP1, ACTB, RPL6, EDC3, EDC4, FXR1, CDC42, ZC3H12C, FXR2, PCBP1, ZC3H12A, NFKBIZ, BLNK, CTSH, EIF4E, UPF2, KHNYN, USP3, CKAP4, PATL1, CDK9, MOV10, SARNP, AGO1, NCL, AGO2, PSMC2, PABPC1, RPL28	3299	83	21179	2.47511	0.00140332	2.38018e-05	2.08615e-05
GOTERM_CC_DIRECT	GO:0032587~ruffle membrane	36	1.05914	1.78124e-06	ITGB1, SRC, PLEK, MTMR9, TWF1, AIF1, EGFR, FGD2, PPP1R9B, EPS8, EPB41L5, PSD4, MYO6, PLCG2, RPS3, ITGAV, PLCG1, APPL2, CLASP2, KSR1, DDX58, ABCA7, SYNJ2, RHOA, NME1, DNM2, ARHGAP45, FGR, EEF1A1, DIAPH1, MYO1C, ARPC2, ITGA5, ARHGEF2, TLN1, EZR	3299	101	21179	2.28825	0.00227562	3.79701e-05	3.32795e-05
GOTERM_CC_DIRECT	GO:0005791~rough endoplasmic reticulum	31	0.912033	1.99626e-06	RPL4, LRPAP1, APP, NCF1, CCDC47, RPN1, PLOD3, PEBP1, RPL6, HSPD1, ZC3H12A, CCL2, PTGDS, GLUL, HGFAC, ARSB, FGA, NCOA2, CYBB, SUCO, BAIAP2, CKAP4, PKM, RAB14, CANX, VDAC3, NUCB1, RPL27, TMCC1, RPS21, RPS23	3299	81	21179	2.45697	0.00254997	4.14913e-05	3.63657e-05
GOTERM_CC_DIRECT	GO:0016020~membrane	1168	34.363	2.01131e-06	NUP107, PGAP1, ITSN1, F11R, ZFYVE1, LIPE, PREX1, SCAMP4, NDST1, NSDHL, ZFYVE27, CAPNS1, SCP2, DPYSL2, ZC3H12A, C3AR1, AKT1, ANKFY1, PRKACB, GBP5, HPCAL1, GAPVD1, SCAMP2, RUFY1, CH25H, ZFYVE16, SCO1, EWSR1, TMEM126A, UQCRC1, MT-CO3, UQCRC2, MTMR1, MTMR2, MTMR3, NLRX1, ABCB7, SHMT2, NPRL2, B3GLCT, FPR1, MTMR9, AGAP3, IQGAP1, PLA2G6, GIGYF2, CYB5R1, EPB41L5, PRKAR2B, EPB41L2, EPB41L3, MYO6, VTI1B, A…	3299	6756	21179	1.10988	0.00256916	4.14913e-05	3.63657e-05
GOTERM_CC_DIRECT	GO:0005741~mitochondrial outer membrane	55	1.61812	2.70155e-06	TRAF3IP3, CISD1, PEBP1, CISD2, PHB2, HK1, TOMM22, FUNDC2, GJA1, OPA1, AIFM1, NELFB, DNM1L, RSAD2, ARG1, TOMM34, ACSL4, NIPSNAP2, NME1, ARMC1, ARMCX3, HADHB, VDAC3, VDAC2, TRIM14, VDAC1, PLEC, NLRX1, TOMM40, CNP, MAOA, MIEF1, MFF, PGRMC1, MSTO1, MFN2, ASL, BAK1, BID, RAB11FIP5, ATAD1, VAT1, CYB5B, TIGAR, MTX1, GK, BAD, MTX2, PDE2A, SYNJ2BP, ASS1, MAVS, RPS6KB1, BAX, LPIN1	3299	187	21179	1.88818	0.00344933	5.48459e-05	4.80705e-05
GOTERM_CC_DIRECT	GO:0030496~midbody	59	1.7358	2.85406e-06	CLIC4, GDI1, PIK3CB, TRIOBP, SYNE1, FLCN, CEP55, ANXA2, ANXA11, RHOA, SIRT2, KIF4, EML3, DNM2, VAMP8, EML4, PITPNM1, INCENP, EXOC3, PIK3C3, ERH, MAPRE3, EXOC5, TTLL12, CHMP6, ARL8B, CTDP1, POLDIP2, ARL3, VPS4B, DCTN3, ABRAXAS2, IQGAP1, HSP90B1, GNAI2, CDC42, SPAST, RAD21, MICAL1, ANKRD54, STX2, MYH10, SVIL, HSPA5, RCC2, DTNBP1, SEPTIN6, SEPTIN7, SSH1, KLHL9, CYLD, CENPE, TBCK, SCCPDH, CHMP2B, CHM…	3299	206	21179	1.83869	0.0036437	5.70367e-05	4.99907e-05
GOTERM_CC_DIRECT	GO:0015629~actin cytoskeleton	68	2.00059	4.51115e-06	FKBP15, WIPF1, TRIOBP, ACTB, PPP1R9B, MAEA, MPRIP, CSRP1, OPHN1, TNKS1BP1, TOPBP1, PPP1R12A, NCOA5, DST, TPM4, DDX58, TPM3, SWAP70, DENND2A, MTSS1, FGR, ACTA1, PALLD, CDC42EP4, SPECC1L, CDC42EP3, FSCN1, RARA, MYH9, EZR, CRK, VCL, STOML2, EPB41, DHX9, FLII, TWF1, IQGAP1, ACACA, CNN3, ABLIM1, EPB41L2, MYO6, CTNNA1, FLNA, STK38L, PDLIM4, TRMT10A, SVIL, GSN, DSTN, MYO5A, ARPC4, ARPC5, BAIAP2, SEPTIN9…	3299	252	21179	1.73233	0.00575316	8.87655e-05	7.77999e-05
GOTERM_CC_DIRECT	GO:0042788~polysomal ribosome	18	0.529568	4.78601e-06	BTF3, PNPT1, RPL32, DHX9, RPL8, RPL10A, EEF2, RPL6, RPS26, RPS28, LARP1, RPL18A, RPS29, RPL24, RPS21, RPL39, RPS23, RPL19	3299	35	21179	3.30162	0.00610262	9.2747e-05	8.12896e-05
GOTERM_CC_DIRECT	GO:0005874~microtubule	90	2.64784	5.41533e-06	GSK3B, GSK3A, NUMA1, WDR44, PYCARD, GOLGA2, OPA1, RASSF3, DPYSL2, RASSF5, TCP11L1, KIF1C, CEP170, DNM1L, GTSE1, NCOA2, MAP2K1, DAXX, MAP2K2, DST, MAP1S, DYRK1A, NAV1, HAUS5, KCNAB2, TUBG1, KIF7, EML2, SIRT2, KIF4, EML3, DNM2, EML4, DYNC1LI1, DYNC1LI2, TUBB2B, STIM1, KIF2A, KIF16B, INCENP, BIN1, KIF2C, MAPRE3, ARHGEF2, KIFC3, FKBP4, AKNA, RGS14, CNP, DCTN1, DCTN3, PBXIP1, ABRAXAS2, IQGAP1, IQGAP2,…	3299	363	21179	1.59169	0.0069023	0.000103376	9.06058e-05
GOTERM_CC_DIRECT	GO:0001725~stress fiber	32	0.941453	7.83028e-06	TLNRD1, FBLIM1, PXN, ILK, FHL3, LPP, SIPA1L3, ACTB, SEPTIN11, PSTPIP1, ABLIM1, PDLIM2, MPRIP, FLNB, GAS2L1, MYH10, PDLIM4, DST, ANXA2, TPM4, TPM3, ACTN1, CYBA, PTPN11, SEPTIN9, SEPTIN7, ACTA1, DAAM1, PALLD, FSCN1, MYH9, VCL	3299	90	21179	2.2826	0.00996498	0.000147278	0.000129084
GOTERM_CC_DIRECT	GO:0010494~cytoplasmic stress granule	31	0.912033	8.17465e-06	DDX6, VCP, ROCK1, DDX1, YBX1, CASC3, GIGYF2, RPTOR, RNF135, NXF1, ATXN2, ZFP36, LARP1, OGFOD1, G3BP1, DHX36, TRIM25, IGF2BP3, IGF2BP2, KPNA2, EIF4E, RBPMS, YTHDF3, PRRC2C, PUM1, EIF2S1, PUM2, MOV10, CAPRIN1, PABPC1, KPNB1	3299	86	21179	2.31412	0.010401	0.000151527	0.000132808
GOTERM_CC_DIRECT	GO:0001650~fibrillar center	45	1.32392	1.41549e-05	RPAIN, AKNA, DDX46, FBLIM1, RNMT, USO1, TIMM13, MRI1, NOLC1, AFF4, LIPA, ACACA, DUSP11, HERC4, FBL, EXOSC8, GAR1, UBTF, IP6K1, RAE1, NHEJ1, STN1, UBE2I, RSAD2, UTP4, NONO, CD3EAP, TIMM44, MRPL23, BTBD10, SIRT1, WDR33, SMUG1, FAM111A, EIF3L, PSPC1, EEF1D, DKC1, NCL, POLR1C, UBE2N, TOP1, EZR, NOP53, CC2D1A	3299	150	21179	1.92595	0.0179414	0.000258631	0.000226681
GOTERM_CC_DIRECT	GO:0043025~neuronal cell body	141	4.14828	1.5318e-05	CYFIP1, NCF1, ITSN1, EIF4A3, PEBP1, PHAX, TNF, TXN2, PYCARD, GOLGA2, ALCAM, LAMP1, PPP2R1A, DPYSL2, CAPN2, ENPP1, VPS35, CCN3, RAB2A, ENTPD1, MAP1S, CYBB, TSC2, CASK, CYBA, ACSL4, HCFC1, RIN3, ADNP, IL6ST, FKBP4, PI4K2A, OPTN, COPA, IREB2, KLC1, RTN4, CNN3, FXR1, FXR2, INPP5F, PRKAR2B, KIF3A, MYO6, ASL, APOE, APOB, MYH10, SLC38A2, VPS16, VTI1B, CCR1, TGFB1, FUS, MYO5A, IGF1, PUM2, MOB4, SLC6A6, D…	3299	643	21179	1.40777	0.0194013	0.000275434	0.000241409
GOTERM_CC_DIRECT	GO:0005811~lipid particle	36	1.05914	1.55053e-05	VCP, RAB5C, SET, ABHD4, ALOX15, ABHD5, AUP1, HSD17B11, ZFYVE1, RAP1B, LIPE, NSDHL, SPAST, RNF213, APOB, BCAP31, RSAD2, ANXA2, PNPLA7, CAV1, TSC1, ACSL4, CKAP4, DHRS3, EHD1, FIG4, TMEM135, SCCPDH, PITPNM1, TRAF6, LPCAT2, RBP1, RAB18, PLIN2, RAB3GAP1, ATG2B	3299	110	21179	2.10103	0.0196361	0.000275434	0.000241409
GOTERM_CC_DIRECT	GO:0031252~cell leading edge	28	0.823772	2.04527e-05	ARF1, ITGB5, LDB1, DCTN1, PXN, ARHGAP1, IQGAP1, HDAC6, CDC42, EPB41L5, SH3BP1, DPP9, CLASP2, BCAS3, PRKCI, DST, EXOC8, CDC42BPB, TUBG1, YWHAZ, SSH1, CCDC88A, ARPC2, CAPRIN1, EXOC4, MYH9, VIM, PABPC1	3299	77	21179	2.33448	0.0258201	0.000356657	0.000312598
GOTERM_CC_DIRECT	GO:0030123~AP-3 adaptor complex	10	0.294204	2.09142e-05	AP3M2, VPS18, AP3M1, VPS33A, VPS41, VPS11, AP3B1, AP3S1, VPS39, VPS16	3299	13	21179	4.93833	0.026395	0.000356657	0.000312598
GOTERM_CC_DIRECT	GO:0030131~clathrin adaptor complex	10	0.294204	2.09142e-05	AP4M1, AP3M2, AP3M1, AP1B1, AP2A1, AP3B1, AP4B1, AP2A2, AP2M1, AP1M1	3299	13	21179	4.93833	0.026395	0.000356657	0.000312598
GOTERM_CC_DIRECT	GO:0071011~precatalytic spliceosome	12	0.353045	2.86396e-05	SMU1, SF3B5, PRPF38B, PHF5A, SNRPD2, RBMX2, SF3B6, SNRPG, SNRPE, SNU13, PRPF31, LSM2	3299	19	21179	4.05463	0.0359678	0.000471963	0.000413659
GOTERM_CC_DIRECT	GO:0005839~proteasome core complex	12	0.353045	2.86396e-05	PSMA5, PSMB7, PSMA3, PSMB5, PSMA4, PSMA1, PSMB2, PSMB3, PSMB1, PSMB8, PSMA7, PSMA8	3299	19	21179	4.05463	0.0359678	0.000471963	0.000413659
GOTERM_CC_DIRECT	GO:0015630~microtubule cytoskeleton	59	1.7358	2.87827e-05	CLIC4, LYST, SEPTIN11, ACTR1A, ACTR1B, AP1G1, DBT, AKT1, KIFAP3, SPTAN1, GTSE1, CCDC50, OFD1, PRKCI, DST, ANAPC7, MAP1S, NAV1, GTF2F2, EML3, DNM2, NISCH, EML4, TUBB2B, INCENP, CDC42EP4, SPECC1L, RELL1, KIF2C, MAPRE3, KIFC3, SHMT2, DCTN1, ARL6, ARL3, MYCBP2, PIK3R4, ARL2, IQGAP1, HDAC6, SPAST, KIF3A, MFN2, CLASP2, LRRC25, DTNBP1, SEPTIN6, SEPTIN9, TUBB4A, SEPTIN7, SEPTIN8, WDR11, DNAJA1, TPX2, CEN…	3299	221	21179	1.71389	0.0361442	0.000471963	0.000413659
GOTERM_CC_DIRECT	GO:0005790~smooth endoplasmic reticulum	16	0.470727	2.96982e-05	PDIA3, APP, RPL10, HSPA5, MYO5A, SRI, PDIA6, HSP90B1, PDIA4, DNAJC3, PRDX4, CANX, ERP29, HYOU1, CALR, PPIB	3299	32	21179	3.20991	0.0372722	0.00048081	0.000421414
GOTERM_CC_DIRECT	GO:0014069~postsynaptic density	87	2.55958	3.05749e-05	RPL4, GSK3B, ARF1, RPLP0, ARRB2, RPL10A, RPL8, PHB2, GPHN, RPL6, ACTB, PPP1R9B, EPS8, EEF2K, RPL18A, CAPZB, RPS19, NPTN, VPS35, ERC1, GIT1, RPS13, KPNA1, NCOA2, MAP2K1, ENTPD1, DST, PDPK1, RPL23, TSC2, CASK, TSC1, KCNAB2, DGKZ, YWHAZ, ARFGAP1, DNM2, INPP4A, EXOC4, ARHGEF2, SNAP47, MTMR2, RGS14, EPB41, SRC, RPL12, ATP1A1, PHB, ADD3, RTN4, ADD1, CNN3, FXR1, PURA, ABLIM1, SHARPIN, FXR2, SNX27, FLRT3…	3299	363	21179	1.53864	0.0383511	0.000485382	0.000425421
GOTERM_CC_DIRECT	GO:0005793~endoplasmic reticulum-Golgi intermediate compartment	30	0.882613	3.07396e-05	LRPAP1, TMED10, RAB1B, CLN8, ECPAS, INPP5B, MYDGF, ANPEP, TRAPPC12, SERPINH1, TMED3, GNPNAT1, TMED2, TMED5, TMED4, SCYL1, TMED9, HSPA5, CCDC115, DDHD2, FN1, PDIA6, ERP44, STK17B, NUCB1, COPG2, COPG1, P4HB, NUCB2, CNIH4	3299	87	21179	2.21373	0.0385537	0.000485382	0.000425421
GOTERM_CC_DIRECT	GO:0000785~chromatin	99	2.91262	4.56088e-05	RB1, KDM1A, EHMT2, NUCKS1, PARK7, SMC3, CCAR2, ACTB, IPO4, SMC2, TRIM28, PPP4R2, BASP1, CAPN2, RCC1, TGM2, TMPO, MED1, KDM2A, USP3, CSNK2A2, RUNX3, RUNX1, MAU2, WDR82, ASF1A, ANKRD17, SET, MAGED1, HTRA2, PPP4C, RAD21, SRPK2, SMAD2, PHF10, SETD1A, XRCC1, WAPL, SRPK1, POLA1, FAM111A, SNW1, NASP, CDK4, SP1, CHMP2A, EZH2, AHCTF1, SETD3, LDB1, PPP1R10, HMGB2, CHD4, MECP2, NIPBL, CHAF1B, HPF1, CHAF1A, …	3299	430	21179	1.47805	0.0566662	0.000711387	0.000623506
GOTERM_CC_DIRECT	GO:0031616~spindle pole centrosome	12	0.353045	5.46721e-05	NSFL1C, NPM1, TMEM201, UBXN2B, NUMA1, NDE1, CEP250, BNIP2, ABRAXAS2, DLGAP5, SPOUT1, NUBP2	3299	20	21179	3.85189	0.0675386	0.000842477	0.000738402
GOTERM_CC_DIRECT	GO:0022627~cytosolic small ribosomal subunit	20	0.588408	7.09531e-05	MCTS1, RPS7, MRPS11, ISG15, RPS26, RPS15, RPS25, RPS17, RPS28, RPS16, RPS19, RPS29, RPS3, RPS2, FAU, RPS21, RPS10, RPS13, RPS24, RPS23	3299	49	21179	2.62034	0.0867561	0.00108035	0.000946886
GOTERM_CC_DIRECT	GO:0033263~CORVET complex	7	0.205943	8.61757e-05	VPS18, VPS33A, TGFBRAP1, VPS8, VPS33B, VPS11, VPS16	3299	7	21179	6.41982	0.104366	0.00128161	0.00112329
GOTERM_CC_DIRECT	GO:0005967~mitochondrial pyruvate dehydrogenase complex	7	0.205943	8.61757e-05	PDHX, PDHA1, PDHB, DLAT, DLD, PDK2, PDK1	3299	7	21179	6.41982	0.104366	0.00128161	0.00112329
GOTERM_CC_DIRECT	GO:0030117~membrane coat	15	0.441306	9.10166e-05	COPA, ARL6, CLTC, AP1B1, AP2A1, AP3B1, AP4B1, AP2A2, SYNJ1, AP1G1, CHMP2A, AP1S1, COPG2, AP3S1, COPG1	3299	31	21179	3.10637	0.109895	0.00133805	0.00117275
GOTERM_CC_DIRECT	GO:0034663~endoplasmic reticulum chaperone complex	9	0.264784	9.39382e-05	SDF2L1, HSPA5, DNAJB11, HYOU1, P4HB, PPIB, PDIA6, PDIA4, HSP90B1	3299	12	21179	4.81487	0.113215	0.00136531	0.00119664
GOTERM_CC_DIRECT	GO:0015030~Cajal body	21	0.617829	9.84616e-05	DDX46, EAF1, NOLC1, PHAX, EFTUD2, FBL, SART1, PRPF4, LSG1, SART3, XPO1, DKC1, EWSR1, TGS1, HNRNPA2B1, CDK2, GAR1, PRPF31, ARIH1, NOP10, WRAP53	3299	54	21179	2.4966	0.118331	0.0013865	0.00121522
GOTERM_CC_DIRECT	GO:0030904~retromer complex	12	0.353045	9.86488e-05	VPS29, SNX2, SNX27, DCTN1, DENND4C, SNX12, ANKFY1, VPS26A, VPS35, VPS26B, SNX5, SNX6	3299	21	21179	3.66847	0.118542	0.0013865	0.00121522
GOTERM_CC_DIRECT	GO:0005686~U2 snRNP	12	0.353045	9.86488e-05	SF3A3, SF3B5, SF3A1, SF3B3, PHF5A, SF3A2, SNRPD2, RBMX2, SF3B6, SNRPG, SNRPE, SNRPA1	3299	21	21179	3.66847	0.118542	0.0013865	0.00121522
GOTERM_CC_DIRECT	GO:0008180~COP9 signalosome	16	0.470727	0.000107133	STOML2, HSP90AB1, HSPA5, GPS1, DOCK7, COPS7A, NCKIPSD, COPS3, BASP1, COPS2, EPB41L2, FLOT1, WDR6, MYH9, PLCG1, HSPA1A	3299	35	21179	2.93478	0.128056	0.00148938	0.00130539
GOTERM_CC_DIRECT	GO:0033290~eukaryotic 48S preinitiation complex	10	0.294204	0.000108586	EIF3M, EIF3K, EIF3L, EIF3G, EIF3E, EIF3C, EIF2S1, EIF3D, EIF3A, EIF3B	3299	15	21179	4.27988	0.129676	0.00149335	0.00130887
GOTERM_CC_DIRECT	GO:0022625~cytosolic large ribosomal subunit	24	0.70609	0.000153473	RPL4, RPL10, RPL32, RPL21, RPL12, RPL23, RPLP0, RPL22, RPL8, RPL10A, RPL9, RPL6, MRPL1, RPL18A, RPL27A, RPL37A, RPL24, RPLP2, RPL35, RPL27, RPL28, RPL39, RSL24D1, RPL19	3299	68	21179	2.26582	0.178241	0.00208822	0.00183025
GOTERM_CC_DIRECT	GO:0000793~condensed chromosome	16	0.470727	0.000157349	TOP3B, NCAPH2, HMGB2, AKAP8, RPA1, CTCF, MKI67, MLH1, BAZ1B, SMC2, INCENP, CDK2, HMBS, CHAMP1, NCAPD2, BANF1	3299	36	21179	2.85326	0.182305	0.00211842	0.00185672
GOTERM_CC_DIRECT	GO:0005838~proteasome regulatory particle	8	0.235363	0.000171117	PSMD8, PSMD12, PSMD6, PSMD11, PSMD7, PSMD13, PSMD2, PSMD3	3299	10	21179	5.13586	0.19658	0.00227978	0.00199815
GOTERM_CC_DIRECT	GO:0005778~peroxisomal membrane	21	0.617829	0.000175878	ATAD1, ARF1, ACBD5, ABCD2, PEX19, CAV1, ACSL4, PEX10, PEX1, PEX12, PEX13, DHRS4, ALDH3A2, TMEM135, MAVS, ACOX1, PEX3, CAT, PEX5, AGPS, ABCD1	3299	56	21179	2.40743	0.201458	0.00231905	0.00203257
GOTERM_CC_DIRECT	GO:0005684~U2-type spliceosomal complex	11	0.323625	0.000196172	SF3B4, SF3A3, SF3B5, SF3A1, SF3B3, PHF5A, SF3A2, SF3B6, MFAP1A, MFAP1B, CWC25	3299	19	21179	3.71674	0.221922	0.00253439	0.0022213
GOTERM_CC_DIRECT	GO:0030137~COPI-coated vesicle	11	0.323625	0.000196172	ARF1, ACTR1A, COPA, TMED10, CCDC115, PACS1, TMED2, COPG2, USE1, COPE, ARCN1	3299	19	21179	3.71674	0.221922	0.00253439	0.0022213
GOTERM_CC_DIRECT	GO:0002102~podosome	15	0.441306	0.000206559	SVIL, GSN, VCAM1, TPM4, SRC, TPM3, ASAP1, PTPN12, ACTB, PALLD, FSCN1, LPXN, ARHGEF2, VCL, FERMT3	3299	33	21179	2.9181	0.232192	0.00264188	0.00231552
GOTERM_CC_DIRECT	GO:0016604~nuclear body	80	2.35363	0.000272864	SRP19, MDC1, INTS13, PPP1R10, ZBTB20, PTPN23, MKI67, BMI1, DCAF7, SUMO3, CHAMP1, TRIM25, TOPBP1, ARIH1, NELFE, NCOA2, DAXX, PARP1, NSMCE2, ATRX, ARNT, BAZ1B, MRPL44, THOC6, MAU2, LSG1, RNF169, KIF2A, RP2, INCENP, NDUFS3, GEMIN5, MYH9, YME1L1, ITGB1BP1, SNRPA1, NUP98, PHPT1, SF1, BECN1, USP15, SP100, PCNA, RGS14, MINDY1, EPB41, ABRAXAS1, DHX9, GTF3C6, SRRT, ZBTB1, RNF4, LAGE3, RNF2, ADD1, PSMB7, L…	3299	348	21179	1.47582	0.294635	0.00345537	0.00302852
GOTERM_CC_DIRECT	GO:0101031~chaperone complex	12	0.353045	0.00027937	PPP5C, SDF2L1, BAG2, PTGES3, DNAJB11, TSC1, PSMG1, STUB1, DNAJC9, PSMG2, SDF2, RPAP3	3299	23	21179	3.34947	0.300482	0.00350308	0.00307033
GOTERM_CC_DIRECT	GO:0045254~pyruvate dehydrogenase complex	7	0.205943	0.00029891	PDHX, PDHA1, PDHB, DLAT, DLD, PDK2, PDK1	3299	8	21179	5.61735	0.317752	0.0037117	0.00325318
GOTERM_CC_DIRECT	GO:0005802~trans-Golgi network	55	1.61812	0.000302258	PI4K2B, ARF1, PLOD3, GCC2, AP4M1, SMPD4, AP1G1, OSBP, LAMP2, AP1S1, AP3S1, ARL5A, GOLPH3L, AP1B1, ATP11C, AP3B1, ARAP1, FAM91A1, BET1L, DNM2, TRAPPC6A, TRAPPC6B, TBC1D23, VAMP4, OPTN, PI4K2A, BECN1, GRN, CCDC186, GBA, TGOLN2, GGA2, ATXN2, VPS53, TGOLN1, RAB29, FLNA, SNX9, RAB6A, CLASP2, AP1M1, GPR108, YIPF4, AP4B1, IGF2R, TJAP1, WDR11, GOLPH3, RAB14, DOP1B, CPD, YIPF6, NUCB1, CORO7, TGFBI	3299	219	21179	1.61228	0.320669	0.00371719	0.00325799
GOTERM_CC_DIRECT	GO:0030136~clathrin-coated vesicle	24	0.70609	0.000316107	BCAP31, VPS18, DENND1B, HIP1, LRP1, SORT1, VPS33A, CLTC, VPS33B, AP2A1, GGA2, SNX18, AP1G1, MYO6, FCHO2, VPS41, VPS11, SNX9, PLCG1, EPS15, SCYL2, VPS16, VAMP3, AP1M1	3299	71	21179	2.17008	0.332599	0.00385048	0.00337482
GOTERM_CC_DIRECT	GO:0016282~eukaryotic 43S preinitiation complex	10	0.294204	0.000391651	EIF3M, EIF3K, EIF3L, EIF3G, EIF3E, EIF3C, EIF3D, EIF3A, EIF1, EIF3B	3299	17	21179	3.77637	0.394087	0.00472567	0.00414189
GOTERM_CC_DIRECT	GO:0005911~cell-cell junction	57	1.67696	0.000419942	ITGB1, APP, CLIC4, ILK, ITGAL, F11R, ACTB, GJA1, FLOT1, AKT1, MAP2K2, ITGA4, ACTN1, PRKCD, CASK, DSG1B, DSG1A, VAV1, SPECC1L, FSCN1, ITGA5, VCL, ARHGEF6, POLDIP2, EPB41, PXN, WAS, TWF1, PIK3R1, IQGAP1, ADD3, RAP1B, CDC42, FLRT2, FLRT3, EPB41L3, KRIT1, CTNNA1, FLNA, NCAM1, CSK, STX3, PLCG1, STX2, WASF2, MPP1, CDC42BPB, DEF6, TJP1, PIKFYVE, DLG1, DNMBP, TEC, CAPZA1, FABP7, CTNNB1, NECTIN2	3299	232	21179	1.57728	0.415629	0.00498197	0.00436652
GOTERM_CC_DIRECT	GO:0044754~autolysosome	9	0.264784	0.000424577	FTL1, LAMP1, FTH1, LAMP2, PLEKHM1, IRGM1, PLEKHM2, PIK3C3, SQSTM1	3299	14	21179	4.12703	0.419084	0.00498197	0.00436652
GOTERM_CC_DIRECT	GO:0034362~low-density lipoprotein particle	9	0.264784	0.000424577	MSR1, APP, SELENOS, APOBR, APOA1, APOE, APOB, LDLR, PLA2G7	3299	14	21179	4.12703	0.419084	0.00498197	0.00436652
GOTERM_CC_DIRECT	GO:0005751~mitochondrial respiratory chain complex IV	12	0.353045	0.000443462	COX7A2L, NDUFA4, COX4I1, UQCRFS1, COX7A2, UQCRC2, MT-CO3, COX6C, COX5B, COX7C, COX5A, COX6B1	3299	24	21179	3.20991	0.432953	0.00508501	0.00445684
GOTERM_CC_DIRECT	GO:0000776~kinetochore	42	1.23566	0.000444506	SMARCD1, PHF2, SMARCD2, AHCTF1, NUP107, SEH1L, DCTN1, DCTN3, CENPA, ACTB, SPOUT1, XPO1, RASSF2, NUP85, SIN3A, TPR, TRAPPC12, CHAMP1, BUB3, SPDL1, CLASP2, SMARCE1, PPP1R12A, NUP133, PHF10, CSNK1A1, NDE1, SEPTIN6, RANGAP1, SEPTIN7, DYNC1LI1, CENPE, GPATCH11, DYNC1LI2, INCENP, CHMP2B, CHMP2A, KIF2C, NUP98, CHMP6, MAD2L1, NUP37	3299	157	21179	1.71741	0.43371	0.00508501	0.00445684
GOTERM_CC_DIRECT	GO:0005844~polysome	18	0.529568	0.000445286	UPF2, FUS, DHX9, HDLBP, EEF2, FXR1, RPS25, ATXN2, IMPACT, FXR2, LARP1, AGO1, AGO2, RPS3, NAA38, VIM, CALR, MYH10	3299	47	21179	2.45866	0.434275	0.00508501	0.00445684
GOTERM_CC_DIRECT	GO:0005782~peroxisomal matrix	13	0.382465	0.000522912	ACOT8, ECI2, HSD17B4, ACAA1A, IDE, HSPD1, FABP1, SCP2, PRDX1, PEX5, AGPS, MVD, PAOX	3299	28	21179	2.98063	0.487769	0.00591863	0.00518747
GOTERM_CC_DIRECT	GO:0009898~cytoplasmic side of plasma membrane	23	0.67667	0.000541552	MAP2K2, DST, DIABLO, EPB41, ASPSCR1, HTRA2, MSN, TRAF2, AP2A1, DSG1B, DSG1A, AP2A2, IKBKB, DLG1, PTPRC, GM2A, TRAF6, MYH9, PTPN7, LDLRAP1, MYH10, BIRC2, AP2M1	3299	69	21179	2.13994	0.499842	0.00607583	0.00532526
GOTERM_CC_DIRECT	GO:0000139~Golgi membrane	109	3.20683	0.000586905	PI4K2B, TRAF3IP3, H2-K1, GOLIM4, GALNT10, PYCARD, GOLGA2, NDST1, GOLGA5, GNPTAB, OSBP, LARGE1, RAB2A, SLC30A7, GBP5, PRKCI, COG8, COG7, COG6, MMGT1, SACM1L, COG4, FNDC3A, MR1, BLZF1, H2-D1, PI4K2A, RNF121, COPA, TMED10, ARL3, FUT11, PLD1, GLG1, PLD3, APOO, NCSTN, PDCD10, NLRP3, RAB6A, RAB11FIP5, TRAPPC3, SNAPIN, SEC16A, CAV1, TRAPPC4, IRGM1, DHCR24, ABCA7, IGF2R, GNPTG, B4GAT1, RHEB, NAPEPLD, COR…	3299	515	21179	1.35876	0.528045	0.00652741	0.00572105
GOTERM_CC_DIRECT	GO:0008541~proteasome regulatory particle, lid subcomplex	7	0.205943	0.000777989	PSMD8, PSMD12, PSMD11, PSMD14, PSMD13, ADRM1, PSMD3	3299	9	21179	4.9932	0.630437	0.00850468	0.00745406
GOTERM_CC_DIRECT	GO:0008024~cyclin/CDK positive transcription elongation factor complex	7	0.205943	0.000777989	RB1, CDK9, CCNK, SNW1, CCNT1, CDK12, BRD4	3299	9	21179	4.9932	0.630437	0.00850468	0.00745406
GOTERM_CC_DIRECT	GO:0017119~Golgi transport complex	8	0.235363	0.000845417	CDC42, COG8, COG7, COG6, TMEM115, COG4, COG3, DNAJC28	3299	12	21179	4.27988	0.660997	0.00896427	0.00785687
GOTERM_CC_DIRECT	GO:0001931~uropod	8	0.235363	0.000845417	SPN, BST1, PSTPIP1, FLOT1, MSN, FLOT2, MYH9, EZR	3299	12	21179	4.27988	0.660997	0.00896427	0.00785687
GOTERM_CC_DIRECT	GO:0005750~mitochondrial respiratory chain complex III	8	0.235363	0.000845417	UQCRB, UQCC3, UQCRQ, UQCRC1, UQCRFS1, UQCRC2, CYC1, UQCRH	3299	12	21179	4.27988	0.660997	0.00896427	0.00785687
GOTERM_CC_DIRECT	GO:0012505~endomembrane system	37	1.08856	0.000848066	AGPAT5, STX12, LRPAP1, ARF1, POGLUT2, POGLUT1, RAB5C, RAB1B, MOSPD2, NENF, LCLAT1, AGPAT3, PGRMC1, LARS, RPS3, RAB29, STX3, RAB6A, STX2, POGLUT3, SEC23B, SPTBN1, JAK1, SSR4, STX7, ASPSCR1, LNPEP, VMP1, FIBP, DNAJC1, RAB14, CDC42EP4, CDC42EP3, IL3RA, RAB18, RAB19, TMCC1	3299	137	21179	1.73382	0.662144	0.00896427	0.00785687
GOTERM_CC_DIRECT	GO:0016605~PML body	30	0.882613	0.000954533	RPAIN, RB1, SP100, RGS14, AGAP3, PARK7, RNF4, SPN, EIF4ENIF1, HIRA, MAPK7, ZMYM2, BASP1, SUMO3, CHEK2, TOPBP1, USP7, MORC3, DAXX, UBE2I, NSMCE2, ATRX, RPA1, SIRT1, PATL1, CDK9, EIF3E, TRIM16, LRCH4, SQSTM1	3299	104	21179	1.85187	0.705192	0.0100069	0.00877075
GOTERM_CC_DIRECT	GO:0015935~small ribosomal subunit	12	0.353045	0.00101551	RPS15, NPM1, MRPS9, RPS16, RPS19, MRPS14, MRPS12, RPS3, MRPS2, RPS2, RPS24, RPS23	3299	26	21179	2.963	0.727332	0.0105597	0.0092552
GOTERM_CC_DIRECT	GO:0032040~small-subunit processome	15	0.441306	0.00113323	UTP6, UTP4, RPS7, KRR1, SNU13, WDR46, UTP18, NOL6, FBL, EMG1, TBL3, MPHOSPH10, NOL10, UTP20, DCAF13	3299	38	21179	2.53414	0.765481	0.0116887	0.0102447
GOTERM_CC_DIRECT	GO:0055037~recycling endosome	38	1.11798	0.00129757	ITGB1, APP, ITSN1, CLCN3, TNF, EEA1, RAB11FIP1, INPP5F, AP1G1, VPS53, RAB29, LDLRAP1, RAB11FIP5, VPS16, VTI1B, STX7, VPS33B, ATP11C, MYO5A, COMMD1, TUBG1, RAP2C, NISCH, FIG4, VAMP8, RAP2B, FCHSD2, RAB14, SLC9A9, GNAS, TPP1, VIPAS39, TUBGCP4, AVL9, OPTN, RAN, ARF6, VAMP3	3299	145	21179	1.68244	0.809988	0.0132767	0.0116366
GOTERM_CC_DIRECT	GO:0005852~eukaryotic translation initiation factor 3 complex	9	0.264784	0.00135757	EIF3M, EIF3K, EIF3L, EIF3G, EIF3E, EIF3C, EIF3D, EIF3A, EIF3B	3299	16	21179	3.61115	0.824043	0.0137804	0.0120781
GOTERM_CC_DIRECT	GO:0001651~dense fibrillar component	6	0.176523	0.00145393	FBL, NCL, GAR1, SNU13, TOP1, CTCF	3299	7	21179	5.50271	0.844471	0.0146423	0.0128335
GOTERM_CC_DIRECT	GO:0046540~U4/U6 x U5 tri-snRNP complex	13	0.382465	0.00154002	TXNL4B, SNU13, LSM2, EFTUD2, SART1, PRPF4, PRPF6, SNRPD2, SNRPG, SNRPE, PPIH, PRPF31, SNRNP200	3299	31	21179	2.69218	0.860711	0.0152689	0.0133827
GOTERM_CC_DIRECT	GO:0030863~cortical cytoskeleton	13	0.382465	0.00154002	MPP1, TPM4, EPB41, TPM3, ACTN1, ACTB, CAPZB, INPP5D, CAPZA1, FLNA, MYH9, SPTAN1, SPTBN1	3299	31	21179	2.69218	0.860711	0.0152689	0.0133827
GOTERM_CC_DIRECT	GO:0005845~mRNA cap binding complex	8	0.235363	0.00158583	CYFIP1, NCBP1, RNMT, NCBP2, AGO2, NCBP3, EIF4E2, EIF4E	3299	13	21179	3.95066	0.86865	0.0156021	0.0136747
GOTERM_CC_DIRECT	GO:0031080~nuclear pore outer ring	7	0.205943	0.0016883	AHCTF1, NUP107, SEH1L, NUP133, NUP85, NUP98, NUP37	3299	10	21179	4.49388	0.884808	0.0164768	0.0144414
GOTERM_CC_DIRECT	GO:0030139~endocytic vesicle	22	0.647249	0.00171338	ABCA1, RAB5C, STX7, ITSN1, APOA1, ARRB2, GAPVD1, PLD1, IGF2R, EGFR, ECPAS, EHD1, EHD4, HEATR5A, MYO6, VPS11, CCL2, FLOT2, RIN3, STAM2, RIN2, ARF6	3299	70	21179	2.01766	0.888452	0.0164768	0.0144414
GOTERM_CC_DIRECT	GO:0031234~extrinsic component of cytoplasmic side of plasma membrane	22	0.647249	0.00171338	HIP1, SRC, ALOX15, ATP2A2, KCNAB1, KCNAB2, IQGAP1, RHOA, GPHN, FGR, CYLD, HCK, SNX18, FES, S100A6, PTK2B, KRAS, SNX9, ESYT2, ESYT1, CYTH1, SNX5	3299	70	21179	2.01766	0.888452	0.0164768	0.0144414
GOTERM_CC_DIRECT	GO:0000151~ubiquitin ligase complex	29	0.853192	0.00176068	DCUN1D1, UBE2D1, BRCC3, RCHY1, BMI1, RNF2, MED17, CAND1, SHARPIN, MAEA, RMND5A, MED31, ARIH2, ARIH1, FBXO7, RNF20, MED1, TRAF2, UBE4B, ARMC8, FBXO11, UBAC1, MED23, MKLN1, ITCH, MED20, UBE2N, STUB1, RBCK1	3299	103	21179	1.80752	0.89501	0.0168053	0.0147293
GOTERM_CC_DIRECT	GO:0001772~immunological synapse	17	0.500147	0.00177478	STOML2, DUSP3, CD81, STX7, BCL10, ITGAL, SCIMP, ICAM1, IL4I1, DLG1, ALCAM, SNX27, NPTN, CD28, MYH9, EZR, CARD11	3299	48	21179	2.27369	0.896891	0.0168144	0.0147373
GOTERM_CC_DIRECT	GO:0044297~cell body	34	1.00029	0.00191616	APP, GSK3B, COPA, NAXE, PARK7, COMT, HDAC6, GNAI2, PGRMC1, PTK2B, ENPP1, CCT8, CCT7, GLUL, CCT5, CCT4, DAXX, BRAF, SEPTIN7, GFAP, ACTA1, ACTC1, PITPNM1, GNB2, FABP7, RBP1, GNB1, VIM, NF2, IL6ST, EZR, RPL28, HSPA1B, TLR2	3299	128	21179	1.70527	0.913975	0.0180204	0.0157942
GOTERM_CC_DIRECT	GO:0000775~chromosome, centromeric region	39	1.1474	0.00216108	PHF2, AHCTF1, NUP107, SEH1L, DCTN3, CTCF, MKI67, SMC3, CENPA, SPOUT1, PPP2CB, RASSF2, NUP85, PPP2R1A, RAD21, TPR, CHAMP1, KAT7, BUB3, SPDL1, CLASP2, WDHD1, DAXX, NUP133, CSNK1A1, NDE1, RCC2, DNMT3A, SEPTIN6, PPP2R5C, RANGAP1, SEPTIN7, DYNC1LI1, CENPE, GPATCH11, INCENP, KIF2C, MAD2L1, NUP37	3299	154	21179	1.6258	0.93715	0.0201753	0.017683
GOTERM_CC_DIRECT	GO:0072686~mitotic spindle	36	1.05914	0.00219905	HDAC3, NUMA1, POLDIP2, DCTN1, EPB41, CUL3, CLTC, SPOUT1, GOLGA2, CDC42, FLCN, CDC27, TPR, RPS3, MAPK1, CEP170, CLASP2, LIMK2, CD180, RANGAP1, TUBB4A, EML2, WAPL, SIRT2, EML3, EML4, CENPE, TBCK, TPX2, DIAPH1, TUBB2B, CDC16, TADA3, CDK1, PTPN7, MAD2L1	3299	139	21179	1.66269	0.940136	0.0203811	0.0178633
GOTERM_CC_DIRECT	GO:0043202~lysosomal lumen	9	0.264784	0.00221617	HEXB, GBA, NEU1, HEXA, ACP2, RNASET2B, PLD3, PLBD2, RNASET2A	3299	17	21179	3.39873	0.941436	0.020392	0.0178729
GOTERM_CC_DIRECT	GO:0031201~SNARE complex	17	0.500147	0.00225982	NAPA, STX12, SNAP47, GOSR2, STX7, USE1, NAPG, BET1L, VAMP8, SNX4, STXBP5, STX3, VAMP4, STX2, YKT6, VTI1B, VAMP3	3299	49	21179	2.22729	0.944622	0.020645	0.0180947
GOTERM_CC_DIRECT	GO:0005905~clathrin-coated pit	21	0.617829	0.00233041	ITSN2, APP, LRP1, SORT1, CLTC, ITSN1, AP2A1, EPS15L1, ARRB2, AP2A2, DNM2, HSPD1, FCHSD2, INPP5F, MYO6, FCHO2, AP1S1, DNM1L, EPS15, LDLR, AP2M1	3299	67	21179	2.01218	0.949414	0.021139	0.0185276
GOTERM_CC_DIRECT	GO:0097422~tubular endosome	5	0.147102	0.00257019	ANKRD27, VPS26A, VPS35, SNX5, SNX6	3299	5	21179	6.41982	0.962802	0.0231498	0.02029
GOTERM_CC_DIRECT	GO:0005789~endoplasmic reticulum membrane	169	4.97205	0.00262766	PI4K2B, VKORC1L1, PGAP1, PDCD6, PLOD3, CISD2, EMC10, PLOD1, ZFYVE1, LCLAT1, ABHD12, NSDHL, STS, OSBP, BCAP29, SLC39A7, NOMO1, RAB2A, RSAD2, MMGT1, SACM1L, ALG5, ATP11C, MOGS, ACSL4, VRK2, MR1, DPM1, CH25H, POR, TMX3, SOAT1, ILVBL, RNF121, LRRC59, FKBP2, POM121, VCP, DIPK1A, TMED10, UBA5, RPN1, B3GLCT, PLD4, ITPR2, TOR1AIP2, PLD1, PLD3, RTN4, HSP90B1, ZMPSTE24, ATXN3, APOO, NCSTN, SGPL1, SPAST, FL…	3299	883	21179	1.22871	0.965445	0.0235019	0.0205986
GOTERM_CC_DIRECT	GO:0005813~centrosome	111	3.26567	0.00267486	ITSN2, BCCIP, PHAX, HNMT, CAPN7, CDC27, PCLAF, CEP250, KIFAP3, PRKACB, CEP135, RPS7, PRKCB, NUP93, DYNC1LI1, DYNC1LI2, MAPKAPK2, ATP6V0D1, RABL6, AKNA, DHX9, ARL3, CUL3, ZBTB1, ARL2, SPAST, PRKAR2B, KIF3A, ODF2, CEP350, NEK6, TBCD, TRIP4, WAPL, CYLD, CCDC88A, HOOK1, CDK2, CDC16, CCDC88C, CDK1, TUBGCP3, TUBGCP4, GSK3B, CLIC4, NUMA1, GPAA1, CETN2, DIS3L, OLA1, CHD4, BICD2, MECP2, FLCN, ACTR1A, ACTR…	3299	549	21179	1.298	0.967474	0.023758	0.020823
GOTERM_CC_DIRECT	GO:0035631~CD40 receptor complex	7	0.205943	0.00322579	IKBKB, CD40, DIABLO, TRAF6, HTRA2, TRAF2, BIRC2	3299	11	21179	4.08534	0.983956	0.0278769	0.0244331
GOTERM_CC_DIRECT	GO:1990229~iron-sulfur cluster assembly complex	7	0.205943	0.00322579	NFS1, LYRM4, GLRX5, NDUFAB1, FDX2, FXN, ISCU	3299	11	21179	4.08534	0.983956	0.0278769	0.0244331
GOTERM_CC_DIRECT	GO:1990072~TRAPPIII protein complex	7	0.205943	0.00322579	TRAPPC3, TRAPPC6A, TRAPPC4, TRAPPC5, TRAPPC12, TRAPPC11, TRAPPC13	3299	11	21179	4.08534	0.983956	0.0278769	0.0244331
GOTERM_CC_DIRECT	GO:0030897~HOPS complex	7	0.205943	0.00322579	VPS18, HOOK1, VPS33A, VPS41, VPS11, VPS39, VPS16	3299	11	21179	4.08534	0.983956	0.0278769	0.0244331
GOTERM_CC_DIRECT	GO:0098794~postsynapse	42	1.23566	0.00328846	NAPA, C1QB, CYFIP1, C1QA, APP, HIP1, RPLP0, RPL8, PSMA7, GPHN, SEPTIN11, FXR1, MECP2, PURA, PPP3R1, FXR2, PRKAR2B, TRIM3, PTK2B, FLNA, VPS35, STX3, EPS15, EIF4E, GIT1, SPTBN1, AP2M1, ATAD1, MYO5A, BAIAP2, RHOA, MKLN1, SYNJ1, CDK5, CAPRIN1, SMCR8, PLCB1, ARHGEF7, RAB3GAP1, PFN2, C1QC, CPEB4	3299	173	21179	1.55857	0.985196	0.0282278	0.0247407
GOTERM_CC_DIRECT	GO:0030426~growth cone	46	1.35334	0.00333572	APP, GSK3B, COPA, FKBP15, CTSZ, ENO1, IQGAP1, KLC1, CBL, CLU, PPP1R9B, FXR1, EPS8, CYTH2, PREX1, FXR2, BASP1, DPYSL2, PTK2B, FLNA, NCAM1, STX3, MYH10, ITGA4, EXOC8, TPM3, DTNBP1, TSC2, TSC1, ARPC5, SIRT1, SIRT2, SSH1, DNM2, SNX18, ABITRAM, STIM1, CDK5, ARPC2, PALLD, FSCN1, EXOC4, EXOC3, COPG2, ARHGEF7, CPEB4	3299	194	21179	1.52223	0.986067	0.0284426	0.024929
GOTERM_CC_DIRECT	GO:0019773~proteasome core complex, alpha-subunit complex	6	0.176523	0.00337895	PSMA5, PSMA3, PSMA4, PSMA1, PSMA7, PSMA8	3299	8	21179	4.81487	0.986819	0.0286204	0.0250848
GOTERM_CC_DIRECT	GO:0005847~mRNA cleavage and polyadenylation specificity factor complex	9	0.264784	0.00344887	CPSF7, FIP1L1, CPSF1, CSNK1A1, CPSF3, ZC3H3, CPSF2, TUT1, WDR33	3299	18	21179	3.20991	0.98795	0.0288307	0.0252691
GOTERM_CC_DIRECT	GO:0000178~exosome (RNase complex)	9	0.264784	0.00344887	ZFP36, EXOSC10, EXOSC4, EXOSC8, DIS3L, MTREX, EXOSC3, EXOSC1, DIS3L2	3299	18	21179	3.20991	0.98795	0.0288307	0.0252691
GOTERM_CC_DIRECT	GO:0005938~cell cortex	44	1.2945	0.00389165	NUMA1, DCTN1, EPB41, CTSZ, PXN, ITPR2, ENO1, ADD3, RND3, EPS8, EPB41L2, RAC2, PTK2B, FLNA, FLNB, SPTAN1, MYH10, CLASP2, FGA, MAP2K1, DAXX, MAP2K2, DST, ANXA2, MYO10, CAV1, FGG, AGTRAP, MYO9B, TRAF2, TSC1, SEPTIN7, RHOA, MKLN1, ITCH, TRAF6, NCL, FSCN1, MYH9, CTNNB1, CD302, EZR, ARHGEF7, ARF6	3299	185	21179	1.52688	0.993175	0.0323209	0.0283282
GOTERM_CC_DIRECT	GO:0001891~phagocytic cup	12	0.353045	0.00394221	SH3BP1, IRGM1, ABCA7, CLEC4E, TNF, ARHGAP25, TLR4, AIF1, SNX5, MYO1G, ARHGAP12, DNM2	3299	30	21179	2.56793	0.993604	0.0325296	0.0285111
GOTERM_CC_DIRECT	GO:0005902~microvillus	25	0.73551	0.00403947	ATP6V1A, CLIC4, CNP, LYZ2, IQGAP2, SPN, MYO6, TBC1D10A, GAMT, WWOX, CBR1, TGFB1, VCAM1, DCXR, MSN, MYO1E, DLG1, MYO1C, FSCN1, EXOC4, ATP6V1B2, CD302, EZR, CD44, MYO1G	3299	89	21179	1.80332	0.994355	0.0331185	0.0290272
GOTERM_CC_DIRECT	GO:0035861~site of double-strand break	22	0.647249	0.00429375	SMARCAL1, VCP, PARP1, INTS3, PNKP, WAS, CGAS, ARPC4, ARPC5, SAMHD1, DDB1, UFL1, SMCHD1, HELB, RNF169, ARPC2, LMNA, RBBP8, SMARCAD1, NABP1, NHEJ1, WRAP53	3299	75	21179	1.88315	0.995928	0.034979	0.0306579
GOTERM_CC_DIRECT	GO:0031305~integral component of mitochondrial inner membrane	14	0.411886	0.00464951	COA3, MCUR1, UQCC3, MCUB, ETFDH, PPOX, OXA1L, APOO, SCO1, TMEM11, PTPMT1, SFXN3, SFXN1, MCU	3299	39	21179	2.30455	0.997422	0.0376375	0.032988
GOTERM_CC_DIRECT	GO:0030424~axon	101	2.97146	0.00478377	APP, PARK7, COMT, PHB2, ACTB, ALCAM, ZFYVE27, DPYSL2, CCN3, DIP2B, MAP2K4, MAP2K1, DYRK1A, HCFC1, BIN1, HMBS, FEZ2, RIN3, ADNP, LLGL1, OPTN, ARL8B, COPA, MTMR2, IREB2, MYCBP2, ITPR2, IQGAP1, KLC1, FXR1, ABR, GRK2, FXR2, BAG2, INPP5F, MYO6, DHX36, ATG7, MYH10, SLC38A2, VPS16, TGFB1, EIF2B2, PDE2A, MYO5A, MACO1, CDK5, CNTN1, PPT1, EIF4G2, YWHAE, GSK3B, PYGB, NRP2, GSK3A, FKBP15, GDI1, DOCK7, ILK, H…	3299	502	21179	1.29164	0.99783	0.0384808	0.0337271
GOTERM_CC_DIRECT	GO:0032154~cleavage furrow	18	0.529568	0.00484617	SVIL, TPM3, NDE1, DCTN3, SEPTIN6, WDR73, SEPTIN7, RHOA, SSH1, SPN, PSTPIP1, PITPNM1, MYH9, NF2, PKN1, MYH10, CEP55, ARF6	3299	57	21179	2.02731	0.997997	0.0387391	0.0339535
GOTERM_CC_DIRECT	GO:0032039~integrator complex	9	0.264784	0.00515239	INTS11, NIPBL, INTS13, INTS14, INTS1, INTS3, INTS4, INTS9, INTS8	3299	19	21179	3.04097	0.998649	0.0406784	0.0356532
GOTERM_CC_DIRECT	GO:0000145~exocyst	9	0.264784	0.00515239	SH3BP1, EXOC8, EXOC7, EXOC4, TNFAIP2, EXOC6B, EXOC3, EXOC5, EXOC1	3299	19	21179	3.04097	0.998649	0.0406784	0.0356532
GOTERM_CC_DIRECT	GO:0031982~vesicle	40	1.17682	0.00530018	STX12, LRPAP1, GRN, IL1RN, CD81, VPS26A, SRI, KLC1, PLD1, GIGYF2, CST3, DPP7, LAMP1, MYO6, SPP1, MVB12A, RAB29, AKT1, ANXA7, FLOT2, APPL2, VTI1B, SLC30A7, ANXA2, STX7, CASK, MYO5A, RHOA, GAK, VAMP8, MYO1E, MYO1C, NPC1, BIN1, IL1B, RIN3, WDFY2, ARHGEF2, MYO1G, PF4	3299	167	21179	1.53768	0.998883	0.0415885	0.0364509
GOTERM_CC_DIRECT	GO:0005689~U12-type spliceosomal complex	11	0.323625	0.00543584	SF3B4, SF3B5, SF3B3, PHF5A, SNRPD2, SF3B6, DHX15, SNRPG, SNRPE, YBX1, RNPC3	3299	27	21179	2.61548	0.999062	0.0423929	0.0371559
GOTERM_CC_DIRECT	GO:0030126~COPI vesicle coat	7	0.205943	0.00560615	COPA, TMED3, COPG2, COPG1, COPE, ARCN1, SCYL1	3299	12	21179	3.7449	0.999246	0.0431944	0.0378584
GOTERM_CC_DIRECT	GO:0044615~nuclear pore nuclear basket	7	0.205943	0.00560615	RANBP2, MCM3AP, CETN2, TPR, NUP35, NUP98, MAD2L1	3299	12	21179	3.7449	0.999246	0.0431944	0.0378584
GOTERM_CC_DIRECT	GO:0035748~myelin sheath abaxonal region	6	0.176523	0.00663016	ITGB1, DLG1, CNP, EXOC4, LLGL1, SIRT2	3299	9	21179	4.27988	0.999798	0.0507783	0.0445055
GOTERM_CC_DIRECT	GO:0042719~mitochondrial intermembrane space protein transporter complex	5	0.147102	0.00675664	TIMM10B, TIMM9, TIMM13, TIMM10, TIMM8A1	3299	6	21179	5.34985	0.999829	0.051439	0.0450845
GOTERM_CC_DIRECT	GO:0031461~cullin-RING ubiquitin ligase complex	8	0.235363	0.00687885	CUL4A, CAND1, CUL5, CUL3, CUL2, GLMN, CUL1, ZSWIM8	3299	16	21179	3.20991	0.999853	0.0520594	0.0456283
GOTERM_CC_DIRECT	GO:0000407~pre-autophagosomal structure	11	0.323625	0.00729446	VMP1, BECN1, STX12, BCAS3, PIK3C3, SNX30, ATG7, ATG13, SQSTM1, ZFYVE1, ATG2B	3299	28	21179	2.52207	0.999914	0.0548801	0.0481005
GOTERM_CC_DIRECT	GO:1904115~axon cytoplasm	19	0.558988	0.00746773	AGTPBP1, SNAPIN, DST, DTNBP1, HSPB1, AP3B1, SPG7, RANGAP1, AP3M2, ARMCX3, AP3M1, UCHL1, SPAST, KIF3A, MADD, KIF1C, AP3S1, ZC3H14, ARL8B	3299	64	21179	1.90589	0.999931	0.0555304	0.0486705
GOTERM_CC_DIRECT	GO:0000792~heterochromatin	19	0.558988	0.00746773	H2AZ1, DDX6, DAXX, HDAC2, UHRF1, MORC2A, DNMT3A, ATRX, BMI1, SIRT1, RNF2, WDR76, SIRT2, MECP2, TRIM28, TASOR, SMARCAD1, TNKS1BP1, UBA1	3299	64	21179	1.90589	0.999931	0.0555304	0.0486705
GOTERM_CC_DIRECT	GO:0030175~filopodium	24	0.70609	0.00836683	ITGB1, VCAM1, MYO10, INPPL1, MSN, TWF1, BAIAP2, IQGAP2, SCIMP, DEF6, PPP1R9B, CDC42, ACTA1, ACTC1, CDK5, PALLD, MYO6, FSCN1, ITGA6, NF2, CD302, EZR, ACPP, MYO1G	3299	89	21179	1.73119	0.999978	0.0618565	0.0542151
GOTERM_CC_DIRECT	GO:0012506~vesicle membrane	12	0.353045	0.00893415	PIKFYVE, SYNJ1, ANXA4, MYO6, WAS, ASPSCR1, ATP2A2, TRAF2, FNDC3A, APOB, CLCN3, ACPP	3299	33	21179	2.33448	0.99999	0.0650432	0.0570082
GOTERM_CC_DIRECT	GO:0005652~nuclear lamina	7	0.205943	0.00905215	PCNA, LMNA, CASK, NUP35, LBR, LMNB2, LMNB1	3299	13	21179	3.45683	0.999991	0.0650432	0.0570082
GOTERM_CC_DIRECT	GO:0042405~nuclear inclusion body	7	0.205943	0.00905215	RANBP2, NXF1, ATXN3, IFI204, TPR, STUB1, NUP98	3299	13	21179	3.45683	0.999991	0.0650432	0.0570082
GOTERM_CC_DIRECT	GO:0099738~cell cortex region	7	0.205943	0.00905215	ACTR1A, NUMA1, DCTN1, EPB41, EPB41L2, CTSZ, ENO1	3299	13	21179	3.45683	0.999991	0.0650432	0.0570082
GOTERM_CC_DIRECT	GO:0008540~proteasome regulatory particle, base subcomplex	7	0.205943	0.00905215	PSMD10, PSMC6, PSMC3, PSMD5, PSMD2, PSMC2, PSMD1	3299	13	21179	3.45683	0.999991	0.0650432	0.0570082
GOTERM_CC_DIRECT	GO:0030176~integral component of endoplasmic reticulum membrane	31	0.912033	0.0100668	ANKLE2, CCDC47, EMC10, RRBP1, AUP1, RTN4, ZMPSTE24, ZFYVE27, SCD2, EMC3, UBXN8, SCD3, SCD1, EMC7, XXYLT1, SEC62, TAPT1, ELOVL1, HSPA5, ATP13A1, MMGT1, SACM1L, TAP2, KTN1, TMCO1, SPCS1, STIM1, ASPH, SELENOS, PREB, ESYT1	3299	126	21179	1.57948	0.999998	0.0719297	0.063044
GOTERM_CC_DIRECT	GO:0035770~ribonucleoprotein granule	8	0.235363	0.0101427	DDX28, FXR1, DHX30, HNRNPA3, FASTKD2, TDRD7, GRSF1, TBRG4	3299	17	21179	3.02109	0.999998	0.0720697	0.0631666
GOTERM_CC_DIRECT	GO:0005795~Golgi stack	13	0.382465	0.0103225	GALNT2, LYZ2, TRAPPC4, USO1, VRK1, ZFYVE1, BET1L, VCPIP1, NSFL1C, DNMBP, RAB14, LPCAT2, MGAT2	3299	38	21179	2.19626	0.999998	0.0729419	0.0639311
GOTERM_CC_DIRECT	GO:0032580~Golgi cisterna membrane	20	0.588408	0.0107057	BCAP31, CANT1, GALNT3, GALNT2, SORT1, COG3, FUT11, GOLIM4, GOLPH3L, ARAP1, NAGPA, IIGP1, GOLGA2, MOB4, GOLPH3, TMEM115, PITPNM1, TMED3, NUCB1, TMED2	3299	71	21179	1.8084	0.999999	0.0752339	0.0659399
GOTERM_CC_DIRECT	GO:0000781~chromosome, telomeric region	31	0.912033	0.0112653	HDAC2, KDM1A, PPP1R10, CHD4, ORC4, SMCHD1, RBBP4, POLR2B, CHEK2, DHX36, GAR1, RBBP7, MTA2, SUN2, UPF1, STN1, ACD, NSMCE2, ATRX, XRCC1, TFIP11, THOC3, WRNIP1, THOC7, THOC6, WDR82, HNRNPA2B1, CDK2, NABP1, WRAP53, EZH2	3299	127	21179	1.56704	0.999999	0.0787341	0.0690078
GOTERM_CC_DIRECT	GO:0044224~juxtaparanode region of axon	6	0.176523	0.011572	KCNA1, KCNA2, EPB41L3, KCNAB1, KCNAB2, SIRT2	3299	10	21179	3.85189	1	0.0804382	0.0705013
GOTERM_CC_DIRECT	GO:0030134~ER to Golgi transport vesicle	13	0.382465	0.0128438	APP, TMED9, TMED10, DDHD2, ECPAS, GOLGA2, YIPF6, TMED3, TMED2, TMED5, CNIH4, SEC31A, TMED4	3299	39	21179	2.13994	1	0.088796	0.0778267
GOTERM_CC_DIRECT	GO:0005749~mitochondrial respiratory chain complex II, succinate dehydrogenase complex (ubiquinone)	4	0.117682	0.0133312	SDHC, SDHD, SDHA, SDHB	3299	4	21179	6.41982	1	0.0911799	0.079916
GOTERM_CC_DIRECT	GO:0044599~AP-5 adaptor complex	4	0.117682	0.0133312	AP5M1, AP5Z1, AP5B1, AP5S1	3299	4	21179	6.41982	1	0.0911799	0.079916
GOTERM_CC_DIRECT	GO:0005665~DNA-directed RNA polymerase II, core complex	7	0.205943	0.0137809	POLR2M, POLR2A, POLR2B, POLR2C, POLR2D, POLR2I, POLR2J	3299	14	21179	3.20991	1	0.0921076	0.0807291
GOTERM_CC_DIRECT	GO:0000177~cytoplasmic exosome (RNase complex)	7	0.205943	0.0137809	CARHSP1, EXOSC10, EXOSC4, EXOSC8, DIS3L, EXOSC3, EXOSC1	3299	14	21179	3.20991	1	0.0921076	0.0807291
GOTERM_CC_DIRECT	GO:0005757~mitochondrial permeability transition pore complex	5	0.147102	0.0138269	PPIF, BAX, VDAC1, SPG7, SLC25A5	3299	7	21179	4.58559	1	0.0921076	0.0807291
GOTERM_CC_DIRECT	GO:0005642~annulate lamellae	5	0.147102	0.0138269	EIF5A, RANBP2, XPO1, TNPO3, BICD2	3299	7	21179	4.58559	1	0.0921076	0.0807291
GOTERM_CC_DIRECT	GO:0031597~cytosolic proteasome complex	5	0.147102	0.0138269	PSMC6, PSMD14, IDE, UBQLN4, UCHL5	3299	7	21179	4.58559	1	0.0921076	0.0807291
GOTERM_CC_DIRECT	GO:0016580~Sin3 complex	9	0.264784	0.0141388	MORF4L1, ING2, HDAC2, BRMS1, RBBP4, SIN3A, ARID4A, RBBP7, OGT	3299	22	21179	2.62629	1	0.0936967	0.082122
GOTERM_CC_DIRECT	GO:0005903~brush border	22	0.647249	0.0145208	FLII, DCXR, ACTN1, ADD3, CORO2A, EPS8, MYO1E, DIAPH1, MYO1C, CAPZB, CAPZA1, MYO6, FLNA, MYH9, FLNB, EZR, DNM1L, MYH10, SLC38A2, VCL, SNX5, PLEC	3299	83	21179	1.70164	1	0.0957327	0.0839065
GOTERM_CC_DIRECT	GO:0000794~condensed nuclear chromosome	16	0.470727	0.0155916	SUN2, NIFK, NCAPH2, RPA1, LIG3, ADD3, MLH1, TUBG1, NOL6, SMC2, RAD21, RCC1, NCAPD2, TOPBP1, KIFAP3, BRD4	3299	54	21179	1.90217	1	0.102265	0.0896316
GOTERM_CC_DIRECT	GO:0005801~cis-Golgi network	14	0.411886	0.0169591	LRPAP1, TMED10, LIMK2, COG3, PIK3R1, GOLGA2, TRAPPC6A, GOLGA5, TRAPPC6B, YIPF6, RAB29, NUCB1, TMED5, SCYL1	3299	45	21179	1.99728	1	0.110667	0.0969956
GOTERM_CC_DIRECT	GO:0019774~proteasome core complex, beta-subunit complex	6	0.176523	0.0185272	PSMB7, PSMB5, PSMB2, PSMB3, PSMB1, PSMB8	3299	11	21179	3.50172	1	0.119077	0.104367
GOTERM_CC_DIRECT	GO:0016281~eukaryotic translation initiation factor 4F complex	6	0.176523	0.0185272	EIF4A2, OTUD6B, EIF4E2, EIF4E, EIF4G3, EIF4G2	3299	11	21179	3.50172	1	0.119077	0.104367
GOTERM_CC_DIRECT	GO:0030686~90S preribosome	6	0.176523	0.0185272	TBL3, UTP4, SRFBP1, UTP20, KRI1, NOP9	3299	11	21179	3.50172	1	0.119077	0.104367
GOTERM_CC_DIRECT	GO:0005773~vacuole	9	0.264784	0.0187822	VMP1, CD74, GLB1L, LAMP1, GLB1, VPS33A, VPS33B, RAB29, GGH	3299	23	21179	2.51211	1	0.120112	0.105274
GOTERM_CC_DIRECT	GO:0098978~glutamatergic synapse	100	2.94204	0.0191609	DGKE, ITSN1, EIF4A3, PHB2, ACTB, EPS8, PPP2R1B, OPHN1, PPP2R1A, VPS35, KPNA2, AP2M1, KPNA1, VPS18, MAP2K1, PRKCI, ACTN1, RPL22, TSC2, DGKZ, BIN1, PFN2, VCP, CTBP2, ABHD6, PHB, RTN4, FXR1, ARHGAP22, ABR, PPP3R1, FXR2, FLRT3, PRKAR2B, MYO6, APOE, PLCG1, MYH10, SPTBN1, MYO5A, DLG1, CDK5, SYNJ1, ARPC2, RHEB, CAPRIN1, CHMP2B, ITGB1, YWHAE, GSK3B, NRP2, ARF1, HIP1, ITGB5, SEPTIN11, MECP2, C1QBP, TRIM3,…	3299	522	21179	1.22985	1	0.121924	0.106863
GOTERM_CC_DIRECT	GO:0030140~trans-Golgi network transport vesicle	8	0.235363	0.0197983	TGOLN2, TMED10, RAB14, SORT1, LYZ2, TGOLN1, IGF2R, SPG21	3299	19	21179	2.70308	1	0.124129	0.108795
GOTERM_CC_DIRECT	GO:0031143~pseudopodium	7	0.205943	0.0199927	CNP, CAPN2, MSN, MAPK1, RAF1, PLA2G6, MAPK3	3299	15	21179	2.99592	1	0.124129	0.108795
GOTERM_CC_DIRECT	GO:0043596~nuclear replication fork	7	0.205943	0.0199927	SMARCAL1, WDHD1, PCNA, ZMIZ2, TREX1, SMARCAD1, BAZ1B	3299	15	21179	2.99592	1	0.124129	0.108795
GOTERM_CC_DIRECT	GO:0000176~nuclear exosome (RNase complex)	7	0.205943	0.0199927	EXOSC10, EXOSC4, EXOSC8, WDR74, MTREX, EXOSC3, EXOSC1	3299	15	21179	2.99592	1	0.124129	0.108795
GOTERM_CC_DIRECT	GO:0030008~TRAPP complex	7	0.205943	0.0199927	TRAPPC3, TRAPPC6A, TRAPPC6B, TRAPPC4, TRAPPC5, TRAPPC12, TRAPPC11	3299	15	21179	2.99592	1	0.124129	0.108795
GOTERM_CC_DIRECT	GO:0005622~intracellular	34	1.00029	0.0209409	HSP90AB1, PCNA, DHX9, H2-DMA, HSPB1, ARHGAP17, ARRB2, SRI, TNF, EGFR, GPHN, DHX30, ADH1, HELB, DHX32, DHX33, SH3BP1, DHX36, DHX15, BAK1, WASF2, POLR2M, HSP90AA1, ATP6V1G1, RIPK3, ABCA7, IL16, MARCO, ABI3, BAX, CAMK1, EZR, OGT, HSPA1B	3299	149	21179	1.46493	1	0.129388	0.113404
GOTERM_CC_DIRECT	GO:0005637~nuclear inner membrane	15	0.441306	0.021136	SMAD1, SUN2, RNF13, TMEM120A, NUTF2, PTGS2, SIRT1, TOR1AIP1, LMNB2, LMNB1, ZMPSTE24, TMEM43, TRA2B, LBR, TMPO	3299	51	21179	1.88818	1	0.129966	0.113911
GOTERM_CC_DIRECT	GO:0090734~site of DNA damage	10	0.294204	0.0221704	SLFN8, HPF1, CUL5, PARP1, RPA1, KAT7, XPC, PARP9, UBQLN4, WDR76	3299	28	21179	2.29279	1	0.135029	0.118348
GOTERM_CC_DIRECT	GO:0080008~Cul4-RING E3 ubiquitin ligase complex	10	0.294204	0.0221704	DDB1, CUL4A, DCAF8, DCAF10, DCAF12, DCAF13, DCAF7, DDA1, DCAF6, WDTC1	3299	28	21179	2.29279	1	0.135029	0.118348
GOTERM_CC_DIRECT	GO:0043197~dendritic spine	45	1.32392	0.0242252	ITGB1, CYFIP1, APP, GSK3B, MTMR2, RGS14, ITSN1, ASAP1, ARRB2, COMT, SEPTIN11, ADD1, SYNE1, PPP1R9B, CNN3, FXR1, DOCK10, CDC42, ABR, FXR2, GRK2, EEF2K, OPHN1, CAPZB, PRKAR2B, PTK2B, DIP2A, SRGAP2, MYH10, PDLIM4, NCOA2, FUS, ACTN1, DTNBP1, BAIAP2, RHOA, MOB4, ABHD17B, ARPC2, ABI3, CANX, PSMC2, RGS10, APBA3, CPEB4	3299	211	21179	1.36916	1	0.145763	0.127757
GOTERM_CC_DIRECT	GO:0071541~eukaryotic translation initiation factor 3 complex, eIF3m	5	0.147102	0.0242749	EIF3M, EIF3C, EIF3D, EIF3A, EIF3B	3299	8	21179	4.01239	1	0.145763	0.127757
GOTERM_CC_DIRECT	GO:1904949~ATPase complex	5	0.147102	0.0242749	PTPA, VCP, RBBP4, VPS4B, RBBP7	3299	8	21179	4.01239	1	0.145763	0.127757
GOTERM_CC_DIRECT	GO:0000922~spindle pole	29	0.853192	0.0274474	CTDP1, NUMA1, RGS14, DCTN1, CUL3, VPS4B, ABRAXAS2, BRCC3, GOLGA2, PPP2CB, TOPBP1, SPDL1, RAE1, CLASP2, RALBP1, ODF2, NEK6, NEK7, WDR73, MAPK14, TUBG1, DYNC1LI1, TPX2, KIF2A, CTNNB1, TUBGCP3, TUBGCP4, TPT1, MAD2L1	3299	125	21179	1.4894	1	0.162713	0.142613
GOTERM_CC_DIRECT	GO:0030867~rough endoplasmic reticulum membrane	6	0.176523	0.0277566	CCDC47, ZC3H12A, SUCO, MACO1, UBA1, PLOD1	3299	12	21179	3.20991	1	0.162713	0.142613
GOTERM_CC_DIRECT	GO:0072546~ER membrane protein complex	6	0.176523	0.0277566	MMGT1, EMC2, EMC3, EMC10, EMC7, EMC8	3299	12	21179	3.20991	1	0.162713	0.142613
GOTERM_CC_DIRECT	GO:0097708~intracellular vesicle	7	0.205943	0.027861	ITSN2, ABCA1, ITSN1, RAB29, PLCG2, EGFR, VAMP3	3299	16	21179	2.80867	1	0.162713	0.142613
GOTERM_CC_DIRECT	GO:0071004~U2-type prespliceosome	7	0.205943	0.027861	SF3A1, PRPF39, SF3A2, U2AF2, SNRNP70, SNRPG, PRPF40A	3299	16	21179	2.80867	1	0.162713	0.142613
GOTERM_CC_DIRECT	GO:0030014~CCR4-NOT complex	7	0.205943	0.027861	ZFP36, CNOT1, CNOT11, CNOT3, TNKS1BP1, CNOT8, PATL1	3299	16	21179	2.80867	1	0.162713	0.142613
GOTERM_CC_DIRECT	GO:0098685~Schaffer collateral - CA1 synapse	27	0.794351	0.0293809	ITGB1, GSK3B, ACTB, CDC42, ABR, PPP3R1, CAPZB, MYO6, NPTN, PDE4A, STXBP5, NCAM1, STX3, PLCG1, PRKCI, STAT3, DTNBP1, CASK, MYO5A, SLC30A1, BAIAP2, DGKZ, TUBB2B, SYNJ1, CDK5, CTNNB1, PFN2	3299	115	21179	1.50726	1	0.1698	0.148824
GOTERM_CC_DIRECT	GO:0005947~mitochondrial alpha-ketoglutarate dehydrogenase complex	4	0.117682	0.0294728	BCKDHA, DBT, BCKDHB, DLD	3299	5	21179	5.13586	1	0.1698	0.148824
GOTERM_CC_DIRECT	GO:0031429~box H/ACA snoRNP complex	4	0.117682	0.0294728	DKC1, GAR1, NOLC1, NOP10	3299	5	21179	5.13586	1	0.1698	0.148824
GOTERM_CC_DIRECT	GO:0090543~Flemming body	11	0.323625	0.0302527	TSG101, EXOC7, USP3, VPS4B, CNTRL, EXOC4, CHAMP1, IL16, CEP55, ARF6, EXOC1	3299	34	21179	2.077	1	0.173512	0.152078
GOTERM_CC_DIRECT	GO:0005815~microtubule organizing center	33	0.970874	0.0310968	TSG101, RABGAP1, ARL3, TRIOBP, PPP4C, PPP4R2, CNTRL, FLOT1, MAPK1, TOPBP1, SPDL1, EVI5, CLASP2, SCYL1, MAP2K1, EXOC7, ODF2, NDE1, NEK7, PDE4DIP, TUBG1, EML4, CYLD, DIAPH1, SLMAP, SPECC1L, TUBGCP3, MAPRE3, TTLL12, TUBGCP4, EIF3A, CCDC61, CC2D1A	3299	148	21179	1.43145	1	0.177557	0.155623
GOTERM_CC_DIRECT	GO:0008021~synaptic vesicle	39	1.1474	0.0335976	STX12, APP, MTMR2, PEBP1, DBI, MFF, CLCN3, AP2A2, NCSTN, LAMP1, WDR7, STXBP5, ERC1, STX3, RABAC1, STX2, ATP6V0A1, VTI1B, MARCKSL1, ENTPD1, TMED9, SNAPIN, TRAPPC4, STX7, ANXA5, VPS33B, SEPTIN6, MYO5A, BIN1, MADD, EXOC4, PPT1, VDAC3, VDAC2, VDAC1, VPS45, ATP6V0D1, VAMP4, ATP6V0C	3299	182	21179	1.37568	1	0.190304	0.166795
GOTERM_CC_DIRECT	GO:0017053~transcriptional repressor complex	17	0.500147	0.0336269	HDAC2, HDAC3, CTBP2, YWHAB, BHLHE41, DDX20, ARID4A, GPS2, CORO2A, RBPJ, RELB, SP1, SIN3A, MIER1, RBBP8, HDGF, RCOR1	3299	64	21179	1.70527	1	0.190304	0.166795
GOTERM_CC_DIRECT	GO:0097060~synaptic membrane	16	0.470727	0.0338559	ITGB1, ENTPD1, MTMR2, SRC, PDE2A, CASK, ENO1, BAIAP2, GPHN, DLG1, NCSTN, NT5E, SYNJ1, NDUFS7, FLRT3, CPE	3299	59	21179	1.74097	1	0.190756	0.167191
GOTERM_CC_DIRECT	GO:0008305~integrin complex	10	0.294204	0.0344165	ITGB1, ITGAM, ITGA4, ITGB5, ITGB2, ITGAX, ITGA6, ITGAV, ITGA5, ITGAL	3299	30	21179	2.13994	1	0.193065	0.169215
GOTERM_CC_DIRECT	GO:0071782~endoplasmic reticulum tubular network	7	0.205943	0.0375256	SPAST, ZFYVE27, ATL3, RAB18, KPNB1, RAB3GAP1, RTN4	3299	17	21179	2.64346	1	0.208675	0.182896
GOTERM_CC_DIRECT	GO:0042824~MHC class I peptide loading complex	7	0.205943	0.0375256	PDIA3, H2-K1, TAP2, CALR, B2M, H2-D1, TAPBP	3299	17	21179	2.64346	1	0.208675	0.182896
GOTERM_CC_DIRECT	GO:0042564~NLS-dependent protein nuclear import complex	5	0.147102	0.0383907	KPNA6, KPNA4, KPNA2, KPNB1, KPNA1	3299	9	21179	3.56657	1	0.210737	0.184704
GOTERM_CC_DIRECT	GO:0042406~extrinsic component of endoplasmic reticulum membrane	5	0.147102	0.0383907	ALDH3A2, CCDC115, EMC2, ZC3H12A, OTULINL	3299	9	21179	3.56657	1	0.210737	0.184704
GOTERM_CC_DIRECT	GO:0061617~MICOS complex	5	0.147102	0.0383907	APOO, CHCHD3, CHCHD6, IMMT, MICOS13	3299	9	21179	3.56657	1	0.210737	0.184704
GOTERM_CC_DIRECT	GO:0034709~methylosome	6	0.176523	0.0394468	PRMT5, SNRPD2, PRMT1, SNRPG, SNRPE, ERH	3299	13	21179	2.963	1	0.214691	0.18817
GOTERM_CC_DIRECT	GO:0046930~pore complex	6	0.176523	0.0394468	TOMM40, VDAC3, BAX, VDAC2, VDAC1, BAK1	3299	13	21179	2.963	1	0.214691	0.18817
GOTERM_CC_DIRECT	GO:0071007~U2-type catalytic step 2 spliceosome	10	0.294204	0.0420086	EFTUD2, XAB2, SNW1, SNRPD2, SYF2, BUD31, CWC22, SNRPG, SNRPE, SNRPA1	3299	31	21179	2.07091	1	0.227665	0.199541
GOTERM_CC_DIRECT	GO:0070971~endoplasmic reticulum exit site	11	0.323625	0.043871	SEC24A, SEC16A, PDCD6, H2-K1, PREB, MIA3, APOB, SEC23B, H2-D1, TMED5, SEC31A	3299	36	21179	1.96161	1	0.236402	0.207199
GOTERM_CC_DIRECT	GO:0035145~exon-exon junction complex	8	0.235363	0.0439904	UPF2, PNN, UPF1, THRAP3, EIF4A3, SAP18, CASC3, TDRD3	3299	22	21179	2.33448	1	0.236402	0.207199
GOTERM_CC_DIRECT	GO:0000791~euchromatin	18	0.529568	0.0480416	H2AZ1, BCAS3, UHRF1, SETD1A, DNMT3A, AFF4, SIRT1, RNF2, EXOSC10, RBMXL1, EXOSC4, POLR2A, TRIM28, SP1, PRDX1, CTNNB1, EXOSC3, OGT	3299	72	21179	1.60496	1	0.257093	0.225333
GOTERM_CC_DIRECT	GO:0005577~fibrinogen complex	4	0.117682	0.0521889	FGA, FGG, FN1, THBS1	3299	6	21179	4.27988	1	0.27469	0.240756
GOTERM_CC_DIRECT	GO:0005851~eukaryotic translation initiation factor 2B complex	4	0.117682	0.0521889	EIF2B5, EIF2B4, EIF2B2, EIF2S1	3299	6	21179	4.27988	1	0.27469	0.240756
GOTERM_CC_DIRECT	GO:0098556~cytoplasmic side of rough endoplasmic reticulum membrane	4	0.117682	0.0521889	RPS26, RPS28, RPS29, RPL27	3299	6	21179	4.27988	1	0.27469	0.240756
GOTERM_CC_DIRECT	GO:0005943~phosphatidylinositol 3-kinase complex, class IA	4	0.117682	0.0521889	PIK3CA, PIK3CB, PIK3R1, PIK3CG	3299	6	21179	4.27988	1	0.27469	0.240756
GOTERM_CC_DIRECT	GO:0045202~synapse	158	4.64843	0.0526728	CYFIP1, ITSN1, RPL8, RPL10A, RPL9, CLU, RPL6, ACTB, GLS, EPS8, RPS15, DOCK10, RPS17, RPL18A, RPS19, PPP2R1B, OPHN1, PPP2R1A, ENPP1, VPS35, DIP2A, SLC12A7, RPS13, KCMF1, RPS7, MAP1S, TSC2, CASK, TUFM, INPP4A, BIN1, MADD, DOK7, RPL24, PLAA, KCTD12, PI4K2A, ARL8B, KCTD16, VCP, CTBP2, PLD1, VCPIP1, ABR, PPP3R1, NCSTN, GRK2, SHARPIN, FLRT2, MYO6, APOE, SRGAP2, ATP6V0A1, MPST, DARS, SNAPIN, UBE2I, TRAP…	3299	895	21179	1.13333	1	0.2761	0.241993
GOTERM_CC_DIRECT	GO:0008250~oligosaccharyltransferase complex	6	0.176523	0.0537056	TREX1, RPN1, STT3A, MLEC, MAGT1, DDOST	3299	14	21179	2.75135	1	0.279226	0.244732
GOTERM_CC_DIRECT	GO:0000346~transcription export complex	6	0.176523	0.0537056	NXF1, DDX39B, SARNP, THOC3, THOC7, THOC6	3299	14	21179	2.75135	1	0.279226	0.244732
GOTERM_CC_DIRECT	GO:0097038~perinuclear endoplasmic reticulum	8	0.235363	0.055019	BCAP31, DST, OSBP, CAPN2, CYBB, CISD2, CYBA, DBI	3299	23	21179	2.23298	1	0.284896	0.249702
GOTERM_CC_DIRECT	GO:0071203~WASH complex	5	0.147102	0.0562698	SNX27, CAPZB, CAPZA1, TBC1D23, WASHC3	3299	10	21179	3.20991	1	0.28673	0.251309
GOTERM_CC_DIRECT	GO:0005687~U4 snRNP	5	0.147102	0.0562698	SNRPD2, DDX39B, SNRPG, SNRPE, PRPF31	3299	10	21179	3.20991	1	0.28673	0.251309
GOTERM_CC_DIRECT	GO:0016600~flotillin complex	5	0.147102	0.0562698	CTNNA1, FLOT1, CTNNB1, FLOT2, CBL	3299	10	21179	3.20991	1	0.28673	0.251309
GOTERM_CC_DIRECT	GO:0101019~nucleolar exosome (RNase complex)	5	0.147102	0.0562698	EXOSC10, EXOSC4, EXOSC8, EXOSC3, EXOSC1	3299	10	21179	3.20991	1	0.28673	0.251309
GOTERM_CC_DIRECT	GO:0030670~phagocytic vesicle membrane	14	0.411886	0.0596093	H2-K1, IRGM1, TAPBP, DNM2, INPP5B, PIKFYVE, PIP4P1, RAB11FIP1, LAMP2, CLEC4E, B2M, RILP, H2-D1, TLR2	3299	53	21179	1.6958	1	0.302541	0.265167
GOTERM_CC_DIRECT	GO:1902494~catalytic complex	7	0.205943	0.062605	GRHPR, PCCA, PCCB, DNMT3A, LPL, PLOD1, DECR1	3299	19	21179	2.3652	1	0.309915	0.27163
GOTERM_CC_DIRECT	GO:0031091~platelet alpha granule	7	0.205943	0.062605	FGA, STXBP3, FGG, VPS33B, IGF1, THBS1, PF4	3299	19	21179	2.3652	1	0.309915	0.27163
GOTERM_CC_DIRECT	GO:0043292~contractile fiber	7	0.205943	0.062605	CST3, GJA1, PPP1R12A, HSPB1, DBI, DEK, PLEC	3299	19	21179	2.3652	1	0.309915	0.27163
GOTERM_CC_DIRECT	GO:0070062~extracellular exosome	24	0.70609	0.0636829	CD86, TSG101, ITGA4, ANXA2, ACY1, CD81, SERPINE1, SORD, FN1, YBX1, SRI, IDE, HSPD1, ICAM1, BAG6, SNX18, RBMXL1, RAP2B, ANPEP, HNRNPA2B1, AGO2, LAMP2, PLAA, CLIC1	3299	107	21179	1.43996	1	0.309915	0.27163
GOTERM_CC_DIRECT	GO:0005745~m-AAA complex	3	0.0882613	0.0651815	AFG3L1, AFG3L2, SPG7	3299	3	21179	6.41982	1	0.309915	0.27163
GOTERM_CC_DIRECT	GO:0098592~cytoplasmic side of apical plasma membrane	3	0.0882613	0.0651815	EZR, C2CD2L, EXOC1	3299	3	21179	6.41982	1	0.309915	0.27163
GOTERM_CC_DIRECT	GO:0005945~6-phosphofructokinase complex	3	0.0882613	0.0651815	PFKL, PFKM, PFKP	3299	3	21179	6.41982	1	0.309915	0.27163
GOTERM_CC_DIRECT	GO:0033186~CAF-1 complex	3	0.0882613	0.0651815	CHAF1B, CHAF1A, RBBP4	3299	3	21179	6.41982	1	0.309915	0.27163
GOTERM_CC_DIRECT	GO:0030906~retromer, cargo-selective complex	3	0.0882613	0.0651815	VPS29, VPS26A, VPS35	3299	3	21179	6.41982	1	0.309915	0.27163
GOTERM_CC_DIRECT	GO:0071008~U2-type post-mRNA release spliceosomal complex	3	0.0882613	0.0651815	GCFC2, DHX15, TFIP11	3299	3	21179	6.41982	1	0.309915	0.27163
GOTERM_CC_DIRECT	GO:0032299~ribonuclease H2 complex	3	0.0882613	0.0651815	RNASEH2C, RNASEH2B, RNASEH2A	3299	3	21179	6.41982	1	0.309915	0.27163
GOTERM_CC_DIRECT	GO:0070721~ISGF3 complex	3	0.0882613	0.0651815	STAT1, STAT2, IRF9	3299	3	21179	6.41982	1	0.309915	0.27163
GOTERM_CC_DIRECT	GO:0017133~mitochondrial electron transfer flavoprotein complex	3	0.0882613	0.0651815	ETFDH, ETFA, ETFB	3299	3	21179	6.41982	1	0.309915	0.27163
GOTERM_CC_DIRECT	GO:0031084~BLOC-2 complex	3	0.0882613	0.0651815	HPS3, HPS6, HPS5	3299	3	21179	6.41982	1	0.309915	0.27163
GOTERM_CC_DIRECT	GO:0005846~nuclear cap binding complex	3	0.0882613	0.0651815	NCBP1, NCBP2, NCBP3	3299	3	21179	6.41982	1	0.309915	0.27163
GOTERM_CC_DIRECT	GO:0030119~AP-type membrane coat adaptor complex	3	0.0882613	0.0651815	AP5M1, AP5B1, AP5S1	3299	3	21179	6.41982	1	0.309915	0.27163
GOTERM_CC_DIRECT	GO:0071001~U4/U6 snRNP	3	0.0882613	0.0651815	PRPF4, SART3, PPIH	3299	3	21179	6.41982	1	0.309915	0.27163
GOTERM_CC_DIRECT	GO:0005774~vacuolar membrane	8	0.235363	0.0676189	NAPA, VAC14, MTMR2, NPRL2, MAN2B1, ATP6V0C, NAPG, ARL8B	3299	24	21179	2.13994	1	0.320313	0.280744
GOTERM_CC_DIRECT	GO:0000118~histone deacetylase complex	12	0.353045	0.0704856	KDM3A, HINT1, HDAC2, HDAC3, RBBP4, SIN3A, SAP18, RBBP7, MTA2, HDAC8, HDAC6, RCOR1	3299	44	21179	1.75086	1	0.329376	0.288687
GOTERM_CC_DIRECT	GO:0031985~Golgi cisterna	6	0.176523	0.0705621	GOLPH3, GOLGA5, GOLPH3L, PLD1, ACPP, HSPD1	3299	15	21179	2.56793	1	0.329376	0.288687
GOTERM_CC_DIRECT	GO:0071006~U2-type catalytic step 1 spliceosome	6	0.176523	0.0705621	ISY1, EIF4A3, CWC22, CWC25, CASC3, SNRNP200	3299	15	21179	2.56793	1	0.329376	0.288687
GOTERM_CC_DIRECT	GO:0005682~U5 snRNP	6	0.176523	0.0705621	TXNL4B, PRPF6, SNRPD2, SNRPG, SNRPE, SNRNP200	3299	15	21179	2.56793	1	0.329376	0.288687
GOTERM_CC_DIRECT	GO:0030425~dendrite	109	3.20683	0.0718879	NCF1, EIF4A3, ZDHHC5, CASC3, COMT, TXN2, ALCAM, ZFYVE27, LAMP1, OPHN1, PPP2R1A, DPYSL2, CAPN2, CCN3, DIP2B, KPNA1, MAP2K1, MAP1S, DYRK1A, CYBB, TSC2, CASK, CYBA, HCFC1, ABITRAM, BIN1, FSCN1, RIN3, ADNP, IL6ST, RPL28, PI4K2A, MTMR2, URI1, CNN3, FXR1, SHARPIN, FXR2, BAG2, INPP5F, PRKAR2B, DHX36, APOE, SLC38A2, MARK2, UBE2I, FUS, TRAPPC4, PDE2A, MYO5A, PUM2, SLC6A6, DLG1, CDK5, RHEB, CAPRIN1, GNB1, …	3299	607	21179	1.15282	1	0.334344	0.293041
GOTERM_CC_DIRECT	GO:0042995~cell projection	202	5.94292	0.0721892	APP, CYFIP1, TRIO, WIPF1, ITSN1, NUBP1, NUBP2, EPS8, ZFYVE27, ALCAM, OPHN1, PPP2R1A, DIP2A, DIP2B, GLUL, ARPIN, TBC1D10A, GAMT, MAP1S, ACTN1, ABITRAM, DAAM1, KCTD12, EZR, TLN1, LLGL1, PI4K2A, KCTD16, MTMR2, URI1, MYCBP2, MTMR9, PLA2G6, ABR, SNX2, FLRT3, MYO6, DHX36, SNX9, PLCG1, LYAR, SNX5, SPTBN1, IRGM1, ABCA7, EHD1, CYLD, CCDC88A, FERMT3, CPEB4, FKBP15, TRIM3, C1QTNF5, RAC2, SPTAN1, APPL2, GIT1…	3299	1174	21179	1.1046	1	0.334529	0.293203
GOTERM_CC_DIRECT	GO:0016529~sarcoplasmic reticulum	17	0.500147	0.0772377	S100A1, ATP2A2, ITPR2, AKAP7, SRI, NOL3, THBS1, THBS4, HSP90B1, MANF, FKBP1A, STIM1, ASPH, CALU, CALR, XDH, CAMK2G	3299	71	21179	1.53714	1	0.355549	0.311626
GOTERM_CC_DIRECT	GO:1990071~TRAPPII protein complex	5	0.147102	0.0778371	TRAPPC3, TRAPPC6B, TRAPPC4, TRAPPC5, TRAPPC13	3299	11	21179	2.9181	1	0.355549	0.311626
GOTERM_CC_DIRECT	GO:0071162~CMG complex	5	0.147102	0.0778371	GINS1, MCM7, MCM3, MCM5, MCM6	3299	11	21179	2.9181	1	0.355549	0.311626
GOTERM_CC_DIRECT	GO:0030121~AP-1 adaptor complex	5	0.147102	0.0778371	AFTPH, AP1G1, AP1B1, AP1S1, AP1M1	3299	11	21179	2.9181	1	0.355549	0.311626
GOTERM_CC_DIRECT	GO:0034363~intermediate-density lipoprotein particle	4	0.117682	0.0809604	APP, APOA1, APOE, APOB	3299	7	21179	3.66847	1	0.360795	0.316225
GOTERM_CC_DIRECT	GO:0044613~nuclear pore central transport channel	4	0.117682	0.0809604	NXT1, NUP35, NUTF2, NUP54	3299	7	21179	3.66847	1	0.360795	0.316225
GOTERM_CC_DIRECT	GO:0005915~zonula adherens	4	0.117682	0.0809604	CTNNA1, KIFC3, VCL, NECTIN2	3299	7	21179	3.66847	1	0.360795	0.316225
GOTERM_CC_DIRECT	GO:0036449~microtubule minus-end	4	0.117682	0.0809604	SVIL, NUMA1, ABRAXAS2, CAMSAP1	3299	7	21179	3.66847	1	0.360795	0.316225
GOTERM_CC_DIRECT	GO:0033588~Elongator holoenzyme complex	4	0.117682	0.0809604	ELP1, KTI12, ELP2, ELP3	3299	7	21179	3.66847	1	0.360795	0.316225
GOTERM_CC_DIRECT	GO:0005787~signal peptidase complex	4	0.117682	0.0809604	SPCS3, SPCS2, SPCS1, SEC11C	3299	7	21179	3.66847	1	0.360795	0.316225
GOTERM_CC_DIRECT	GO:0033018~sarcoplasmic reticulum lumen	4	0.117682	0.0809604	CALU, CALR, MANF, HSP90B1	3299	7	21179	3.66847	1	0.360795	0.316225
GOTERM_CC_DIRECT	GO:0032839~dendrite cytoplasm	11	0.323625	0.0822646	ABHD12, PURA, MAP2K4, MAP2K1, SFPQ, CANX, FLOT2, MAPK1, KCNAB1, ZC3H14, ADA	3299	40	21179	1.76545	1	0.365335	0.320204
GOTERM_CC_DIRECT	GO:0005876~spindle microtubule	11	0.323625	0.0943145	PARP4, KIF2A, NUMA1, KIF3A, ARL3, CDK1, RMDN1, KIFAP3, TUBG1, CLASP2, EML3	3299	41	21179	1.72239	1	0.414613	0.363394
GOTERM_CC_DIRECT	GO:0071944~cell periphery	21	0.617829	0.0943334	BCAS3, TRAP1, VCAM1, MINDY1, FBLIM1, MSN, AGAP3, PHB2, CLU, RHOA, CDC42, SMPD2, PPP5C, PTPRC, FABP7, CTNNB1, BAX, ITGB1BP1, CD36, EZR, PLEC	3299	95	21179	1.41912	1	0.414613	0.363394
GOTERM_CC_DIRECT	GO:0005901~caveola	21	0.617829	0.0943334	SRC, CAV1, MYOF, TSC2, ATP1A1, PTGS2, HDAC6, HK1, TGFBR2, SMPD2, LIPE, HCK, GRK2, FLOT1, HMOX1, FLOT2, MAPK1, CD36, LDLR, CTSB, MAPK3	3299	95	21179	1.41912	1	0.414613	0.363394
GOTERM_CC_DIRECT	GO:0005697~telomerase holoenzyme complex	7	0.205943	0.0955384	ACD, DKC1, PTGES3, GAR1, SNRPE, NOP10, WRAP53	3299	21	21179	2.13994	1	0.417043	0.365524
GOTERM_CC_DIRECT	GO:0032433~filopodium tip	7	0.205943	0.0955384	CYFIP1, ABITRAM, MYO10, MYO5A, MYO9B, AP2A1, UBE2K	3299	21	21179	2.13994	1	0.417043	0.365524
GOTERM_CC_DIRECT	GO:0070847~core mediator complex	8	0.235363	0.0975677	MED23, MED22, MED1, MED20, MED31, MED16, MED29, MED17	3299	26	21179	1.97533	1	0.423014	0.370757
GOTERM_CC_DIRECT	GO:0044291~cell-cell contact zone	8	0.235363	0.0975677	RAP2C, FLCN, GJA1, RAP2B, FLOT1, FLOT2, VCL, NECTIN2	3299	26	21179	1.97533	1	0.423014	0.370757
GOTERM_CC_DIRECT	GO:0030141~secretory granule	32	0.941453	0.0995328	ATP6V1A, STXBP3, LYZ2, AP2A1, CFP, CLCN3, THBS1, TNF, AP2A2, HSPD1, CDC42, SCFD2, RNPEP, STXBP5, STX3, AP2M1, RAB11FIP5, SNAPIN, TGFB1, ACTN1, SLC30A5, MYO5A, BAIAP2, COL1A1, VAMP8, ARPC2, HGS, IL1B, CPE, ACPP, EBAG9, VAMP3	3299	158	21179	1.30022	1	0.430076	0.376947

## Sheet: 6 - run 1, GO MF
Category	Term	Count	%	PValue	Genes	List Total	Pop Hits	Pop Total	Fold Enrichment	Bonferroni	Benjamini	FDR
GOTERM_MF_DIRECT	GO:0005515~protein binding	1115	39.9928	1.16301e-63	ITSN2, MAPKBP1, PID1, TFRC, ITSN1, F11R, RBPJ, PSMD8, LIPE, RABGEF1, TBK1, UBASH3B, SCP2, DPYSL2, PSMD2, PSMD3, DPYSL3, PSMD1, AKT1, MLYCD, PRKACA, GBP5, DAXX, CSNK2A1, FNBP1, CSNK2A2, MRTFB, DICER1, GAPVD1, SCAMP1, SND1, CD2AP, EWSR1, FEZ2, PSME1, UQCRC1, PSME2, UQCRC2, OPTN, SKAP2, NLRX1, SAR1B, ABCB7, FLII, CLCNKA, IQGAP1, HACD3, GIGYF2, HSPH1, CYB5R3, PRKAR2B, EPB41L1, EPB41L2, EPB41L3, PIP5K…	2607	5338	18713	1.49934	2.63422e-60	2.63422e-60	2.50164e-60
GOTERM_MF_DIRECT	GO:0003723~RNA binding	308	11.0473	5.2194e-53	RPL4, EIF4A1, RPL5, RPL30, RPL3, AHCYL1, EIF4A3, THUMPD3, HNRNPU, PHAX, IFIT1, NUDT5, RPL8, RPL6, IFIT3, RPL7, NUDT4, IFIT2, TIAL1, RPS16, RPS19, RPS18, SNRPD1, MAGOH, DHX58, EIF2D, SNRPD3, RPS11, RPS10, TRIM21, SEC63, DDX17, AQR, MBNL2, IMP3, RPL22, DICER1, SND1, CARHSP1, DDX39A, EWSR1, SARNP, XRN2, RPL24, RPL26, EIF1B, DHX9, CSTF2, TRMT2A, ZC3HAV1, HTATSF1, HNRNPLL, RNASET2B, RNASET2A, HELZ2, L…	2607	928	18713	2.38235	1.18219e-49	5.91097e-50	5.61346e-50
GOTERM_MF_DIRECT	GO:0042802~identical protein binding	490	17.5753	1.06711e-43	TFRC, HNRNPU, PHB2, GLS, RPL7, LACTB, TBK1, ALCAM, UBASH3B, SCP2, DPYSL2, NAMPT, DPYSL3, AKT1, MLYCD, MMUT, GAMT, GBP5, IAH1, ACOT7, CSNK2A1, FNBP1, RPL22, DAPK3, CD2AP, NISCH, DYNC1LI2, DDX39A, BIN1, EWSR1, ETHE1, CLPP, PSME3, PSME2, H2-D1, ATF3, OPTN, CTBP2, SHMT2, CTBP1, SHMT1, CLCNKA, BCL10, ZC3HAV1, ADH5, PRDX3, LDHB, LDHA, PRDX4, PRDX1, HMOX1, BRAP, HEXIM1, GSTM1, HOMER1, ST13, FN1, EIF2AK2…	2607	1962	18713	1.79267	2.41701e-40	8.05669e-41	7.65119e-41
GOTERM_MF_DIRECT	GO:0016787~hydrolase activity	399	14.3113	1.89954e-34	LIPA, GLS, LACTB, LIPE, UBASH3B, DPYSL2, DPYSL3, DDX17, ACOT9, GBP5, ACOT8, IAH1, ACOT7, DICER1, SND1, DDX39A, MTHFD1, MTHFD2, CLPP, ACOT2, ACOT1, ADPRM, PLBD2, CFB, PLA2G7, GNS, MTMR6, PPP4C, RHOT1, RNF213, PTPMT1, PLCG2, LHPP, NAPSA, FUCA1, LNPEP, PRDX6, MOV10, FASN, AGO2, PPT1, PPT2, ITPA, LGMN, MTMR14, HEXB, HEXA, IFIH1, ATIC, IMPA1, IMPA2, SMPD1, ENOPH1, CTBS, UPF1, LYPLA2, ARG2, DUSP3, ARG1…	2607	1607	18713	1.78221	4.30245e-31	1.07561e-31	1.02148e-31
GOTERM_MF_DIRECT	GO:0000166~nucleotide binding	410	14.7059	1.85992e-31	HNRNPU, SMC3, SMC4, SMC2, TBK1, NAMPT, PIP4K2A, AKT1, PRKACA, DDX17, GBP5, CSNK2A1, PRKCB, PRKCD, CSNK2A2, DAPK3, DHDH, DICER1, DYNC1LI2, DDX39A, MTHFD1, TARS2, PI4K2A, NLRX1, SAR1A, ABCB7, SAR1B, HSPA4L, HSPH1, RHOT1, RNF213, PRKAR2B, VPS11, PIP5K1C, LYN, CHKB, EIF2AK2, MTHFS, EHD1, MOV10, GLUD1, EIF5, QARS, HYOU1, ITPA, FARSB, MOCS2, PRKAG1, MRPL39, PYGL, PFAS, IFIH1, RARS, RFK, IKBKE, UPF1, RI…	2607	1717	18713	1.71402	4.21272e-28	8.42544e-29	8.00138e-29
GOTERM_MF_DIRECT	GO:0044877~macromolecular complex binding	199	7.13773	2.62974e-26	TFRC, HNRNPU, PPP2R2A, RBPJ, ICAM1, GOLGA2, SCP2, IL12B, PRKACA, PDK1, COG2, ACTN4, CD2AP, BIN1, UQCRC1, SUCLG2, VDAC1, UQCRC2, ATP6V0D1, EZR, H2-D1, PI4K2A, VPS28, CTBP2, STXBP3, TWF1, IQGAP1, BCL10, SCFD1, PPP4C, RRAS, NCKAP1L, APOE, SPTBN1, LYN, FIS1, HOMER1, ST13, MTHFR, MYO5A, SMARCA4, NPLOC4, STRN, GRB2, CLIC4, CDKN1A, CDKN1B, HEXB, PRKAG1, AP2A1, IDE, AP2A2, PPP3CA, PPP3CB, CTSL, ANXA6, UF…	2607	677	18713	2.10992	5.95637e-23	9.92729e-24	9.42764e-24
GOTERM_MF_DIRECT	GO:0016491~oxidoreductase activity	185	6.63558	1.06663e-24	ERO1A, ALDH1L1, KDM1A, PLOD3, TXNDC12, PLOD1, IFI30, CHCHD4, ALKBH3, NSDHL, ALKBH5, FTH1, PHYHD1, FDXR, HADH, ACAD10, DHDH, CYBB, SDHA, SDHB, ALDH3A2, CH25H, POR, LOX, MTHFD1, MTHFD2, ETHE1, GPD2, MTHFD2L, AKR1C13, SELENOT, ALDH7A1, PTGES, GLYR1, H6PD, CTBP2, MAOA, CTBP1, MGST3, GMPR, ADH5, PRDX3, CYB5R1, LDHB, PRDX5, LDHA, PRDX4, CYB5R3, RDH11, PRDX1, MICAL1, ALDH3B1, DHRS7B, PNPO, HMOX1, RDH13,…	2607	627	18713	2.11791	2.41591e-21	3.4513e-22	3.27759e-22
GOTERM_MF_DIRECT	GO:0003824~catalytic activity	134	4.80631	1.26923e-24	ALDH1L1, RPP30, ECI1, ECI2, ECI3, PLOD3, PNP, STS, PPME1, FNTB, NAMPT, ENPP4, MMUT, GLUL, ARSA, PCYT2, RSAD2, ECH1, TALDO1, GCAT, ACLY, MTAP, MTHFD1, MTHFD2, MTHFD2L, SUCLG2, PFKFB1, DNMT1, H6PD, SHMT2, SHMT1, LYZ2, LYZ1, GMPR, PLD4, LIAS, PLD1, GNS, PLD3, ACACA, LDHB, SGPL1, LDHA, RNF213, ARSK, ARSG, ARSB, GOT1, MTHFR, PRDX6, PAICS, MAN2B2, FASN, ECHDC1, MAN2B1, ALDH18A1, PYGB, FEN1, GBE1, QPRT,…	2607	390	18713	2.46628	2.8748e-21	3.5935e-22	3.41264e-22
GOTERM_MF_DIRECT	GO:0003735~structural constituent of ribosome	80	2.86944	9.26663e-22	RPL4, MRPS17, RPL5, RPL30, RPL3, RPL32, RPL31, MRPS11, RPL34, RPLP1, RPLP0, MRPS12, MRPL39, RPL10A, RPL8, RPL9, RPL6, RPL7, MRPL33, RPS4X, MRPL4, RPL7A, MRPL3, RPS16, RPL18A, RPS19, RPS18, RPL35, RPLP2, RPS11, RPS10, RPS13, RPS9, RPS7, RPL21, RPS8, RPS5, MRPS22, RPL23, RPS6, MRPS23, RPL22, MRPS2, RPL13A, MRPS21, RPSA, MRPL47, MRPL44, MRPS18C, MRPL52, RPL24, RPL26, RPL29, RPL28, DAP3, RPL10, RPL12…	2607	186	18713	3.0873	2.09889e-18	2.3321e-19	2.21472e-19
GOTERM_MF_DIRECT	GO:0003729~mRNA binding	97	3.4792	2.61115e-19	RPL5, EIF4A3, HDLBP, PARK7, RPL6, RPL7, KHSRP, RPL35, NUDT16, RPS13, EIF2A, SRRM2, AQR, RPS5, RPS6, THOC5, RBMXL1, SLPI, ZC3H11A, RPL24, SRSF4, DDX6, KHDRBS1, COPA, DHX9, YTHDC1, CSTF2, MRPL12, HNRNPLL, PCBP1, PCBP2, G3BP1, TPR, G3BP2, CPSF7, CHTOP, RBPMS, PUM1, EIF2S2, QKI, HNRNPL, DHFR, HNRNPM, HNRNPK, FUBP1, AGO2, HNRNPD, HNRNPC, CALR, DCP1A, EIF4G2, EIF4G1, DAZAP1, RBM25, DDX3X, CELF1, CELF2,…	2607	272	18713	2.5598	5.91425e-16	5.91425e-17	5.61658e-17
GOTERM_MF_DIRECT	GO:0005524~ATP binding	334	11.9799	7.93415e-19	EIF4A1, VARS, EIF4A3, HNRNPU, UBE2L6, SMC3, SMC4, ACTB, NUBP1, UBE2L3, SMC2, RPS6KA4, RPS6KA3, TBK1, CHEK2, RPS6KA1, DHX58, LONP1, PIP4K2A, PDK3, AKT1, PRKACA, SEPHS2, GLUL, PDK1, MCCC2, DDX17, AQR, ENTPD1, CSNK2A1, ACSL1, PRKCB, CSNK2A2, PRKCD, DAPK3, MCCC1, ACSL4, DICER1, RUNX1, AFG3L2, DYNC1LI2, DDX39A, MTHFD1, SIK3, SUCLG2, TARS2, PI4K2A, NLRX1, ABCB7, DHX9, HSPA4L, PIK3R4, TWF2, TWF1, UBE2J1…	2607	1529	18713	1.56798	1.79708e-15	1.63371e-16	1.55149e-16
GOTERM_MF_DIRECT	GO:0019899~enzyme binding	135	4.84218	5.42823e-16	SCARB2, APP, KDM1A, PEBP1, PARK7, CCAR2, PYCARD, GCSH, LAMP1, LAMP2, CAPN2, COTL1, AKT1, BANF1, SNRPD3, CAPN1, LGALS9, DAXX, ARMT1, PRKCD, SARS, TUBA4A, POR, HNRNPUL1, SLPI, SELENOS, FDX1, SQSTM1, KPNB1, CUTA, DDX5, BCL10, HACD3, UGT1A7C, PCBP2, HMOX1, HSPA9, LYN, HSPA8, GSTM1, TGFB1, UBE2I, CPSF1, HSPA5, CBX3, HMGA1, FN1, TIMM44, ARPC4, HSPA2, PARP14, NFKB1, GLUD1, SNW1, ALB, CALU, CYCS, MMS19, …	2607	482	18713	2.01043	1.25733e-12	1.01363e-13	9.62611e-14
GOTERM_MF_DIRECT	GO:0031625~ubiquitin protein ligase binding	101	3.62267	5.81773e-16	RPL5, UBE2L6, AUP1, UBE2L3, ACTG1, TUBB5, TRIM28, UBASH3B, CHEK2, PSMD1, PRKACA, DAXX, USP7, ARRDC1, STX8, RPL23, SCAMP3, UQCRC1, SQSTM1, VCL, VCP, CUL3, CUL1, BCL10, HSPBP1, RTN4, UBE2J1, MNDAL, BAG6, ATXN3, GRK2, PRKAR2B, PCBP2, BAG1, RIPK1, SNX9, HSPA9, LYN, HSPA8, UBE2B, HSPA5, NEK6, ERLIN1, ISG15, PA2G4, ERLIN2, UBE2A, PRDX6, NPLOC4, TOLLIP, UBE2N, SRPRB, CALR, YWHAE, GSK3B, CDKN1A, CD40, HS…	2607	318	18713	2.2798	1.25733e-12	1.01363e-13	9.62611e-14
GOTERM_MF_DIRECT	GO:0003676~nucleic acid binding	143	5.12912	7.61688e-15	EIF4A1, EIF4A3, HDLBP, TIAL1, ZDBF2, TBK1, RPS18, KHSRP, MTREX, CMTR1, DDX17, SND1, CARHSP1, DDX39A, RBMXL1, PSPC1, EWSR1, XRN2, SRSF2, MATR3, SRSF4, SNRNP200, SRSF7, SNRPA, ANKRD17, DDX6, KHDRBS1, DDX5, DHX9, DDX1, CSTF2, TRMT2A, HTATSF1, HNRNPLL, PCBP1, PCBP2, G3BP1, G3BP2, SAFB2, BRAP, CPSF7, PNPT1, CPSF1, RBPMS, TREX1, NONO, SMARCA5, SREK1IP1, PA2G4, NMI, QKI, CHERP, HNRNPL, ISG20, HNRNPM, HN…	2607	538	18713	1.9079	1.73511e-11	1.2323e-12	1.17028e-12
GOTERM_MF_DIRECT	GO:0003779~actin binding	113	4.05308	1.03822e-14	CYFIP1, GMFB, FHOD1, GMFG, INPPL1, ARPC5L, HNRNPU, EPS8, CFL2, CFL1, COTL1, PLS3, VPS18, TPM4, ACTN1, TPM1, MRTFB, ACTN4, ABITRAM, FSCN1, S100A4, TLN2, EZR, TLN1, VCL, RAI14, FLII, TWF2, TWF1, CORO1A, CORO1B, CNN3, CORO1C, CNN2, EPB41L1, MICAL1, EPB41L2, EPB41L3, SPTBN1, VPS16, VASP, ITPRID2, DSTN, MYO5A, ARPC4, ARPC5, CORO2A, DIAPH1, DIAPH2, PARVG, GIPC1, CORO7, ITGB1, HIP1, WDR1, FKBP15, LRRK2,…	2607	389	18713	2.08512	2.36378e-11	1.56772e-12	1.48881e-12
GOTERM_MF_DIRECT	GO:0051015~actin filament binding	78	2.7977	3.1772e-14	CYFIP1, HIP1, WDR1, FHOD1, ARPC5L, RCSD1, TRIOBP, PPP1R9B, PSTPIP1, LASP1, CFL2, CFL1, MYO18A, ANXA6, COTL1, PLS3, SPTAN1, DBNL, TPM4, ACTN1, TPM1, ACTN4, MTSS1, SHTN1, ABITRAM, CTTN, PSPC1, BIN1, FRG1, FSCN1, HCLS1, MYH9, LCP1, TLN2, TLN1, EZR, VCL, GAS7, PLEC, TAGLN, FLII, TWF2, TWF1, CAPG, IQGAP1, ADD3, CORO1A, AIF1, CORO1B, ADD1, CORO1C, LIMA1, MICALL2, CTNNA1, FLNA, FLNB, SPTBN1, VPS16, ITPR…	2607	230	18713	2.43427	7.19191e-11	4.49772e-12	4.27134e-12
GOTERM_MF_DIRECT	GO:0042803~protein homodimerization activity	187	6.70732	9.22145e-13	CARS, SCARB2, APP, TFRC, PDCD6, H2-K1, SPPL2A, CISD2, PARK7, F11R, NUDT5, PHB2, PYCARD, SMCHD1, HPGDS, GOLGA5, CHEK2, RUVBL2, PIP4K2A, AKT1, BANF1, NUDT16, MMUT, TBC1D22A, TRIM21, B2M, SH3GLB1, TPD52, GBP5, DAXX, ACOT7, TPM4, S100A1, ACTN1, DAPK3, TPM1, TAP2, SARS, TSC2, TAP1, ACTN4, RUNX1, ALDH3A2, CHMP4B, TRIM14, TARS2, ABCG1, H2-D1, ATF3, TRIM34A, CSF1R, FECH, SHMT2, ABCB7, CTBP1, SHMT1, LPL, …	2607	810	18713	1.65714	2.08867e-09	1.22862e-10	1.16678e-10
GOTERM_MF_DIRECT	GO:0016887~ATPase activity	81	2.90531	2.53643e-12	ABCD2, DDX3X, HSP90AB1, ABCD3, CHD4, IDE, SMC3, SMC4, NUBP1, SMC2, IFIH1, SMCHD1, KIF5B, RUVBL2, RUVBL1, DHX58, LONP1, KIF1C, ABCD1, NSF, RFC5, TOR3A, UPF1, HSP90AA1, ENTPD1, ABCC1, ATP6V1G1, RFC4, RFC2, DDX58, TAP2, TAP1, SMC1A, VWA8, AFG3L2, DDX39A, KIF16B, MYH9, ABCG1, SLFN8, VCP, DHX9, ABCB7, HSPA4L, SPATA5, SLFN9, HSPA13, HSP90B1, HSPD1, HSPH1, RNF213, ABCF2, CCT7, ABCF3, CCT5, CCT4, ABCF1, …	2607	262	18713	2.21915	5.74498e-09	3.19167e-10	3.03103e-10
GOTERM_MF_DIRECT	GO:0019901~protein kinase binding	140	5.02152	4.02376e-12	TFRC, CCNT1, CTNND1, PEBP1, NR3C1, ACTB, GOLGA2, RPS6KA3, PPP1CC, LIPE, RPS19, RPS18, PPME1, DPYSL2, ARHGDIA, CHEK2, EP300, AKT1, PRKACA, SLC12A7, TRIM21, NSF, MAP2K3, MAP2K1, DAXX, RPS7, PRKCD, RPS6, AP1B1, VRK1, TUBA4A, NISCH, CDC37, JTB, TRIM14, VDAC1, SQSTM1, TRIM34A, PFKFB2, CTBP2, SHC1, STXBP1, BCL10, IQGAP1, PRDX3, BCL2L11, PRKAR2B, MICAL1, PLCG2, TRAP1, GSTM1, MLKL, STK11IP, RCC2, NEK6, I…	2607	564	18713	1.78177	9.11386e-09	4.58594e-10	4.35512e-10
GOTERM_MF_DIRECT	GO:0031267~small GTPase binding	86	3.08465	4.04939e-12	CYFIP1, NXT1, GDI1, NCF2, CSE1L, LRRK2, DOCK7, GDI2, ARHGAP1, IPO7, IPO5, EPS8, DOCK10, RABGEF1, IPO9, GOLGA5, XPO1, PPP6R1, AP1G1, ARHGDIA, DENND10, ARHGDIB, ANKFY1, RAC1, PRKACA, ATP7A, GIT1, TNPO3, APPL2, NSF, MAP2K1, RALBP1, ATP6AP1, ANXA2, EXOC8, DAPK3, TSC2, NUTF2, GAPVD1, RABGGTB, RBSN, INF2, KIF16B, PEX5, CDC42EP2, EXOC4, RIN3, ARHGEF2, DOCK2, VCL, KPNB1, OPTN, ROCK1, MYCBP2, WAS, IQGAP1,…	2607	288	18713	2.14343	9.17195e-09	4.58594e-10	4.35512e-10
GOTERM_MF_DIRECT	GO:0016853~isomerase activity	51	1.82927	1.56179e-11	ECI1, MPI, ECI2, ECI3, PPWD1, HPGDS, MCEE, PGM2, MMUT, ACADM, PGM1, PDIA3, TPI1, HMGCS1, PGAM1, PGAM2, ECH1, PDIA6, PDIA5, PDIA4, TMX3, DKC1, TOP1, FKBP4, CRELD2, PPIB, FKBP3, PPIA, PTGES, FKBP2, ISYNA1, ECHS1, NAXE, RPE, HSD17B4, MRI1, FUOM, HSPD1, PTPA, SRR, PPIL1, PTGES2, PTGES3, PMM2, FKBP1A, RPIA, TBXAS1, PIN1, DEGS1, PIN4, P4HB	2607	135	18713	2.71168	3.53744e-08	1.6845e-09	1.59972e-09
GOTERM_MF_DIRECT	GO:0035091~phosphatidylinositol binding	44	1.57819	2.61989e-11	HIP1, NUMA1, NCF1, PITPNA, NCF4, SNX12, SNX30, PLD1, AP2A2, MTM1, SNX3, GGA2, SNX4, SNX1, GGA3, SNX2, FCHO2, SH3PXD2B, TOM1, HS1BP3, SNX9, SNX7, SNX5, APPL2, APPL1, SNX6, BCAS3, EXOC8, SNX24, STAM, NISCH, MYO1E, SNX18, DAB2, HGS, SNX17, KIF16B, SNX15, ESYT2, ESYT1, TLN1, STAM2, C2CD2L, ZCCHC2	2607	108	18713	2.92436	5.93406e-08	2.6973e-09	2.56154e-09
GOTERM_MF_DIRECT	GO:0031072~heat shock protein binding	36	1.29125	8.10533e-11	HDAC2, ITGAM, HSP90AB1, FAF1, ITGB2, CLTC, DLST, NR3C1, HSPA13, BAG3, LMAN2, BAG1, TPR, HSPA9, HSPA8, APAF1, HSPA5, ST13, TOMM34, APOA1, HSPA2, NFKB1, DNAJA1, HNRNPK, DNAJC7, EEF1D, DNAJA3, CDC37, DNAJA2, OGDH, TFAM, BAX, DNAJC9, FKBP4, HSPA1B, HSPA1A	2607	80	18713	3.23009	1.83586e-07	7.98198e-09	7.58024e-09
GOTERM_MF_DIRECT	GO:0019904~protein domain specific binding	94	3.37159	2.39821e-10	ITGB1, YWHAE, CD40, NUMA1, YWHAB, FAF1, FHOD1, CTNND1, HMGB2, ILK, AP2A2, PPP1CC, MAP1LC3B, TUBB5, XPO1, LAMP1, YWHAQ, BASP1, LAMP2, CHMP1A, IKBKG, H4C1, GUSB, PRKACA, SKP1, NCK1, TGM2, YWHAH, WARS, DBNL, SYK, IST1, ACTN1, PLAUR, CACYBP, DICER1, GTF2F1, DYNLL1, SCAMP1, YWHAZ, RAP2B, RABEP1, IRF3, HGS, IL1B, CSNK2B, MYH9, TOP1, STAMBP, EZR, SRSF7, KPNB1, DDX6, KHDRBS1, SP100, VCP, DNMT1, SRC, CTBP…	2607	350	18713	1.9278	5.43194e-07	2.26331e-08	2.14939e-08
GOTERM_MF_DIRECT	GO:0016874~ligase activity	49	1.75753	6.44405e-10	CARS, VARS, RTCB, PFAS, UCHL1, RARS, TRIM25, GLUL, MCCC2, WARS, LIG1, ACSL1, CAD, MCCC1, SARS, DARS2, ACSL4, PCCA, MTHFD1, PCCB, SUCLG2, TARS2, SLC27A4, RNF31, UBA6, GMPS, ACACA, MTHFD1L, LARS, IARS2, HARS, YARS, GSS, HUWE1, GATC, ASNS, WWP2, MTHFS, PAICS, ACSF2, ASS1, ITCH, SUCLA2, QARS, UBA3, UBA1, IARS, FARSB, AARS	2607	139	18713	2.53037	1.45958e-06	5.83831e-08	5.54446e-08
GOTERM_MF_DIRECT	GO:0051287~NAD binding	27	0.968436	1.7224e-09	AHCY, HPGD, CTBP2, HIBADH, CTBP1, HSD17B10, LDHB, LDHA, CYB5R3, ALDH2, AOX3, PHGDH, NDUFV1, HTATIP2, PARP1, MDH1, IDH1, IDH2, SORD, UGDH, HADHA, ALDH5A1, NDUFS2, DLD, GAPDH, GLYR1, ALDH9A1	2607	54	18713	3.58899	3.90123e-06	1.50048e-07	1.42496e-07
GOTERM_MF_DIRECT	GO:0003725~double-stranded RNA binding	35	1.25538	1.84559e-09	EIF4A1, HSP90AB1, TFRC, STAU1, DHX9, DDX1, CLTC, DDX21, OAS1A, HNRNPU, ADAR, SLC3A2, HMGB1, MTDH, HSPD1, IFIH1, DHX58, DHX15, OASL1, OASL2, ZBP1, DDX58, ACTN1, ZFR, EIF2AK2, DICER1, ILF2, MRPL44, OAS2, OAS3, AGO2, TLR7, VIM, TLR3, HSPA1A	2607	84	18713	2.99083	4.18025e-06	1.54824e-07	1.47032e-07
GOTERM_MF_DIRECT	GO:0005525~GTP binding	99	3.55093	2.77375e-09	RAB3D, RTCB, NUDT2, EFTUD2, TUBB6, TUBB5, NUDT16, TGM2, RAB2A, GBP5, TGTP2, TGTP1, TUBA4A, RAB32, SUCLG2, FKBP4, ARL8B, RAB5C, SAR1A, SAR1B, ARL3, AK3, AK4, GVIN1, RAP1B, RHOT1, RRAS, EIF2S3X, EIF2S3Y, RAB6A, PCK2, EIF2B2, RAB4B, IRGM1, EEF2, IIGP1, EHD1, GLUD1, IFT22, EIF5, RHEB, GNAQ, SRPRB, HBS1L, GFM1, HSP90AB1, LRRK2, ARHGAP5, RAB22A, SEPTIN11, SEPTIN10, GMPPB, OPA1, RAC2, ANXA6, RAC1, RAB8B…	2607	392	18713	1.81281	6.28253e-06	2.24377e-07	2.13084e-07
GOTERM_MF_DIRECT	GO:0051087~chaperone binding	42	1.50646	5.13433e-09	SCARB2, APP, GRN, CDKN1B, TFRC, H2-Q8, TIMM9, H2-K1, DLST, ATP1A1, HSCB, HSPD1, STIP1, DNAJB1, BAG3, BAG1, ATP7A, CTSC, HSPA9, HSPA8, SDF2L1, ST13, PTGES3, FN1, AHSA1, TIMM44, HSPA2, SOD1, DNAJA1, DNAJC3, DNAJC1, BIN1, CDC37, ALB, DNAJC10, DNAJA2, OGDH, BAX, DNAJC9, PFDN6, H2-Q10, H2-D1	2607	116	18713	2.59892	1.16292e-05	4.01009e-07	3.80825e-07
GOTERM_MF_DIRECT	GO:0051536~iron-sulfur cluster binding	29	1.04017	1.42562e-08	ISCA2, FECH, IREB2, ETFDH, CISD1, CISD2, LIAS, CIAO3, NUBP1, NFS1, AOX3, UQCRFS1, NDUFV1, XDH, RSAD2, GLRX3, NUBPL, GLRX2, SDHB, NDUFS8, FDX1, BOLA2, NDUFS2, ACO1, NDUFS1, CIAPIN1, ACO2, MOCS1, ISCU	2607	66	18713	3.15396	3.22898e-05	1.07634e-06	1.02217e-06
GOTERM_MF_DIRECT	GO:0047485~protein N-terminus binding	45	1.61406	1.88344e-08	HDAC1, STXBP1, GLRX, RBPJ, PHB2, RELA, SDCBP, PPP1CC, SLC9A3R1, SCFD1, YWHAQ, BANF1, RAB6A, PDLIM5, SMARCE1, SRRM2, MAP2K1, NPM1, DAXX, SMARCC1, TGFB1, CSNK2A1, PARP1, CDKN2A, CSNK2A2, TPM1, ALG2, TSC2, RPA2, ACTN4, HYPK, SMARCA4, TBL1XR1, PEX5, ALOX5AP, EXOC4, EIF3E, CALM3, CALM1, CHMP6, CALM2, HSPA1B, ARF6, HSPA1A, PLEC	2607	134	18713	2.41052	4.26591e-05	1.37613e-06	1.30687e-06
GOTERM_MF_DIRECT	GO:0043022~ribosome binding	29	1.04017	3.1345e-08	SRP19, RPN2, MTIF3, BAG6, SEC61A1, NCLN, RACK1, SEC61B, NOMO1, EIF2A, ABCF1, YTHDF1, YTHDF3, HSPA5, PRMT3, RPSA, SRP68, EEF2, DNAJC2, IMPACT, DNAJC1, SPCS1, EIF6, EIF3K, TTC5, SBDS, NAA15, EIF3C, CPEB4	2607	68	18713	3.0612	7.09939e-05	2.21864e-06	2.10697e-06
GOTERM_MF_DIRECT	GO:0003743~translation initiation factor activity	28	1.0043	6.48237e-08	EIF4A1, MTIF2, MTIF3, EIF4H, EIF2S3X, EIF2D, EIF2S3Y, EIF4B, EIF2A, EIF5B, EIF2B2, EIF1AX, EIF2S2, EIF1, EIF3M, EIF5, EIF6, EIF3K, EIF3L, EIF3E, DHX29, EIF3C, EIF3D, EIF1B, EIF3A, EIF4G2, EIF4G1, EIF3B	2607	66	18713	3.0452	0.000146815	4.44926e-06	4.22533e-06
GOTERM_MF_DIRECT	GO:0097718~disordered domain specific binding	20	0.71736	1.2517e-07	RRM1, PPIL1, HSP90AA1, HSP90AB1, NUMA1, CDKN2A, CLTC, TPM1, FN1, KEAP1, MYO5A, HSPA2, AP2A2, CALM3, EZR, CALM1, GAPDH, CALM2, AP2M1, HSPA1A	2607	38	18713	3.77789	0.00028347	8.33853e-06	7.91884e-06
GOTERM_MF_DIRECT	GO:0051082~unfolded protein binding	34	1.21951	1.40598e-07	HSP90AB1, HSPA13, HSP90B1, ERLEC1, DNAJB1, NUDCD2, SERPINH1, CCT7, UGGT1, CCT5, CCT4, HSPA9, TRAP1, HSPA8, HSP90AA1, NPM1, NUDC, TOR1A, HSPA5, ST13, PTGES3, HSPA2, DNAJA1, CCT6A, DNAJA3, CDC37, TBCE, CANX, DNAJA2, DNAJB11, CALR, PFDN6, HSPA1B, HSPA1A	2607	93	18713	2.62421	0.000318403	9.09868e-06	8.64073e-06
GOTERM_MF_DIRECT	GO:0003924~GTPase activity	81	2.90531	1.80142e-07	HBS1L, GFM1, DDX3X, RAB3D, LRRK2, ARHGAP5, RAB22A, SEPTIN11, SEPTIN10, EFTUD2, TUBB6, TUBB5, GNGT2, OPA1, ARHGDIB, RAC2, RAC1, MMUT, RAB8B, RAB2A, GBP5, EIF5B, TGTP2, TGTP1, RHOG, RHOC, GNL1, TUBA4A, RAP2C, RAB32, TUBB2A, RAP2B, ARF6, ARL8B, RAB1A, RAB5C, SAR1A, SAR1B, RAB1B, ARL3, GNAI3, MTIF2, GNAI2, RAP1B, RAB21, GNA13, NRAS, RAB20, RHOT1, RRAS, RAB24, RAB29, EIF2S3X, EIF2S3Y, GBP2, RAB6A, GBP…	2607	326	18713	1.78349	0.000407939	1.13339e-05	1.07635e-05
GOTERM_MF_DIRECT	GO:0043021~ribonucleoprotein complex binding	22	0.789096	1.99793e-07	PRMT5, RNASEL, DDX5, CBX5, CSNK2A1, RPLP1, EIF4A3, HNRNPU, RPL35A, YBX3, CKAP5, PHF6, TIMM50, IFIH1, RNF135, BOP1, ITCH, PRPF6, HNRNPK, CSNK2B, RPL35, HNRNPC	2607	46	18713	3.43295	0.00045243	1.22306e-05	1.1615e-05
GOTERM_MF_DIRECT	GO:0051787~misfolded protein binding	16	0.573888	2.33105e-07	HSPA9, HSPA8, SDF2L1, TOR1A, HSPA5, DERL2, HSPA2, HSPA13, HDAC6, BAG6, DNAJC3, DNAJC10, DNAJB11, SDF2, HSPA1B, HSPA1A	2607	26	18713	4.41722	0.000527843	1.3538e-05	1.28566e-05
GOTERM_MF_DIRECT	GO:0015035~protein disulfide oxidoreductase activity	16	0.573888	2.33105e-07	PDIA3, ERO1A, GLRX3, TXNDC12, GLRX, GLRX2, PDIA6, GFER, PDIA5, TXN2, PDIA4, CHCHD4, TMX3, DNAJC10, P4HB, TXNDC5	2607	26	18713	4.41722	0.000527843	1.3538e-05	1.28566e-05
GOTERM_MF_DIRECT	GO:0009055~electron carrier activity	19	0.681492	7.5335e-07	CYB5B, CYB5A, NQO2, ETFDH, CYBB, SDHC, ETFA, GLRX, ETFB, SDHA, SDHB, POR, COX7A2L, FDX1, AOX3, CYCS, NDUFS1, CIAPIN1, XDH	2607	38	18713	3.58899	0.00170488	4.26584e-05	4.05114e-05
GOTERM_MF_DIRECT	GO:0048027~mRNA 5'-UTR binding	16	0.573888	8.56942e-07	RPL5, DDX3X, RPS7, SHMT2, SHMT1, MRPS11, UTP23, GNL3, SYNCRIP, LARP1, ACO1, IGF2BP3, RPL26, IGF2BP2, CCT5, RPS13	2607	28	18713	4.1017	0.00193909	4.73408e-05	4.49581e-05
GOTERM_MF_DIRECT	GO:0017124~SH3 domain binding	41	1.47059	8.9128e-07	KHDRBS1, NCF1, SH3KBP1, ARHGAP1, INPPL1, WAS, ILK, ARHGAP17, CBL, ARHGAP6, SH3BGRL, SH3BP1, INPP5D, MICAL1, DPYSL3, MVB12A, SH3BGRL2, OSTF1, EPS15, SH3GL1, REPS1, LYN, VASP, USP8, PDCD6IP, GPX1, LANCL1, PTPN12, ARHGAP27, QKI, CD2AP, ENAH, ARHGAP31, PLSCR1, ADAM17, SYNJ1, ABI1, HCLS1, GRB2, PTPN6, EVL	2607	132	18713	2.22952	0.00201671	4.80655e-05	4.56463e-05
GOTERM_MF_DIRECT	GO:0016798~hydrolase activity, acting on glycosyl bonds	29	1.04017	9.3056e-07	IDUA, LYZ2, HEXB, GBA, LYZ1, HEXA, GANAB, HYAL1, SMPD1, NEU1, CD38, MAN2C1, GUSB, CTBS, MANBA, CEMIP2, FUCA1, GAA, PGGHG, OGA, NAGA, GALC, MAN2B2, GLB1, MAN2B1, CHIL3, SMPDL3B, GLA, ENGASE	2607	78	18713	2.66874	0.0021055	4.90167e-05	4.65496e-05
GOTERM_MF_DIRECT	GO:0043531~ADP binding	19	0.681492	1.92545e-06	PRPS2, HSPA8, VCP, APAF1, PRKAG1, TAP2, TAP1, ATP1A1, GLUD1, PKM, CYB5R3, RUVBL2, RUVBL1, MYO18A, LONP1, PGK1, MYH9, ABCD1, ABCG1	2607	40	18713	3.40954	0.00435165	9.91169e-05	9.41283e-05
GOTERM_MF_DIRECT	GO:0005178~integrin binding	44	1.57819	3.93566e-06	ITGB1, APP, GSK3B, ITGAM, ITGB5, SRC, ITGB2, ILK, HMGB1, F11R, ITGAL, THBS1, ICAM1, GPNMB, SPP1, ITGAX, ANXA7, LGALS8, LYN, DST, ITGA4, SYK, ACTN1, FN1, ISG15, IGF1, GFAP, NISCH, DAB2, ADAM17, IL1B, MYH9, ITGA6, ITGB1BP1, LCP1, ITGA5, TLN2, P4HB, CALR, TLN1, MFGE8, PPIA, FERMT3, FBN1	2607	154	18713	2.05085	0.00887467	0.000198095	0.000188125
GOTERM_MF_DIRECT	GO:0003730~mRNA 3'-UTR binding	33	1.18364	4.73823e-06	RPL5, DDX5, DAZAP1, CELF1, CELF2, UTP23, HNRNPU, YBX3, CRYZ, TIAL1, SYNCRIP, LARP1, KHSRP, PCBP1, IGF2BP3, IGF2BP2, CCT5, HNRNPA0, HNRNPA3, RPS7, PUM1, LRPPRC, HNRNPL, CARHSP1, HNRNPK, HNRNPA2B1, RBMS1, RNPS1, HNRNPC, PABPC1, TARDBP, RBMS2, CPEB4	2607	102	18713	2.32229	0.0106747	0.000233306	0.000221564
GOTERM_MF_DIRECT	GO:0005096~GTPase activator activity	60	2.15208	8.74701e-06	GDI1, LRRK2, GDI2, ARHGAP1, ARRB1, ARHGAP5, ARHGAP6, ARHGDIA, ARHGDIB, TBC1D22A, GIT1, TBC1D10A, TBC1D10B, AGFG1, RALBP1, TSC2, ARAP1, GAPVD1, ARFGAP3, GMIP, ARHGAP45, ARFGAP2, TBC1D1, RABEP1, TBC1D4, RASA4, RP2, CDC42EP2, PREB, RIN3, DOCK2, RGS14, ARHGAP18, ASAP1, ARHGAP17, IQGAP1, RASAL3, ARHGAP12, RIC8A, ABR, ADAP2, SH3BP1, LARS, TBC1D13, NCKAP1L, TBC1D17, SEC23B, TBC1D15, RANBP2, RANBP1, RANB…	2607	242	18713	1.77967	0.0196171	0.000421531	0.000400315
GOTERM_MF_DIRECT	GO:0060090~binding, bridging	29	1.04017	1.06432e-05	OTUD4, ITSN2, NCF1, NCF4, ITSN1, IQGAP1, SEPTIN11, SEPTIN10, SLC9A3R1, CHCHD3, SH3PXD2B, MYO18A, SASH1, HOMER1, SEPTIN2, SEPTIN6, SEPTIN9, SCIMP, SEPTIN7, SEPTIN8, AIMP2, DLG1, AKAP9, LAMTOR2, PSMG1, LAMTOR1, LAMTOR4, ISCU, LAMTOR5	2607	87	18713	2.39266	0.0238187	0.000502226	0.000476948
GOTERM_MF_DIRECT	GO:0004386~helicase activity	38	1.36298	1.12715e-05	DDX6, EIF4A1, DDX5, DDX3X, MCM7, DDX46, DDX24, DHX9, DDX1, DDX20, DDX42, DDX21, CHD4, HELZ2, IFIH1, RUVBL2, DHX58, G3BP1, RUVBL1, DHX15, MTREX, DDX17, UPF1, AQR, DDX58, SMARCA5, DICER1, SMARCA4, MOV10, ZNFX1, DDX39A, MCM3, MCM4, MCM5, MCM6, DHX29, SNRNP200, MCM2	2607	130	18713	2.09818	0.0252069	0.000521018	0.000494794
GOTERM_MF_DIRECT	GO:0003724~RNA helicase activity	26	0.932568	1.20943e-05	DDX6, EIF4A1, DDX5, DDX3X, DDX46, DDX24, DHX9, DDX1, EIF4A3, DDX20, DDX42, DDX21, HELZ2, IFIH1, DHX58, G3BP1, DHX15, MTREX, DDX17, UPF1, AQR, DDX58, MOV10, DDX39A, DHX29, SNRNP200	2607	74	18713	2.52199	0.0270219	0.00054787	0.000520295
GOTERM_MF_DIRECT	GO:0043130~ubiquitin binding	31	1.11191	1.2724e-05	RNF31, USP16, FAF1, FAF2, UBE2L6, AUP1, HDAC6, GGA2, UCHL1, GGA3, DDI2, TOM1, MVB12A, UBXN7, BUB3, RAE1, USP5, RAD23A, STAM, UCHL3, NSFL1C, NPLOC4, HGS, TOLLIP, UBE2N, STAM2, SQSTM1, TRIM32, OPTN, VPS28, OTUB1	2607	97	18713	2.29399	0.0284088	0.000565097	0.000536655
GOTERM_MF_DIRECT	GO:0000049~tRNA binding	25	0.8967	1.35308e-05	CARS, SLFN8, NAT10, HSD17B10, SLFN9, RPL6, RARS, IARS2, EIF2S3X, EIF2S3Y, RPS10, DTD1, DTD2, TRMT1L, EIF2A, YARS, TRMT10C, NSUN2, SARS, TRNT1, AIMP1, CTU2, CTU1, IARS, AARS	2607	70	18713	2.56357	0.0301827	0.000589372	0.000559708
GOTERM_MF_DIRECT	GO:0008234~cysteine-type peptidase activity	41	1.47059	1.38018e-05	OTUD4, USP15, MINDY3, USP16, MINDY1, MINDY2, USP10, CTSZ, UFSP2, USP18, CTSS, SENP7, VCPIP1, ATXN3, UCHL1, CASP7, CASP8, CASP6, CTSL, OTUD6B, CASP3, CASP4, CASP1, CAPN2, CTSH, CTSF, CAPN1, CTSC, CTSB, USP25, USP8, USP7, USP5, USP9X, USP4, UCHL3, OTULIN, PIGK, BLMH, LGMN, OTUB1	2607	146	18713	2.01573	0.0307778	0.000589834	0.000560147
GOTERM_MF_DIRECT	GO:0051539~4 iron, 4 sulfur cluster binding	18	0.645624	1.42475e-05	ISCA2, RSAD2, NUBPL, IREB2, ETFDH, LIAS, SDHB, CIAO3, NUBP1, NDUFS8, NDUFS2, ACO1, NDUFS1, ACO2, CIAPIN1, MOCS1, NDUFV1, ISCU	2607	41	18713	3.15131	0.0317558	0.000597605	0.000567527
GOTERM_MF_DIRECT	GO:0000062~fatty-acyl-CoA binding	13	0.466284	1.57044e-05	ACADVL, ACOT7, PITPNA, ECI2, ACAD9, ECI3, DBI, HMGCL, HADHA, SCP2, ACADM, ACBD3, ACADS	2607	23	18713	4.05712	0.0349456	0.000646737	0.000614186
GOTERM_MF_DIRECT	GO:0050750~low-density lipoprotein particle receptor binding	15	0.53802	1.60564e-05	APP, LRPAP1, CLTC, LANCL1, AP2A1, COMMD1, MESD, HSP90B1, DNAJA1, DAB2, MMP13, SNX17, APOE, LDLRAP1, AP2M1	2607	30	18713	3.58899	0.0357146	0.000649424	0.000616737
GOTERM_MF_DIRECT	GO:0050660~flavin adenine dinucleotide binding	26	0.932568	2.04084e-05	ACADVL, KDM1A, MAOA, ETFA, CYB5R3, AIFM1, AIFM2, AOX3, ACADM, ACADS, XDH, ACAD10, ACAD8, NOS2, TXNRD1, ACAD9, GSR, CYBB, MTHFR, SDHA, GFER, POR, IVD, AGPS, ACOX3, DLD	2607	76	18713	2.45563	0.0451734	0.000810966	0.000770149
GOTERM_MF_DIRECT	GO:0043024~ribosomal small subunit binding	11	0.394548	4.04e-05	PTCD3, NPM1, DDX3X, LARP1, EIF4H, MTIF2, DHX29, MTIF3, EIF1B, EIF4B, EIF1	2607	18	18713	4.38654	0.0874459	0.00157769	0.00149828
GOTERM_MF_DIRECT	GO:0000287~magnesium ion binding	56	2.00861	4.56131e-05	FEN1, PDCD6, LRRK2, NUDT5, COMT, CLYBL, NUDT3, RPS6KA4, THTPA, RPS6KA3, HPGDS, IMPA1, RPS6KA1, PAPOLA, PGM2, NUDT16, PRKACA, ENOPH1, MAP3K7, GLUL, PGM1, IRAK3, IRAK4, DCK, PLSCR1, PPM1B, PKM, PPA2, RP2, MTHFD2, SIK3, PGP, SUCLG2, TKT, PRPS2, IDI1, PDXK, PRIM1, ARL3, STK4, HMGCL, SRR, STK38, CSNK1A1, GSS, TREX1, IDH1, NEK6, IDH2, P2RX7, PDP1, SUCLA2, RHEB, CDK2, UBA2, FARSB	2607	233	18713	1.72518	0.0981581	0.00175108	0.00166295
GOTERM_MF_DIRECT	GO:0016616~oxidoreductase activity, acting on the CH-OH group of donors, NAD or NADP as acceptor	20	0.71736	5.21171e-05	CBR1, MDH1, HPGD, CTBP2, HIBADH, MDH2, CTBP1, IDH1, IDH2, LDHB, UGDH, HADHA, DHRS7, NSDHL, LDHA, PRXL2B, CRYL1, PHGDH, HADH, CBR4	2607	53	18713	2.70867	0.111347	0.00196742	0.0018684
GOTERM_MF_DIRECT	GO:0016620~oxidoreductase activity, acting on the aldehyde or oxo group of donors, NAD or NADP as acceptor	14	0.502152	5.47524e-05	ALDH1L1, ALDH4A1, ALDH3A2, ALDH6A1, ALDH5A1, ALDH2, ALDH1B1, ALDH3B1, ALDH1A2, ALDH18A1, GAPDH, ALDH7A1, HTATIP2, ALDH9A1	2607	29	18713	3.46523	0.116636	0.00203302	0.00193069
GOTERM_MF_DIRECT	GO:0016829~lyase activity	42	1.50646	5.93205e-05	ECHS1, FECH, GLO1, APIP, HSD17B4, HCCS, NPL, HMGB1, CSAD, HACD3, CLYBL, PTS, HMGCL, SRR, SGPL1, DDT, DGLUCY, RPS3, MLYCD, PCBD2, PCK2, ADSL, FAHD1, TPI1, RSAD2, PTGES2, MOCOS, ACOD1, USB1, PAICS, HADHA, FASN, TBXAS1, ECHDC1, ALDOC, MVD, ACO1, SCLY, ACO2, NAXD, UMPS, MOCS1	2607	160	18713	1.88422	0.125729	0.00216711	0.00205804
GOTERM_MF_DIRECT	GO:0019900~kinase binding	35	1.25538	6.91751e-05	PFKFB2, ITGB1, PFKFB1, CEBPB, SP100, HSP90AB1, SRC, SLC2A1, PEBP1, BCL10, PARK7, AP2A2, ACACA, PPP1R9B, PRDX3, LDHB, LDHA, OPA1, CASP1, RPS3, CHP1, FLNA, PRKCD, PPP2R5A, RAB3IL1, RAD23A, GFAP, DLG1, PFKL, TOLLIP, CDC37, ITGB1BP1, CHIL3, VIM, CNOT9	2607	125	18713	2.00984	0.145028	0.00243897	0.00231621
GOTERM_MF_DIRECT	GO:0030544~Hsp70 protein binding	20	0.71736	6.99925e-05	CDKN1B, TFRC, ST13, DNAJB12, DNAJB14, NR3C1, DNAJA1, FKBP1A, BAG6, STIP1, DNAJC2, DNAJB1, CREB1, DNAJA3, DNAJC10, DNAJA2, RPS3, BAX, MVD, DNAJC8	2607	54	18713	2.65851	0.14661	0.00243897	0.00231621
GOTERM_MF_DIRECT	GO:0030170~pyridoxal phosphate binding	20	0.71736	6.99925e-05	PYGB, PDXK, OAT, GOT1, SHMT2, SHMT1, MOCOS, PLPBP, PYGL, CSAD, GCAT, SRR, SGPL1, NFS1, SPTLC1, SPTLC2, PSAT1, KYNU, ALB, PNPO	2607	54	18713	2.65851	0.14661	0.00243897	0.00231621
GOTERM_MF_DIRECT	GO:0003697~single-stranded DNA binding	32	1.14778	8.30614e-05	IGHM, MCM7, DHX9, HNRNPU, NUCKS1, YBX1, SAMHD1, YBX3, SMC4, SMC2, PURB, PTBP1, PURA, PCBP1, PCBP2, LONP1, MYEF2, ANXA1, TREX1, RPA1, RPA2, LRPPRC, HNRNPK, RPA3, SUB1, MCM3, MCM4, NUP35, MCM5, MCM6, TOP1, MCM2	2607	111	18713	2.06933	0.171503	0.00285051	0.00270704
GOTERM_MF_DIRECT	GO:0002161~aminoacyl-tRNA editing activity	9	0.322812	9.35695e-05	VARS, PRORSD1, LARS, IARS2, TARS2, IARS, DTD1, DTD2, AARS	2607	13	18713	4.96937	0.190991	0.00316321	0.003004
GOTERM_MF_DIRECT	GO:0008289~lipid binding	71	2.54663	0.000107654	NCF1, NUMA1, PITPNA, NCF4, SNX12, PEBP1, TREM2, DBI, FNBP1L, NR3C1, CLINT1, AP2A2, OPA1, SCP2, PSD4, ANXA6, CD36, AP2M1, SH3GL1, SH3GLB1, STARD5, PCYT1A, FNBP1, APOA1, EPDR1, PLA2G4A, NME4, BIN3, KIF16B, VDAC2, VDAC1, VCP, WDR45B, SNX3, SDCBP, SNX4, SNX1, PGRMC2, SNX2, S100A13, MVB12A, SNX9, APOE, SNX7, SNX5, CYTH1, SNX6, OSBPL8, PLEKHA2, BAD, OSBPL3, ERLIN1, SNX24, COQ9, MYO1E, NSFL1C, SNX18, FA…	2607	325	18713	1.56811	0.216395	0.00358584	0.00340536
GOTERM_MF_DIRECT	GO:0044183~protein binding involved in protein folding	16	0.573888	0.000126824	HSPA9, CD74, HSPA8, HSP90AA1, HSP90AB1, HSPA5, HSPA2, HSPA13, CCT6A, PDCL3, DNAJB1, CCT7, CCT5, HSPA1B, HSPA1A, CCT4	2607	39	18713	2.94481	0.249695	0.00416315	0.00395361
GOTERM_MF_DIRECT	GO:0038024~cargo receptor activity	12	0.430416	0.000161662	SCARB2, MSR1, MARCO, DAB2, ITGAM, LRP1, SURF4, MRC1, ITGB2, MIA2, FPR2, CD44	2607	24	18713	3.58899	0.306631	0.00523091	0.00496763
GOTERM_MF_DIRECT	GO:0051537~2 iron, 2 sulfur cluster binding	13	0.466284	0.000179695	ISCA2, FECH, CISD1, CISD2, GLRX2, SDHB, FDX1, AOX3, UQCRFS1, NDUFS1, CIAPIN1, XDH, ISCU	2607	28	18713	3.33263	0.334386	0.00573253	0.005444
GOTERM_MF_DIRECT	GO:0051059~NF-kappaB binding	14	0.502152	0.000186497	GSK3B, NPM1, HDAC2, CDKN2A, HDAC1, ANXA4, FAF1, AKAP8, BCL10, COMMD6, RELA, MTDH, DNAJA3, EP300	2607	32	18713	3.14037	0.344565	0.00578653	0.00549529
GOTERM_MF_DIRECT	GO:0004553~hydrolase activity, hydrolyzing O-glycosyl compounds	14	0.502152	0.000186497	MANBA, IDUA, GBE1, HEXB, GAA, HEXA, PGGHG, NAGA, GANAB, GLB1, GUSB, CTBS, GLA, ENGASE	2607	32	18713	3.14037	0.344565	0.00578653	0.00549529
GOTERM_MF_DIRECT	GO:0004197~cysteine-type endopeptidase activity	26	0.932568	0.000197142	USP15, USP16, USP10, CTSZ, USP18, MALT1, CTSS, PYCARD, UCHL1, CASP7, CASP8, CASP6, CTSL, CASP3, CASP4, CASP1, CTSH, CTSF, CTSC, CTSB, USP25, USP7, USP5, USP9X, BLMH, LGMN	2607	86	18713	2.17009	0.360181	0.00603414	0.00573044
GOTERM_MF_DIRECT	GO:0016740~transferase activity	297	10.6528	0.000226324	THUMPD3, UBE2L6, NUDT5, UBE2L3, RPS6KA4, RPS6KA3, PCMT1, HERC4, COMTD1, PNP, RNF114, TBK1, SCP2, TRIM28, CHEK2, RPS6KA1, NAMPT, PIP4K2A, PDK3, AKT1, TRIM25, PRKACA, SEPHS2, GLUL, TRIM21, HERC6, PDK1, GAMT, ARMT1, CSNK2A1, PRKCB, OXSM, CSNK2A2, ALG5, PRKCD, DAPK3, NSMCE1, ATG10, ALG2, TALDO1, GCAT, MTAP, HMBS, SIK3, CBLL1, PI4K2A, PTGES, SHMT2, MGST3, SHMT1, MYCBP2, MGST1, PIK3R4, TRMT2A, LIAS, OS…	2607	1765	18713	1.20785	0.401112	0.00683497	0.00649096
GOTERM_MF_DIRECT	GO:0004812~aminoacyl-tRNA ligase activity	16	0.573888	0.000243422	CARS, YARS, WARS, VARS, F13A1, SARS, DARS2, QARS, LARS, RARS, IARS2, TARS2, HARS, IARS, FARSB, AARS	2607	41	18713	2.80116	0.423868	0.00725461	0.00688948
GOTERM_MF_DIRECT	GO:0004177~aminopeptidase activity	14	0.502152	0.000268732	CPQ, ERAP1, LNPEP, DPP3, NPEPL1, DPP7, CTSL, XPNPEP3, ANPEP, CTSH, BLMH, LAP3, METAP1, METAP2	2607	33	18713	3.0452	0.455975	0.00790491	0.00750704
GOTERM_MF_DIRECT	GO:0051721~protein phosphatase 2A binding	16	0.573888	0.000330323	PTPN1, ANKLE2, SHC1, STAT1, PPP2R2A, ARPP19, STRN3, PTPA, BOD1L, PPME1, CPD, ENSA, EIF4EBP1, AKT1, STRN, VIM	2607	42	18713	2.73447	0.526832	0.00959206	0.00910928
GOTERM_MF_DIRECT	GO:0044325~ion channel binding	38	1.36298	0.000347615	YWHAE, CAMK2D, HSP90AB1, USP10, PRKCSH, SRC, LRRK2, ATP2A2, ARRB1, PPP1R9B, PYCARD, YWHAQ, NPTN, TSPO, FLNA, AP2M1, S100A10, YWHAH, SH3GL1, LYN, TRAPPC2, HSP90AA1, HOMER1, ACTN1, KCNAB2, ACTN4, YWHAZ, CHERP, FKBP1A, DIAPH1, DLG1, PACS1, AKAP9, CALM3, VDAC1, CALM1, PHPT1, CALM2	2607	151	18713	1.80638	0.545013	0.00996644	0.00946481
GOTERM_MF_DIRECT	GO:0008022~protein C-terminus binding	54	1.93687	0.000372033	NUMA1, YWHAB, CNRIP1, NCF2, CLTC, ATP2A2, AP2A1, PHB2, PPP1R9B, PSMD9, PPP1CC, YWHAQ, AP1G1, EP300, BANF1, KPNA3, SH3GL1, NSF, MAP2K1, USP7, DBNL, DST, DAPK3, DYNLL1, CD2AP, PROCR, CDC37, PEX5, ITGB1BP1, TAX1BP3, PABPC1, EZR, OPTN, PCNA, SRC, BCL10, CORO1A, PRDX3, SDCBP, STIP1, BLOC1S2, PTK2B, SASH1, UBE2I, FN1, PRRC2C, MAPK14, TJP1, DLG1, DAB2, MYO1C, SYNJ1, SNX17, AGO2	2607	240	18713	1.61505	0.569501	0.0105332	0.010003
GOTERM_MF_DIRECT	GO:0016209~antioxidant activity	12	0.430416	0.000382842	PRDX3, PRDX5, PRDX4, SELENOS, SRXN1, PRXL2B, PRDX1, CAT, HP, APOE, PRDX6, SOD1	2607	26	18713	3.31291	0.579917	0.0107054	0.0101666
GOTERM_MF_DIRECT	GO:0019843~rRNA binding	17	0.609756	0.000395542	PTCD3, MRPS17, RPL5, NPM1, RNASEL, RPS9, IMP3, RPS5, RPL11, DDX21, RPL8, RPL9, RPS4X, RPS18, SBDS, RPS11, TLR13	2607	47	18713	2.59629	0.591833	0.0109256	0.0103757
GOTERM_MF_DIRECT	GO:1990446~U1 snRNP binding	7	0.251076	0.000417195	SNRPD2, SNRPD1, SNRNP70, SNRPG, SNRPD3, SNRPA, SNRPB	2607	9	18713	5.58288	0.611376	0.0111694	0.0106072
GOTERM_MF_DIRECT	GO:0030235~nitric-oxide synthase regulator activity	7	0.251076	0.000417195	HSP90AA1, HSP90AB1, AKT1, CALM3, DYNLL1, CALM1, CALM2	2607	9	18713	5.58288	0.611376	0.0111694	0.0106072
GOTERM_MF_DIRECT	GO:0005522~profilin binding	8	0.286944	0.000419161	VASP, ENAH, DIAPH1, CYFIP1, FMNL1, CTTN, EVL, ACTG1	2607	12	18713	4.78532	0.613104	0.0111694	0.0106072
GOTERM_MF_DIRECT	GO:0005324~long-chain fatty acid transporter activity	10	0.35868	0.000477824	ABCC1, ABCD2, FABP3, ABCD3, FABP4, FABP5, SLC2A1, CD36, ABCD1, SLC27A4	2607	19	18713	3.77789	0.661263	0.0125846	0.0119512
GOTERM_MF_DIRECT	GO:0097110~scaffold protein binding	25	0.8967	0.000510059	YWHAE, SRC, TREM2, PARK7, PHF6, CASP8, GRK2, TCOF1, CASP4, PSAP, CASP1, PLCG2, UBTF, MAP3K7, MAPK3, LYN, MAP2K1, HSP90AA1, SYK, HOMER1, BAIAP2, DYNLL1, P2RX7, CDC37, VIM	2607	86	18713	2.08662	0.685124	0.0132791	0.0126108
GOTERM_MF_DIRECT	GO:0019903~protein phosphatase binding	31	1.11191	0.000541879	YWHAE, CSF1R, VCP, CDKN1B, MVP, CTNND1, IQGAP1, HSP90B1, SNX3, LGALS3, PPP1CC, PSTPIP1, TBK1, PPME1, PPP6R1, PPP6R3, CFL1, RACK1, SHOC2, STAT6, CSK, HSP90AA1, ANAPC7, BAD, STAT3, RPA2, AP3B1, VRK3, GTF2F1, MAPK14, GRB2	2607	117	18713	1.90186	0.707031	0.0139472	0.0132453
GOTERM_MF_DIRECT	GO:0051020~GTPase binding	16	0.573888	0.000585941	HSP90AA1, NME4, YBX1, FNBP1L, AIMP1, BIN1, GNB2, GNB1, FLNA, PREB, LCP1, LAMTOR1, IARS, SPTBN1, BCL2L1, SH3GL1	2607	44	18713	2.61018	0.734873	0.0149119	0.0141613
GOTERM_MF_DIRECT	GO:0019003~GDP binding	24	0.860832	0.000611477	RAB2A, PRPS2, RAB5C, ARL3, GNAI3, RAB22A, IIGP1, RAP2C, RAP1B, RAB21, RAB10, NRAS, RAP2B, RRAS, RAB14, RHEB, RAB12, RAB18, RAB29, SUCLG2, GBP2, ARF6, RAB8B, ARL8B	2607	82	18713	2.10087	0.749781	0.0153888	0.0146143
GOTERM_MF_DIRECT	GO:0004029~aldehyde dehydrogenase (NAD) activity	9	0.322812	0.000633063	ALDH4A1, ALDH3A2, ALDH1L1, ALDH2, ALDH1B1, ALDH1A2, ALDH3B1, ALDH7A1, ALDH9A1	2607	16	18713	4.03762	0.761728	0.015757	0.0149639
GOTERM_MF_DIRECT	GO:0003755~peptidyl-prolyl cis-trans isomerase activity	14	0.502152	0.000722236	RANBP2, PPIL1, FKBP2, FKBP15, PPWD1, CWC27, PTPA, FKBP1A, PIN1, PIN4, FKBP4, PPIB, FKBP3, PPIA	2607	36	18713	2.79144	0.805331	0.0175899	0.0167046
GOTERM_MF_DIRECT	GO:0031593~polyubiquitin binding	14	0.502152	0.000722236	VCP, ZFAND6, ABRAXAS2, RAD23A, BRCC3, HDAC6, BAG6, TNIP1, TNIP2, UFD1, EPS15, OPTN, UBQLN2, UBL7	2607	36	18713	2.79144	0.805331	0.0175899	0.0167046
GOTERM_MF_DIRECT	GO:1990381~ubiquitin-specific protease binding	10	0.35868	0.00076188	BAG6, VCP, SART3, SELENOS, SUMO1, CLTC, DERL2, CHMP3, RAD23A, PARK7	2607	20	18713	3.58899	0.822061	0.0183581	0.0174341
GOTERM_MF_DIRECT	GO:0008484~sulfuric ester hydrolase activity	8	0.286944	0.000799018	GALNS, ARSA, STS, ARSK, IDS, ARSG, GNS, ARSB	2607	13	18713	4.41722	0.836427	0.0190429	0.0180845
GOTERM_MF_DIRECT	GO:0008137~NADH dehydrogenase (ubiquinone) activity	11	0.394548	0.000815525	NDUFA7, NDUFB8, NDUFB7, NDUFS8, NDUFB10, NDUFA10, NDUFS3, NDUFC2, NDUFS2, NDUFS1, NDUFV1	2607	24	18713	3.28991	0.842435	0.0190429	0.0180845
GOTERM_MF_DIRECT	GO:0017056~structural constituent of nuclear pore	11	0.394548	0.000815525	NUP214, NUP93, POM121, NUP107, NUP133, NUP85, TPR, NUP35, NUTF2, NUP54, NUP160	2607	24	18713	3.28991	0.842435	0.0190429	0.0180845
GOTERM_MF_DIRECT	GO:0035325~Toll-like receptor binding	6	0.215208	0.000857417	SYK, UNC93B1, TOLLIP, CD36, MYD88, TLR2	2607	7	18713	6.15256	0.85671	0.0196167	0.0186293
GOTERM_MF_DIRECT	GO:0008379~thioredoxin peroxidase activity	6	0.215208	0.000857417	PRDX3, PRDX5, PRDX4, PRXL2B, PRDX1, SELENOF	2607	7	18713	6.15256	0.85671	0.0196167	0.0186293
GOTERM_MF_DIRECT	GO:1990247~N6-methyladenosine-containing RNA binding	7	0.251076	0.000919795	YTHDF1, YTHDF3, YTHDC1, HNRNPA2B1, IGF2BP3, IGF2BP2, HNRNPC	2607	10	18713	5.02459	0.875605	0.0206271	0.0195889
GOTERM_MF_DIRECT	GO:0036435~K48-linked polyubiquitin binding	7	0.251076	0.000919795	RNF31, VCP, NPLOC4, MINDY1, MINDY2, UFD1, IKBKE	2607	10	18713	5.02459	0.875605	0.0206271	0.0195889
GOTERM_MF_DIRECT	GO:0051219~phosphoprotein binding	18	0.645624	0.000933096	YWHAE, LYN, SHC1, YWHAB, SRC, PRKCSH, CSNK1A1, ARRB1, PHF6, TBK1, UBASH3B, THRAP3, DPYSL3, PIN1, GRB2, FKBP4, CD44, PAFAH1B1	2607	55	18713	2.34916	0.8793	0.0207202	0.0196774
GOTERM_MF_DIRECT	GO:0016627~oxidoreductase activity, acting on the CH-CH group of donors	12	0.430416	0.00114891	ACAD8, ACADVL, IVD, TECR, ACAD9, SDHC, DHCR7, ACADM, ACOX3, SDHA, ACAD10, ACADS	2607	29	18713	2.9702	0.926007	0.0251635	0.023897
GOTERM_MF_DIRECT	GO:0042277~peptide binding	27	0.968436	0.00115541	HSP90AB1, CLTC, H2-K1, RPLP0, PLOD1, IDE, CRIP1, RELA, NLN, RXRA, CTSL, ANPEP, FNTB, CTSD, CTSB, HSPA8, CSNK1A1, GSS, ERAP1, MEMO1, LNPEP, TPP1, ADNP, CALR, THOP1, H2-Q10, H2-D1	2607	101	18713	1.91887	0.927089	0.0251635	0.023897
GOTERM_MF_DIRECT	GO:0001671~ATPase activator activity	11	0.394548	0.00119088	DNAJC19, DNAJA1, DNAJB1, DNAJC10, DNAJA2, TOR1AIP2, AHSA1, DNAJC24, HSCB, RAB6A, TOR1AIP1	2607	25	18713	3.15831	0.932724	0.025477	0.0241947
GOTERM_MF_DIRECT	GO:0048306~calcium-dependent protein binding	26	0.932568	0.0011923	DDX5, PEF1, PDCD6, SLC9A1, CLN3, S100A13, ANXA6, CHP1, ANXA7, S100A10, PDCD6IP, ANXA1, ANXA2, ANXA3, S100A1, ANXA4, ALG2, ANXA11, MYO5A, VPS37B, HNRNPM, MMP13, CALM3, S100A4, CALM1, CALM2	2607	96	18713	1.94404	0.93294	0.025477	0.0241947
GOTERM_MF_DIRECT	GO:0030145~manganese ion binding	20	0.71736	0.00125651	IDI1, ARG2, FEN1, B4GALT1, ARG1, SLC11A2, PEPD, SOD2, HMGCL, PPM1B, NPEPL1, IMPA1, XPNPEP3, PAPOLA, NUDT16, LAP3, ADPRM, PRKACA, GLUL, PCK2	2607	66	18713	2.17515	0.942028	0.0265982	0.0252594
GOTERM_MF_DIRECT	GO:0048029~monosaccharide binding	9	0.322812	0.00166115	RPIA, LGALS3, PFKL, RPE, TALDO1, PGLS, TKT, FUOM, PFKP	2607	18	18713	3.58899	0.976847	0.0343465	0.0326178
GOTERM_MF_DIRECT	GO:0097100~supercoiled DNA binding	5	0.17934	0.00166804	RPS3, HMGB2, PSIP1, TOP1, HMGB1	2607	5	18713	7.17798	0.977206	0.0343465	0.0326178
GOTERM_MF_DIRECT	GO:0015190~L-leucine transmembrane transporter activity	5	0.17934	0.00166804	SLC7A5, SLC7A8, SLC38A7, SLC3A2, SLC38A9	2607	5	18713	7.17798	0.977206	0.0343465	0.0326178
GOTERM_MF_DIRECT	GO:0044389~ubiquitin-like protein ligase binding	11	0.394548	0.00169591	CEBPB, VCP, ITCH, DTX3L, SUMO1, HGS, STAT1, STAT2, TRIP4, STAM, PARP9	2607	26	18713	3.03684	0.978603	0.0346057	0.032864
GOTERM_MF_DIRECT	GO:0004065~arylsulfatase activity	6	0.215208	0.00202352	GALNS, ARSA, STS, ARSK, ARSG, ARSB	2607	8	18713	5.38349	0.989826	0.0407951	0.0387418
GOTERM_MF_DIRECT	GO:0016922~ligand-dependent nuclear receptor binding	16	0.573888	0.00203525	SMARCE1, BCAS3, ASAH1, SMARCD3, STAT1, BUD31, SRA1, TRIP4, ACTN4, PROX1, ARID1A, SNW1, RXRA, UBA3, EP300, TACC1	2607	49	18713	2.34383	0.990093	0.0407951	0.0387418
GOTERM_MF_DIRECT	GO:0008233~peptidase activity	97	3.4792	0.00206806	OTUD4, SPPL2A, PARK7, CNDP2, LACTB, PLAU, ANPEP, CAPN2, LONP1, CAPN1, TGM2, PDIA3, USP8, USP7, USP5, USP4, CTRB1, AFG3L2, ADAM17, SLPI, CLPP, PSME3, STAMBP, LAP3, CFB, MINDY3, MINDY1, MINDY2, BRCC3, PSEN1, PRPF8, DPP3, VCPIP1, ATXN3, NLN, NCSTN, DPP7, PITRM1, CTSA, NAPSA, GGH, LNPEP, COPS6, CPD, TPP1, BLMH, LGMN, CPQ, CTSZ, UFSP2, IDE, PEPD, CTSS, SENP7, SCPEP1, CASP7, UCHL1, CASP8, CASP6, CTSL, …	2607	520	18713	1.33897	0.990804	0.041089	0.039021
GOTERM_MF_DIRECT	GO:0051117~ATPase binding	26	0.932568	0.00220502	TOR1AIP2, PSEN1, TOR1AIP1, DNAJB1, ATXN3, FBL, PPP3CA, NCSTN, RUVBL2, RUVBL1, UFD1, RAC1, ATP6V1E1, RAB6A, USP25, ATP6V1G1, SDF2L1, S100A1, ATOX1, NSFL1C, NPLOC4, HNRNPK, SELENOS, CLPP, DNAJC10, EZR	2607	100	18713	1.86628	0.993261	0.0434294	0.0412435
GOTERM_MF_DIRECT	GO:0032977~membrane insertase activity	8	0.286944	0.00232163	MMGT1, TIMM9, EMC2, EMC3, EMC4, EMC10, EMC6, EMC8	2607	15	18713	3.82826	0.994829	0.0453192	0.0430383
GOTERM_MF_DIRECT	GO:0016791~phosphatase activity	34	1.21951	0.00234283	INPPL1, PRUNE1, PPM1H, PTPN21, PTPRJ, ATP1A1, PTPN23, MTM1, INPP5B, NT5C, PPP1CC, NANP, PPP4C, PTPMT1, ACP2, MDP1, TNS3, LHPP, PTPN1, PTPN18, ARMT1, DUSP3, PPTC7, PTPN12, PDP1, DUSP23, PPM1B, PTPRC, PTPRA, PGP, PTPN6, PTPN7, TAB1, ACPP	2607	144	18713	1.6948	0.995072	0.0453192	0.0430383
GOTERM_MF_DIRECT	GO:0031369~translation initiation factor binding	11	0.394548	0.002361	EIF3M, DDX3X, LARP1, GCH1, RPS19, CELF1, EIF4EBP1, EIF2S2, EIF3C, TRIM32, EIF3B	2607	27	18713	2.92436	0.995271	0.0453192	0.0430383
GOTERM_MF_DIRECT	GO:0047617~acyl-CoA hydrolase activity	10	0.35868	0.00250379	ACOT9, ACOT8, ABCD2, ABCD3, ACOT7, ACAA2, ACOT2, ACOT1, ACOT13, ABCD1	2607	23	18713	3.12086	0.99658	0.0472047	0.0448289
GOTERM_MF_DIRECT	GO:0070006~metalloaminopeptidase activity	10	0.35868	0.00250379	NPEPL1, ANPEP, XPNPEP3, ERAP1, LNPEP, LAP3, PEPD, METAP1, METAP2, DPP3	2607	23	18713	3.12086	0.99658	0.0472047	0.0448289
GOTERM_MF_DIRECT	GO:0003756~protein disulfide isomerase activity	9	0.322812	0.00252175	PDIA3, ERO1A, TMX3, P4HB, CRELD2, PDIA6, PDIA5, PDIA4, TXNDC5	2607	19	18713	3.4001	0.996717	0.0472047	0.0448289
GOTERM_MF_DIRECT	GO:0008135~translation factor activity, RNA binding	7	0.251076	0.00315135	MTIF2, EIF2S3X, EIF2S3Y, MTIF3, EIF4G2, EIF4G1, CPEB4	2607	12	18713	4.18716	0.999214	0.057563	0.0546658
GOTERM_MF_DIRECT	GO:0008656~cysteine-type endopeptidase activator activity involved in apoptotic process	7	0.251076	0.00315135	MAPK9, APAF1, BAD, RACK1, RPS27L, CTSH, BCL10	2607	12	18713	4.18716	0.999214	0.057563	0.0546658
GOTERM_MF_DIRECT	GO:0003995~acyl-CoA dehydrogenase activity	7	0.251076	0.00315135	ACAD8, ACADVL, IVD, ACAD9, ACADM, ACAD10, ACADS	2607	12	18713	4.18716	0.999214	0.057563	0.0546658
GOTERM_MF_DIRECT	GO:0046961~proton-transporting ATPase activity, rotational mechanism	10	0.35868	0.00351675	ATP6V1A, ATP6V1G1, ATP6V1B2, ATP6V1H, ATP6V0D1, ATP6V1E1, ATP6V0D2, ATP6V1D, ATP6V1C1, ATP6V1F	2607	24	18713	2.99083	0.999658	0.0632178	0.0600359
GOTERM_MF_DIRECT	GO:0070530~K63-linked polyubiquitin binding	10	0.35868	0.00351675	PARP10, RNF31, NPLOC4, WDR81, MINDY2, TNIP2, IKBKG, SQSTM1, PRPF8, OPTN	2607	24	18713	2.99083	0.999658	0.0632178	0.0600359
GOTERM_MF_DIRECT	GO:0035615~clathrin adaptor activity	9	0.322812	0.003695	DAB2, HIP1, AP1G1, AP1S2, ARRB1, AP2A1, LDLRAP1, AP2A2, AP2M1	2607	20	18713	3.23009	0.999772	0.0658991	0.0625823
GOTERM_MF_DIRECT	GO:0030957~Tat protein binding	6	0.215208	0.00403143	DNAJA1, NPM1, CTDP1, SMARCB1, ACTB, SMARCA4	2607	9	18713	4.78532	0.999894	0.0713375	0.067747
GOTERM_MF_DIRECT	GO:0005200~structural constituent of cytoskeleton	20	0.71736	0.00442445	TPM1, ARPC4, ARPC5, ADD3, TUBA4A, LMNB2, ADD1, ACTG1, LMNB1, GFAP, TUBB6, TUBB2A, TUBB5, LMNA, EPB41L3, VIM, TLN2, TLN1, SPTBN1, PLEC	2607	73	18713	1.96657	0.999957	0.0775368	0.0736343
GOTERM_MF_DIRECT	GO:0003988~acetyl-CoA C-acyltransferase activity	5	0.17934	0.00445023	HADHB, HADHA, ACAA2, SCP2, ACAA1A	2607	6	18713	5.98165	0.999959	0.0775368	0.0736343
GOTERM_MF_DIRECT	GO:0004843~thiol-dependent ubiquitin-specific protease activity	25	0.8967	0.00469397	OTUD4, USP15, MINDY3, USP16, MINDY1, MINDY2, USP10, BRCC3, TANK, USP18, VCPIP1, ATXN3, UCHL1, STAMBPL1, OTUD6B, USP25, USP8, USP7, USP5, USP9X, USP4, UCHL3, OTULIN, STAMBP, OTUB1	2607	100	18713	1.7945	0.999976	0.0806475	0.0765884
GOTERM_MF_DIRECT	GO:0030374~ligand-dependent nuclear receptor transcription coactivator activity	16	0.573888	0.00469999	ENY2, RBM14, SMARCD3, KDM1A, PRKCB, ACTN1, BUD31, HMGA1, SRA1, ACTN4, CCAR2, WDR77, HELZ2, ZMIZ1, TACC1, CNOT9	2607	53	18713	2.16694	0.999977	0.0806475	0.0765884
GOTERM_MF_DIRECT	GO:0008097~5S rRNA binding	7	0.251076	0.00516764	RPL4, RPL5, RPL3, RPL11, RRS1, EEF2, RPL7	2607	13	18713	3.86507	0.999992	0.0873486	0.0829522
GOTERM_MF_DIRECT	GO:0016810~hydrolase activity, acting on carbon-nitrogen (but not peptide) bonds	7	0.251076	0.00516764	ASAH1, GDA, AMDHD2, DPYSL2, DPYSL3, CAD, NAAA	2607	13	18713	3.86507	0.999992	0.0873486	0.0829522
GOTERM_MF_DIRECT	GO:0003713~transcription coactivator activity	48	1.72166	0.00521353	ENY2, USP16, TRIM30A, SMARCB1, CTBP2, CBFB, CTBP1, DHX9, HMGB2, SRA1, PSIP1, NUCKS1, ARRB1, BCL10, PARK7, HMGB1, NR3C1, MTDH, UBE2L3, PSMD9, TRIM28, ZMIZ1, RUVBL1, TRIM25, EP300, MTA2, TRIM21, DDX17, NPM1, DAXX, NIBAN2, RBPMS, ASCC1, HMGA1, MRTFB, TRIP4, EDF1, ACTN4, PML, SMARCA4, RAP2C, PRPF6, SNW1, THRAP3, SUB1, TRIM14, MMS19, TRIM32	2607	233	18713	1.47873	0.999993	0.0874715	0.0830689
GOTERM_MF_DIRECT	GO:0071949~FAD binding	14	0.502152	0.00554202	ERO1A, NQO2, TXNRD1, SQOR, MTHFR, CYB5R1, CYB5R3, AIFM1, MICAL1, AOX3, AGPS, ACOX3, XDH, PCYOX1	2607	44	18713	2.2839	0.999997	0.0916253	0.0870137
GOTERM_MF_DIRECT	GO:0050661~NADP binding	14	0.502152	0.00554202	H6PD, NOS2, HIBADH, IDH1, GSR, MTHFR, CRYZ, DHFR, POR, CAT, G6PDX, DHCR7, GAPDH, GLYR1	2607	44	18713	2.2839	0.999997	0.0916253	0.0870137
GOTERM_MF_DIRECT	GO:0003727~single-stranded RNA binding	15	0.53802	0.0056632	AQR, ANXA1, DDX58, DHX9, ZFR, HNRNPU, HMGB1, IFIH1, EXOSC10, HNRNPF, AGO2, DHX58, LONP1, TLR7, RBM7	2607	49	18713	2.19734	0.999997	0.0917502	0.0871323
GOTERM_MF_DIRECT	GO:0031210~phosphatidylcholine binding	11	0.394548	0.00567109	SCARB2, IGHM, PCYT1A, PITPNA, CHMP2A, CHMP3, VDAC2, APOA1, ESYT2, VDAC1, ESYT1	2607	30	18713	2.63193	0.999997	0.0917502	0.0871323
GOTERM_MF_DIRECT	GO:0030234~enzyme regulator activity	11	0.394548	0.00567109	PSMD6, SEPTIN2, PSMD2, PSMD3, PSMD1, CALM3, BRCC3, GCLM, CALM1, DCP1A, CALM2	2607	30	18713	2.63193	0.999997	0.0917502	0.0871323
GOTERM_MF_DIRECT	GO:0004721~phosphoprotein phosphatase activity	32	1.14778	0.00664376	CTDP1, PPM1H, PTPN21, PTPRJ, PTPN23, TIMM50, MTM1, PTPA, PPP1CC, PPP3CA, PPP3CB, PPP4C, UBASH3B, PTPMT1, ACP2, MDP1, PTPN1, PTPN18, PPP1R12A, DUSP3, PPTC7, PPP2R5A, PTPN12, PDP1, DUSP23, PPM1B, PTPRC, PTPRA, PGP, PTPN6, PTPN7, PHPT1	2607	142	18713	1.61757	1	0.106724	0.101353
GOTERM_MF_DIRECT	GO:0003690~double-stranded DNA binding	37	1.32712	0.00673189	DHX9, HMGB2, AKAP8, HNRNPU, PSIP1, NUCKS1, HMGB1, SMC3, NR3C1, AFF3, LMNB1, MNDAL, PURB, PURA, RXRA, BANF1, JUNB, STAT5A, STAT5B, IFI204, STAT1, DDX58, TREX1, IFI203, MTHFS, USF2, USF1, NFKB1, FOSL2, RAD50, HNRNPK, CREB1, PIN4, HDGF, TOP1, TARDBP, HDGFL2	2607	171	18713	1.55313	1	0.107378	0.101974
GOTERM_MF_DIRECT	GO:0002039~p53 binding	20	0.71736	0.00705537	PRMT5, GSK3B, NPM1, USP7, DAXX, SMARCB1, KDM1A, CDKN2A, USP10, HDAC1, PTGES3, PTTG1IP, YBX1, RCHY1, EEF2, SMARCA4, HSPD1, ARMC10, PSME3, EP300	2607	76	18713	1.88894	1	0.110062	0.104522
GOTERM_MF_DIRECT	GO:1990948~ubiquitin ligase inhibitor activity	6	0.215208	0.00714307	RPL5, RPS7, CDKN2A, RPL23, RPL11, RPS20	2607	10	18713	4.30679	1	0.110062	0.104522
GOTERM_MF_DIRECT	GO:0043878~glyceraldehyde-3-phosphate dehydrogenase (NAD+) (non-phosphorylating) activity	6	0.215208	0.00714307	ALDH4A1, ALDH3A2, ALDH2, ALDH1B1, ALDH7A1, ALDH9A1	2607	10	18713	4.30679	1	0.110062	0.104522
GOTERM_MF_DIRECT	GO:0051920~peroxiredoxin activity	6	0.215208	0.00714307	PRDX3, PRDX5, PRDX4, PRDX1, PARK7, PRDX6	2607	10	18713	4.30679	1	0.110062	0.104522
GOTERM_MF_DIRECT	GO:0050786~RAGE receptor binding	6	0.215208	0.00714307	APP, S100A13, FPR1, HMGB2, S100A4, FPR2	2607	10	18713	4.30679	1	0.110062	0.104522
GOTERM_MF_DIRECT	GO:0017116~single-stranded DNA-dependent ATP-dependent DNA helicase activity	9	0.322812	0.00725633	RFC5, RFC4, MCM7, RFC2, MCM3, MCM4, MCM5, MCM6, MCM2	2607	22	18713	2.93645	1	0.110306	0.104754
GOTERM_MF_DIRECT	GO:0070182~DNA polymerase binding	9	0.322812	0.00725633	HSP90AA1, PCNA, HSP90AB1, PTGES3, HNRNPA2B1, LONP1, NAT10, HMGB1, SMARCA4	2607	22	18713	2.93645	1	0.110306	0.104754
GOTERM_MF_DIRECT	GO:0008143~poly(A) binding	11	0.394548	0.0073452	SYNCRIP, KHDRBS1, DDX3X, RBPMS, DDX1, EIF4A3, HNRNPU, RBMS1, PABPC1, ZC3H14, RBMS2	2607	31	18713	2.54703	1	0.110913	0.10533
GOTERM_MF_DIRECT	GO:0061608~nuclear import signal receptor activity	8	0.286944	0.00785159	IPO9, KPNA6, NUTF2, KPNA4, KPNA3, KPNB1, KPNA1, IPO5	2607	18	18713	3.19021	1	0.117494	0.11158
GOTERM_MF_DIRECT	GO:0044548~S100 protein binding	7	0.251076	0.00798856	ANXA2, S100A1, ANXA11, ATP2A2, CACYBP, IQGAP1, EZR	2607	14	18713	3.58899	1	0.117494	0.11158
GOTERM_MF_DIRECT	GO:0000340~RNA 7-methylguanosine cap binding	7	0.251076	0.00798856	CYFIP1, LARP1, NCBP1, NCBP2, AGO2, NCBP3, DCPS	2607	14	18713	3.58899	1	0.117494	0.11158
GOTERM_MF_DIRECT	GO:0005536~glucose binding	7	0.251076	0.00798856	HK3, GYS1, UGP2, G6PDX, PYGL, HK2, HK1	2607	14	18713	3.58899	1	0.117494	0.11158
GOTERM_MF_DIRECT	GO:0016776~phosphotransferase activity, phosphate group as acceptor	4	0.143472	0.00966639	AK1, AK2, AK3, AK4	2607	4	18713	7.17798	1	0.138572	0.131598
GOTERM_MF_DIRECT	GO:1990932~5.8S rRNA binding	4	0.143472	0.00966639	RPS9, RPL6, RPS13, RPL19	2607	4	18713	7.17798	1	0.138572	0.131598
GOTERM_MF_DIRECT	GO:0019153~protein-disulfide reductase (glutathione) activity	4	0.143472	0.00966639	PDIA3, AIFM1, TXNDC12, GLRX	2607	4	18713	7.17798	1	0.138572	0.131598
GOTERM_MF_DIRECT	GO:0004488~methylenetetrahydrofolate dehydrogenase (NADP+) activity	4	0.143472	0.00966639	MTHFD1L, MTHFD1, MTHFD2, MTHFD2L	2607	4	18713	7.17798	1	0.138572	0.131598
GOTERM_MF_DIRECT	GO:0048156~tau protein binding	9	0.322812	0.00979102	GSK3B, HSP90AA1, HSP90AB1, BIN1, PPP2R2A, HSPA2, APOE, FKBP4, HDAC6	2607	23	18713	2.80878	1	0.139476	0.132456
GOTERM_MF_DIRECT	GO:0019888~protein phosphatase regulator activity	12	0.430416	0.00985446	PTPA, PPP1R14B, CSNK2A1, PPP6R1, PPP2R2D, PPP1R8, PPP6R3, ENSA, PPP2R5A, PPP2R2A, WBP11, ARPP19	2607	37	18713	2.32799	1	0.139502	0.132481
GOTERM_MF_DIRECT	GO:0019894~kinesin binding	15	0.53802	0.00992582	DAXX, TOR1A, NEK6, ACTB, KTN1, SHTN1, KLC4, DLG1, KLC2, KIFBP, AP1G1, RAB29, PLEKHM2, DCP1A, KPNB1	2607	52	18713	2.07057	1	0.13964	0.132611
GOTERM_MF_DIRECT	GO:0016290~palmitoyl-CoA hydrolase activity	8	0.286944	0.0109607	ACOT9, ACOT8, ACOT7, ACAA2, PPT1, ACOT2, ACOT1, ACOT13	2607	19	18713	3.02231	1	0.153246	0.145533
GOTERM_MF_DIRECT	GO:0008429~phosphatidylethanolamine binding	6	0.215208	0.0116079	CD300A, ANXA11, TREM2, ESYT2, ESYT1, MFGE8	2607	11	18713	3.91526	1	0.158385	0.150413
GOTERM_MF_DIRECT	GO:0035197~siRNA binding	6	0.215208	0.0116079	FAM172A, DHX9, MBD2, AGO2, TLR7, DICER1	2607	11	18713	3.91526	1	0.158385	0.150413
GOTERM_MF_DIRECT	GO:0008494~translation activator activity	6	0.215208	0.0116079	LARP1, PCBP1, RPS27L, DHX29, ABCF1, PAIP1	2607	11	18713	3.91526	1	0.158385	0.150413
GOTERM_MF_DIRECT	GO:0097157~pre-mRNA intronic binding	6	0.215208	0.0116079	HNRNPL, HNRNPA2B1, EP300, RBM7, TARDBP, PRPF8	2607	11	18713	3.91526	1	0.158385	0.150413
GOTERM_MF_DIRECT	GO:1990404~protein ADP-ribosylase activity	7	0.251076	0.0117665	PARP10, PARP3, PARP4, PARP1, PARP9, PARP14, PARP12	2607	15	18713	3.34973	1	0.158638	0.150653
GOTERM_MF_DIRECT	GO:0036002~pre-mRNA binding	7	0.251076	0.0117665	PTBP1, DDX5, CELF1, CELF2, TRA2B, SRSF2, HNRNPU	2607	15	18713	3.34973	1	0.158638	0.150653
GOTERM_MF_DIRECT	GO:0008139~nuclear localization sequence binding	9	0.322812	0.0129281	NUP214, BRAP, POM121, KPNA6, KPNA4, KPNA3, KPNB1, KPNA1, IPO5	2607	24	18713	2.69174	1	0.173268	0.164547
GOTERM_MF_DIRECT	GO:0008092~cytoskeletal protein binding	19	0.681492	0.013194	B4GALT1, TOR1A, DUSP3, ANXA2, TPM1, CORO1A, TOR1AIP1, CORO1B, FABP3, PALLD, EPB41L1, EPB41L2, EPB41L3, CAPN2, ALDOC, CAPN1, EZR, ALDOA, PLEC	2607	75	18713	1.81842	1	0.175791	0.166943
GOTERM_MF_DIRECT	GO:0046872~metal ion binding	541	19.4046	0.0134273	ITSN2, VPS29, TES, ITSN1, ALKBH3, RABGEF1, ALKBH5, RNF114, ZMIZ1, ANKFY1, MMUT, VPS18, MBNL2, PRKCB, PRKCD, ZFYVE21, DICER1, CH25H, SCO1, EWSR1, ETHE1, ZC3H11A, FDX1, UQCRC1, UQCRC2, ADPRM, OPTN, SAR1B, CLCNKA, ZC3HAV1, GNS, CIAO3, ADH5, HPX, PPP4C, RHOT1, RNF213, VPS11, S100A13, HMOX1, HMOX2, LHPP, BRAP, PMM2, TRIP4, IRF2BP2, MTHFS, LNPEP, EHD1, COL1A1, NPLOC4, ADI1, AGO2, OGDH, ITPA, CPEB4, CDK…	2607	3577	18713	1.08563	1	0.177852	0.168901
GOTERM_MF_DIRECT	GO:0004518~nuclease activity	29	1.04017	0.0140187	FEN1, RNASEL, SLFN8, DDX1, PARN, PLD4, SLFN9, PLD3, MYG1, TATDN1, EXOSC10, G3BP1, EAR2, EXOSC3, PELO, PNPT1, DIS3, TREX1, CPSF3, USB1, DICER1, SND1, MRPL44, ISG20, PLSCR1, PDE12, XRN2, AGO2, DNASE1	2607	132	18713	1.57698	1	0.184607	0.175315
GOTERM_MF_DIRECT	GO:0043325~phosphatidylinositol-3,4-bisphosphate binding	10	0.35868	0.0141017	HIP1, ADAP2, NCF1, PLEKHA2, KIF16B, PLEK, AKT1, COMMD1, WASHC2, MYO1G	2607	29	18713	2.47517	1	0.184626	0.175333
[truncated: 171 more rows]

## Sheet: 7 - run 2, GO MF
Category	Term	Count	%	PValue	Genes	List Total	Pop Hits	Pop Total	Fold Enrichment	Bonferroni	Benjamini	FDR
[truncated: 321 more rows]
